# Supplementary material for: Tunneling nanotube-mediated intercellular vesicle and protein transfer in the stroma-provided imatinib resistance in chronic myeloid leukemia cells
Source: Cell Death Dis. 2019 Oct 28;10(11):817. doi: 10.1038/s41419-019-2045-8 (PMC6817823; doi:10.1038/s41419-019-2045-8)
Supplement: Supplementary file 11 — Supplementary Table 1 [file 41419_2019_2045_MOESM11_ESM.xlsx]

## Sheet: Arkusz1
Supplemental Table 1 Raw TRANS-SILAC data. Raw TRANS-SILAC data after MaxQuant analysis, containing the ratio between labeled to non-labeled peptides for all experimental conditions
Majority protein IDs	Protein names	Gene names	Fasta headers	Mol. weight [kDa]	Sequence length	Q-value	Score	Ratio H/L normalized DID- A	Ratio H/L normalized DID- B	Ratio H/L normalized DID+ A	Ratio H/L normalized DID+ B	Intensity DID-A	Intensity L DID-A	Intensity H DID- A	Intensity DID- A	Intensity L DID-B	Intensity H DID- B	Intensity DID+ A	Intensity L DID+ A	Intensity H DID+ A	Intensity DID+ B	Intensity L DID+ B	Intensity HDID+ B	LFQ intensity L DID- A	LFQ intensity H DID- A	LFQ intensity L DID- B	LFQ intensity H DID- B	LFQ intensity L DID+ A	LFQ intensity H DID+ A	LFQ intensity L DID+ B	LFQ intensity H DID+ B
X1WI28;P27635	60S ribosomal protein L10	RPL10	tr|X1WI28|X1WI28_HUMAN 60S ribosomal protein L10 (Fragment) OS=Homo sapiens GN=RPL10 PE=1 SV=7;sp|P27635|RL10_HUMAN 60S ribosomal protein L10 OS=Homo sapiens GN=RPL10 PE=1 SV=4	22.975	200	0	323.31	0.12318	0.93807	0.7166	0.48503	3402900000	3402900000	0	4456200000	4456200000	0	116050000	116050000	0	60437000	60437000	0	817530000	0	1103900000	0	853030000	0	670560000	0
Q9Y5L0;C9J7E5;Q9Y5L0-3;Q9Y5L0-1;E9PFH4;Q9Y5L0-5	Transportin-3	TNPO3	sp|Q9Y5L0|TNPO3_HUMAN Transportin-3 OS=Homo sapiens GN=TNPO3 PE=1 SV=3;tr|C9J7E5|C9J7E5_HUMAN Transportin-3 OS=Homo sapiens GN=TNPO3 PE=1 SV=1;sp|Q9Y5L0-3|TNPO3_HUMAN Isoform 3 of Transportin-3 OS=Homo sapiens GN=TNPO3;sp|Q9Y5L0-1|TNPO3_HUMAN Isoform 1 of	104.2	923	0	323.31	0.70717	0.891	NaN	NaN	68345000000	68228000000	117790000	67728000000	67010000000	717900000	2565800000	2557200000	8602600	4292900000	4261000000	31900000	3880600000	478020000	5739900000	5384400000	983210000	0	1429600000	2049400000
Q9Y4L1;A0A087X054;E9PJ21;A0A087WWI4;K7EQK2;Q9Y4L1-2	Hypoxia up-regulated protein 1	HYOU1	sp|Q9Y4L1|HYOU1_HUMAN Hypoxia up-regulated protein 1 OS=Homo sapiens GN=HYOU1 PE=1 SV=1;tr|A0A087X054|A0A087X054_HUMAN Hypoxia up-regulated protein 1 OS=Homo sapiens GN=HYOU1 PE=1 SV=1;tr|E9PJ21|E9PJ21_HUMAN Hypoxia up-regulated protein 1 (Fragment) OS=Hom	111.33	999	0	323.31	0.48494	0.80758	0.50317	0.62833	27048000000	26992000000	56537000	25989000000	25961000000	28168000	1464600000	1459700000	4941200	1225600000	1222500000	3115100	2573900000	0	2561900000	0	1589000000	701980000	1115500000	541150000
Q9Y490	Talin-1	TLN1	sp|Q9Y490|TLN1_HUMAN Talin-1 OS=Homo sapiens GN=TLN1 PE=1 SV=3	269.76	2541	0	323.31	0.72407	1.2558	1.2867	0.58019	1451400000	1451400000	0	1099700000	1099700000	0	3397500000	3393600000	3880100	1414800000	1414800000	0	264200000	0	718540000	0	3089400000	2271300000	2774100000	0
Q9Y2X3	Nucleolar protein 58	NOP58	sp|Q9Y2X3|NOP58_HUMAN Nucleolar protein 58 OS=Homo sapiens GN=NOP58 PE=1 SV=1	59.578	529	0	323.31	0.64572	0.80018	NaN	0.36572	28264000000	28229000000	34115000	30818000000	30733000000	85307000	2666300000	2638200000	28101000	3789300000	3759500000	29720000	2033700000	0	2085600000	0	3125900000	1082000000	1798400000	1474300000
Q9Y277;Q9Y277-2;E5RJN6;E5RHZ6	Voltage-dependent anion-selective channel protein 3	VDAC3	sp|Q9Y277|VDAC3_HUMAN Voltage-dependent anion-selective channel protein 3 OS=Homo sapiens GN=VDAC3 PE=1 SV=1;sp|Q9Y277-2|VDAC3_HUMAN Isoform 2 of Voltage-dependent anion-selective channel protein 3 OS=Homo sapiens GN=VDAC3;tr|E5RJN6|E5RJN6_HUMAN Voltage-de	30.658	283	0	323.31	1.1769	0.85194	0.72232	NaN	14119000000	14091000000	27538000	10092000000	10092000000	0	1000000000	994230000	5770500	1876400000	1869400000	6952400	1287600000	217430000	1134200000	0	1025400000	0	1102100000	0
Q9Y266	Nuclear migration protein nudC	NUDC	sp|Q9Y266|NUDC_HUMAN Nuclear migration protein nudC OS=Homo sapiens GN=NUDC PE=1 SV=1	38.242	331	0	323.31	0.78251	1.0601	0.80796	0.6312	28737000000	28737000000	0	23892000000	23878000000	13970000	386500000	386500000	0	1987700000	1987700000	0	3787100000	0	2374600000	163530000	812060000	0	1182200000	0
Q9UQ80;Q9UQ80-2;F8VR77	Proliferation-associated protein 2G4	PA2G4	sp|Q9UQ80|PA2G4_HUMAN Proliferation-associated protein 2G4 OS=Homo sapiens GN=PA2G4 PE=1 SV=3;sp|Q9UQ80-2|PA2G4_HUMAN Isoform 2 of Proliferation-associated protein 2G4 OS=Homo sapiens GN=PA2G4;tr|F8VR77|F8VR77_HUMAN Proliferation-associated protein 2G4 OS=	43.786	394	0	323.31	0.71003	0.55722	0.44781	0.48141	16658000000	16645000000	13027000	15127000000	15090000000	37430000	677610000	646930000	30681000	622200000	610460000	11741000	2377200000	0	1745200000	2471100000	1212200000	1851900000	597250000	3148400000
Q9UMS4	Pre-mRNA-processing factor 19	PRPF19	sp|Q9UMS4|PRP19_HUMAN Pre-mRNA-processing factor 19 OS=Homo sapiens GN=PRPF19 PE=1 SV=1	55.18	504	0	323.31	0.4011	0.75878	0.92941	0.82236	4195900000	4195900000	0	6529200000	6511100000	18088000	202180000	202180000	0	57536000	57536000	0	923040000	0	1114200000	211730000	349000000	0	176120000	0
Q9UJZ1;Q9UJZ1-2	Stomatin-like protein 2, mitochondrial	STOML2	sp|Q9UJZ1|STML2_HUMAN Stomatin-like protein 2, mitochondrial OS=Homo sapiens GN=STOML2 PE=1 SV=1;sp|Q9UJZ1-2|STML2_HUMAN Isoform 2 of Stomatin-like protein 2, mitochondrial OS=Homo sapiens GN=STOML2	38.534	356	0	323.31	0.1079	0.53106	0.47428	0.33438	31424000000	31377000000	46310000	33179000000	33044000000	134780000	680940000	678040000	2894500	465260000	464160000	1101700	6366100000	4501900000	7050900000	2078200000	946780000	0	810050000	0
Q9UIA9	Exportin-7	XPO7	sp|Q9UIA9|XPO7_HUMAN Exportin-7 OS=Homo sapiens GN=XPO7 PE=1 SV=3	123.91	1087	0	323.31	1.0544	1.2728	NaN	NaN	30366000000	29383000000	983520000	28001000000	27637000000	364630000	314640000	314210000	425300	3087900000	3087900000	0	2357400000	0	2224300000	0	633650000	0	2160000000	0
Q9UI26;Q9UI26-2;F8WDV0	Importin-11	IPO11	sp|Q9UI26|IPO11_HUMAN Importin-11 OS=Homo sapiens GN=IPO11 PE=1 SV=1;sp|Q9UI26-2|IPO11_HUMAN Isoform 2 of Importin-11 OS=Homo sapiens GN=IPO11;tr|F8WDV0|F8WDV0_HUMAN Importin-11 OS=Homo sapiens GN=IPO11 PE=1 SV=1	112.53	975	0	323.31	0.93873	0.98721	NaN	NaN	39544000000	38978000000	566320000	38967000000	38947000000	19628000	4700700000	4649900000	50803000	2308900000	2291900000	17015000	2425500000	3728200000	2926500000	0	5015900000	5194700000	2653300000	4471200000
Q9UHX1-6;Q9UHX1-5	Poly(U)-binding-splicing factor PUF60	PUF60	sp|Q9UHX1-6|PUF60_HUMAN Isoform 6 of Poly(U)-binding-splicing factor PUF60 OS=Homo sapiens GN=PUF60;sp|Q9UHX1-5|PUF60_HUMAN Isoform 5 of Poly(U)-binding-splicing factor PUF60 OS=Homo sapiens GN=PUF60	55.399	513	0	323.31	0.37232	0.96395	0.69734	0.96329	10891000000	10876000000	15477000	8887400000	8632800000	254610000	1336800000	1334800000	1977000	1668800000	1668800000	0	1370600000	0	642080000	3184700000	1343800000	0	1119700000	0
Q9P2J5;Q9P2J5-2;Q9P2J5-3	Leucine--tRNA ligase, cytoplasmic	LARS	sp|Q9P2J5|SYLC_HUMAN Leucine--tRNA ligase, cytoplasmic OS=Homo sapiens GN=LARS PE=1 SV=2;sp|Q9P2J5-2|SYLC_HUMAN Isoform 2 of Leucine--tRNA ligase, cytoplasmic OS=Homo sapiens GN=LARS;sp|Q9P2J5-3|SYLC_HUMAN Isoform 3 of Leucine--tRNA ligase, cytoplasmic OS=	134.46	1176	0	323.31	0.32322	0.92845	0.54108	0.86464	21533000000	21533000000	0	17813000000	17810000000	2399300	652410000	649630000	2783000	321380000	321380000	0	2424200000	0	2275300000	0	646850000	179340000	466520000	0
Q9NZI8;Q9NZI8-2	Insulin-like growth factor 2 mRNA-binding protein 1	IGF2BP1	sp|Q9NZI8|IF2B1_HUMAN Insulin-like growth factor 2 mRNA-binding protein 1 OS=Homo sapiens GN=IGF2BP1 PE=1 SV=2;sp|Q9NZI8-2|IF2B1_HUMAN Isoform 2 of Insulin-like growth factor 2 mRNA-binding protein 1 OS=Homo sapiens GN=IGF2BP1	63.48	577	0	323.31	0.28704	0.32074	0.5606	0.5135	26268000000	26176000000	91816000	28944000000	28859000000	84705000	3113600000	3106800000	6775000	1694200000	1690300000	3847000	4860200000	0	5039400000	2245200000	1830000000	1100100000	2705300000	600260000
Q9NY33;G3V1D3;G3V180;Q9NY33-4	Dipeptidyl peptidase 3	DPP3	sp|Q9NY33|DPP3_HUMAN Dipeptidyl peptidase 3 OS=Homo sapiens GN=DPP3 PE=1 SV=2;tr|G3V1D3|G3V1D3_HUMAN Dipeptidyl peptidase 3 OS=Homo sapiens GN=DPP3 PE=1 SV=1;tr|G3V180|G3V180_HUMAN Dipeptidyl peptidase 3 OS=Homo sapiens GN=DPP3 PE=1 SV=1;sp|Q9NY33-4|DPP3_H	82.588	737	0	323.31	0.11631	0.62198	0.66866	NaN	11124000000	11124000000	0	12792000000	12792000000	0	573310000	573310000	0	303010000	303010000	0	1117000000	0	1672000000	0	1112000000	0	658110000	0
Q9NVP1	ATP-dependent RNA helicase DDX18	DDX18	sp|Q9NVP1|DDX18_HUMAN ATP-dependent RNA helicase DDX18 OS=Homo sapiens GN=DDX18 PE=1 SV=2	75.406	670	0	323.31	0.30788	0.77512	0.59539	NaN	1938800000	1938800000	0	1018200000	1018200000	0	1443800	1443800	0	26793000	26793000	0	202860000	0	150670000	0	0	0	0	0
Q9NVI7-2;Q9NVI7;H0Y2W2;Q9NVI7-3	ATPase family AAA domain-containing protein 3A	ATAD3A	sp|Q9NVI7-2|ATD3A_HUMAN Isoform 2 of ATPase family AAA domain-containing protein 3A OS=Homo sapiens GN=ATAD3A;sp|Q9NVI7|ATD3A_HUMAN ATPase family AAA domain-containing protein 3A OS=Homo sapiens GN=ATAD3A PE=1 SV=2;tr|H0Y2W2|H0Y2W2_HUMAN ATPase family AAA	66.217	586	0	323.31	0.36054	0.36473	0.49334	0.56539	70022000000	69931000000	90553000	78334000000	77910000000	423950000	9951600000	9858800000	92829000	6608700000	6575300000	33414000	11223000000	5442400000	12419000000	5916100000	13367000000	9520200000	12071000000	6663100000
Q9NU22	Midasin	MDN1	sp|Q9NU22|MDN1_HUMAN Midasin OS=Homo sapiens GN=MDN1 PE=1 SV=2	632.81	5596	0	323.31	0.39413	0.3903	NaN	NaN	30623000000	30504000000	118790000	20345000000	20220000000	124410000	2365300000	2365300000	0	1279400000	1279400000	0	3648000000	0	3173500000	961240000	2593900000	0	1617100000	0
Q9NR30;Q9NR30-2	Nucleolar RNA helicase 2	DDX21	sp|Q9NR30|DDX21_HUMAN Nucleolar RNA helicase 2 OS=Homo sapiens GN=DDX21 PE=1 SV=5;sp|Q9NR30-2|DDX21_HUMAN Isoform 2 of Nucleolar RNA helicase 2 OS=Homo sapiens GN=DDX21	87.343	783	0	323.31	0.39915	0.83181	0.70642	0.72423	79021000000	78729000000	291570000	93464000000	92954000000	510390000	3808800000	3740300000	68474000	4155500000	4111100000	44429000	11846000000	8577600000	12290000000	20312000000	16119000000	33028000000	19376000000	32664000000
Q9NQC3-2;F8W914;Q9NQC3-5;Q9NQC3;Q9NQC3-4	Reticulon-4;Reticulon	RTN4	sp|Q9NQC3-2|RTN4_HUMAN Isoform 2 of Reticulon-4 OS=Homo sapiens GN=RTN4;tr|F8W914|F8W914_HUMAN Reticulon OS=Homo sapiens GN=RTN4 PE=1 SV=1;sp|Q9NQC3-5|RTN4_HUMAN Isoform 5 of Reticulon-4 OS=Homo sapiens GN=RTN4;sp|Q9NQC3|RTN4_HUMAN Reticulon-4 OS=Homo sapi	40.317	373	0	323.31	1.4238	0.96184	1.9023	0.47238	25784000000	25762000000	22320000	33231000000	33187000000	43598000	1879800000	1875800000	3942400	4099200000	4075500000	23643000	3535500000	0	3914000000	0	2367600000	706880000	2245800000	705030000
Q9HB71;Q9HB71-3	Calcyclin-binding protein	CACYBP	sp|Q9HB71|CYBP_HUMAN Calcyclin-binding protein OS=Homo sapiens GN=CACYBP PE=1 SV=2;sp|Q9HB71-3|CYBP_HUMAN Isoform 3 of Calcyclin-binding protein OS=Homo sapiens GN=CACYBP	26.21	228	0	323.31	0.88211	0.68882	0.6234	0.63833	11162000000	11162000000	0	9932500000	9768500000	163990000	10246000000	10198000000	48685000	7963200000	7948500000	14787000	966240000	0	929140000	0	6084800000	3318600000	3652200000	1673700000
Q9HAV4	Exportin-5	XPO5	sp|Q9HAV4|XPO5_HUMAN Exportin-5 OS=Homo sapiens GN=XPO5 PE=1 SV=1	136.31	1204	0	323.31	0.45909	0.48801	NaN	NaN	56866000000	56789000000	76755000	63816000000	63566000000	250160000	1952300000	1952300000	0	4454500000	4444500000	10039000	6344300000	4096600000	3711600000	2969900000	2550900000	0	2217900000	0
Q9H9B4	Sideroflexin-1	SFXN1	sp|Q9H9B4|SFXN1_HUMAN Sideroflexin-1 OS=Homo sapiens GN=SFXN1 PE=1 SV=4	35.619	322	0	323.31	0.1962	0.21988	0.41941	NaN	6956800000	6893100000	63691000	3949000000	3875500000	73572000	7120500000	7064000000	56567000	3536700000	3531900000	4877100	466450000	85761000	324870000	0	7635000000	7862600000	2100400000	0
Q9H6R4-4;Q9H6R4;A0A0A0MRW6;Q9H6R4-2;Q9H6R4-3	Nucleolar protein 6	NOL6	sp|Q9H6R4-4|NOL6_HUMAN Isoform 4 of Nucleolar protein 6 OS=Homo sapiens GN=NOL6;sp|Q9H6R4|NOL6_HUMAN Nucleolar protein 6 OS=Homo sapiens GN=NOL6 PE=1 SV=2;tr|A0A0A0MRW6|A0A0A0MRW6_HUMAN Nucleolar protein 6 OS=Homo sapiens GN=NOL6 PE=1 SV=1;sp|Q9H6R4-2|NOL6	127.32	1143	0	323.31	0.71912	1.1611	0.4308	0.48934	8121600000	8116900000	4684500	8913800000	8766700000	147080000	182180000	178670000	3511500	194030000	194030000	0	1195200000	0	1381100000	0	142170000	226280000	160400000	0
Q9H583;Q5T3Q7	HEAT repeat-containing protein 1;HEAT repeat-containing protein 1, N-terminally processed	HEATR1	sp|Q9H583|HEAT1_HUMAN HEAT repeat-containing protein 1 OS=Homo sapiens GN=HEATR1 PE=1 SV=3;tr|Q5T3Q7|Q5T3Q7_HUMAN HEAT repeat-containing protein 1 OS=Homo sapiens GN=HEATR1 PE=1 SV=1	242.37	2144	0	323.31	0.70668	0.69792	0.49493	NaN	13803000000	13803000000	0	7888500000	7888500000	0	787840000	787840000	0	705960000	705960000	0	1533800000	0	1482100000	0	1639200000	0	1577100000	0
Q9GZL7	Ribosome biogenesis protein WDR12	WDR12	sp|Q9GZL7|WDR12_HUMAN Ribosome biogenesis protein WDR12 OS=Homo sapiens GN=WDR12 PE=1 SV=2	47.707	423	0	323.31	0.57182	1.8079	0.89892	NaN	13027000000	12998000000	29231000	12507000000	12447000000	60001000	275070000	275070000	0	126830000	126830000	0	1885500000	261210000	2012700000	503970000	692650000	0	399760000	0
Q9BZE4;Q9BZE4-2;Q9BZE4-3	Nucleolar GTP-binding protein 1	GTPBP4	sp|Q9BZE4|NOG1_HUMAN Nucleolar GTP-binding protein 1 OS=Homo sapiens GN=GTPBP4 PE=1 SV=3;sp|Q9BZE4-2|NOG1_HUMAN Isoform 2 of Nucleolar GTP-binding protein 1 OS=Homo sapiens GN=GTPBP4;sp|Q9BZE4-3|NOG1_HUMAN Isoform 3 of Nucleolar GTP-binding protein 1 OS=Ho	73.964	634	0	323.31	0.84134	0.29931	0.42264	NaN	20934000000	20918000000	15445000	13847000000	13847000000	0	405320000	404600000	718280	1878800000	1878800000	0	2276900000	0	1817800000	0	419660000	46287000	1174300000	0
Q9BUF5;K7ESM5	Tubulin beta-6 chain	TUBB6	sp|Q9BUF5|TBB6_HUMAN Tubulin beta-6 chain OS=Homo sapiens GN=TUBB6 PE=1 SV=1;tr|K7ESM5|K7ESM5_HUMAN Tubulin beta chain (Fragment) OS=Homo sapiens GN=TUBB6 PE=1 SV=1	49.857	446	0	323.31	0.53126	1.239	1.0826	0.42509	34321000000	34299000000	21782000	29579000000	29579000000	0	1044500000	1035700000	8839600	1499700000	1499700000	0	3196300000	0	2879100000	0	1209000000	0	731920000	0
Q9BSJ8	Extended synaptotagmin-1	ESYT1	sp|Q9BSJ8|ESYT1_HUMAN Extended synaptotagmin-1 OS=Homo sapiens GN=ESYT1 PE=1 SV=1	122.85	1104	0	323.31	0.68816	0.97284	0.30565	0.54144	54085000000	53873000000	211730000	40922000000	40845000000	77719000	858080000	846330000	11754000	3104000000	3093000000	11092000	2970200000	3495700000	5915800000	1052000000	2604400000	1471500000	2423400000	0
Q9BQG0;Q9BQG0-2;I3L1L3	Myb-binding protein 1A	MYBBP1A	sp|Q9BQG0|MBB1A_HUMAN Myb-binding protein 1A OS=Homo sapiens GN=MYBBP1A PE=1 SV=2;sp|Q9BQG0-2|MBB1A_HUMAN Isoform 2 of Myb-binding protein 1A OS=Homo sapiens GN=MYBBP1A;tr|I3L1L3|I3L1L3_HUMAN Myb-binding protein 1A (Fragment) OS=Homo sapiens GN=MYBBP1A PE=	148.85	1328	0	323.31	0.3878	0.49933	NaN	NaN	57896000000	57456000000	439390000	66624000000	65971000000	652890000	16801000000	16365000000	435880000	19775000000	19497000000	278470000	9688100000	7581000000	7647300000	10690000000	11525000000	18622000000	8383300000	15708000000
Q99873-4;E9PKG1;H7C2I1;Q99873-3;Q99873-2;Q99873;A0A087X1W2;E9PIX6;E9PQ98	Protein arginine N-methyltransferase 1	PRMT1	sp|Q99873-4|ANM1_HUMAN Isoform 4 of Protein arginine N-methyltransferase 1 OS=Homo sapiens GN=PRMT1;tr|E9PKG1|E9PKG1_HUMAN Protein arginine N-methyltransferase 1 OS=Homo sapiens GN=PRMT1 PE=1 SV=1;tr|H7C2I1|H7C2I1_HUMAN Protein arginine N-methyltransferase	40.548	353	0	323.31	2.2711	0.5419	0.33997	NaN	46664000000	46564000000	99669000	46322000000	46310000000	11917000	6397700000	6334800000	62840000	7385300000	7338800000	46498000	4008900000	0	2203900000	970270000	6608200000	4035000000	4585900000	2541100000
Q99832;Q99832-3;Q99832-4;Q99832-2	T-complex protein 1 subunit eta	CCT7	sp|Q99832|TCPH_HUMAN T-complex protein 1 subunit eta OS=Homo sapiens GN=CCT7 PE=1 SV=2;sp|Q99832-3|TCPH_HUMAN Isoform 3 of T-complex protein 1 subunit eta OS=Homo sapiens GN=CCT7;sp|Q99832-4|TCPH_HUMAN Isoform 4 of T-complex protein 1 subunit eta OS=Homo s	59.366	543	0	323.31	0.63033	0.97374	0.93957	0.64597	52161000000	52116000000	44921000	58206000000	58175000000	31481000	5534000000	5487100000	46884000	10816000000	10719000000	96962000	4880200000	0	5763900000	0	3960400000	3196700000	6102300000	4549100000
Q99623;J3KPX7;F5GY37;Q99623-2;F5GWA7;F5H3X6	Prohibitin-2	PHB2	sp|Q99623|PHB2_HUMAN Prohibitin-2 OS=Homo sapiens GN=PHB2 PE=1 SV=2;tr|J3KPX7|J3KPX7_HUMAN Prohibitin-2 OS=Homo sapiens GN=PHB2 PE=1 SV=2;tr|F5GY37|F5GY37_HUMAN Prohibitin-2 OS=Homo sapiens GN=PHB2 PE=1 SV=1;sp|Q99623-2|PHB2_HUMAN Isoform 2 of Prohibitin-2	33.296	299	0	323.31	0.58689	0.20567	0.99238	1.144	13647000000	13626000000	20254000	12601000000	12561000000	40597000	2830900000	2824300000	6595800	2028700000	1989600000	39105000	0	0	0	475220000	0	0	0	0
Q99613;B5ME19;Q99613-2	Eukaryotic translation initiation factor 3 subunit C;Eukaryotic translation initiation factor 3 subunit C-like protein	EIF3C;EIF3CL	sp|Q99613|EIF3C_HUMAN Eukaryotic translation initiation factor 3 subunit C OS=Homo sapiens GN=EIF3C PE=1 SV=1;sp|B5ME19|EIFCL_HUMAN Eukaryotic translation initiation factor 3 subunit C-like protein OS=Homo sapiens GN=EIF3CL PE=3 SV=1;sp|Q99613-2|EIF3C_HUMA	105.34	913	0	323.31	1.222	2.1103	0.94286	0.58336	107250000000	106860000000	389710000	117810000000	117640000000	162840000	15491000000	15397000000	93370000	23896000000	23824000000	71796000	7520600000	5339900000	8988300000	2241500000	13370000000	4722500000	11760000000	4361000000
Q99460;Q99460-2	26S proteasome non-ATPase regulatory subunit 1	PSMD1	sp|Q99460|PSMD1_HUMAN 26S proteasome non-ATPase regulatory subunit 1 OS=Homo sapiens GN=PSMD1 PE=1 SV=2;sp|Q99460-2|PSMD1_HUMAN Isoform 2 of 26S proteasome non-ATPase regulatory subunit 1 OS=Homo sapiens GN=PSMD1	105.84	953	0	323.31	0.48809	1.0754	0.82763	0.89664	10171000000	10151000000	19637000	9087000000	9087000000	0	64305000	63423000	881840	75852000	68251000	7600600	2337100000	0	1939500000	0	590190000	0	523080000	1282500000
Q96QK1	Vacuolar protein sorting-associated protein 35	VPS35	sp|Q96QK1|VPS35_HUMAN Vacuolar protein sorting-associated protein 35 OS=Homo sapiens GN=VPS35 PE=1 SV=2	91.706	796	0	323.31	1.8054	0.30858	0.56315	NaN	3167600000	3167600000	0	2179600000	2179600000	0	2172100000	2172100000	0	2333300000	2326600000	6731100	207940000	0	214900000	0	1563300000	0	1109700000	374590000
Q96P70	Importin-9	IPO9	sp|Q96P70|IPO9_HUMAN Importin-9 OS=Homo sapiens GN=IPO9 PE=1 SV=3	115.96	1041	0	323.31	0.85524	0.35282	NaN	NaN	16559000000	16449000000	109620000	12621000000	12595000000	25133000	246750000	246200000	556660	310580000	310580000	0	1471300000	0	1676500000	400680000	1063400000	0	1076200000	0
Q96AG4	Leucine-rich repeat-containing protein 59	LRRC59	sp|Q96AG4|LRC59_HUMAN Leucine-rich repeat-containing protein 59 OS=Homo sapiens GN=LRRC59 PE=1 SV=1	34.93	307	0	323.31	0.93893	0.99289	0.1968	1.1303	13511000000	13496000000	15405000	12282000000	12282000000	0	359900000	349090000	10811000	1029300000	1027800000	1479100	1622600000	0	1365600000	0	857320000	0	953360000	52411000
Q969Z0;Q969Z0-2	Protein TBRG4	TBRG4	sp|Q969Z0|TBRG4_HUMAN Protein TBRG4 OS=Homo sapiens GN=TBRG4 PE=1 SV=1;sp|Q969Z0-2|TBRG4_HUMAN Isoform 2 of Protein TBRG4 OS=Homo sapiens GN=TBRG4	70.737	631	0	323.31	0.68782	0.78328	NaN	NaN	65744000000	65691000000	52526000	40938000000	40923000000	14835000	801630000	795560000	6062200	3160400000	3152800000	7595200	8064900000	4967900000	5694100000	0	611650000	1024800000	2803100000	0
Q93009;Q93009-3;H3BND8	Ubiquitin carboxyl-terminal hydrolase 7;Ubiquitin carboxyl-terminal hydrolase	USP7	sp|Q93009|UBP7_HUMAN Ubiquitin carboxyl-terminal hydrolase 7 OS=Homo sapiens GN=USP7 PE=1 SV=2;sp|Q93009-3|UBP7_HUMAN Isoform 3 of Ubiquitin carboxyl-terminal hydrolase 7 OS=Homo sapiens GN=USP7;tr|H3BND8|H3BND8_HUMAN Ubiquitin carboxyl-terminal hydrolase	128.3	1102	0	323.31	0.74569	1.0422	0.72738	0.3541	8142900000	8142900000	0	7472800000	7472800000	0	1232900000	1232400000	421730	577600000	577600000	0	772390000	0	515810000	0	592010000	27177000	276600000	0
Q92973-2;Q92973;Q92973-3	Transportin-1	TNPO1	sp|Q92973-2|TNPO1_HUMAN Isoform 2 of Transportin-1 OS=Homo sapiens GN=TNPO1;sp|Q92973|TNPO1_HUMAN Transportin-1 OS=Homo sapiens GN=TNPO1 PE=1 SV=2;sp|Q92973-3|TNPO1_HUMAN Isoform 3 of Transportin-1 OS=Homo sapiens GN=TNPO1	101.31	890	0	323.31	0.57561	0.77462	0.54202	0.76231	64609000000	64605000000	4145700	60462000000	60392000000	70410000	4105900000	4067500000	38383000	6021500000	5996100000	25414000	6287000000	2521700000	8251200000	1703200000	5287700000	2048000000	5041200000	3718800000
Q92900-2;Q92900	Regulator of nonsense transcripts 1	UPF1	sp|Q92900-2|RENT1_HUMAN Isoform 2 of Regulator of nonsense transcripts 1 OS=Homo sapiens GN=UPF1;sp|Q92900|RENT1_HUMAN Regulator of nonsense transcripts 1 OS=Homo sapiens GN=UPF1 PE=1 SV=2	123.03	1118	0	323.31	0.63088	1.244	0.54668	0.46849	14938000000	13761000000	1176600000	24485000000	24485000000	0	3541700000	3470200000	71536000	4154000000	4102700000	51233000	1095100000	13537000000	1864700000	0	2618400000	4722400000	3031600000	6074700000
Q92769;Q92769-3	Histone deacetylase 2	HDAC2	sp|Q92769|HDAC2_HUMAN Histone deacetylase 2 OS=Homo sapiens GN=HDAC2 PE=1 SV=2;sp|Q92769-3|HDAC2_HUMAN Isoform 2 of Histone deacetylase 2 OS=Homo sapiens GN=HDAC2	55.364	488	0	323.31	0.19883	0.82771	0.34517	NaN	33223000000	33161000000	61782000	24384000000	24384000000	0	2587100000	2565500000	21645000	11048000000	10917000000	131220000	2365700000	1767300000	2701500000	0	2453600000	3004700000	5977000000	3540800000
Q92688;Q92688-2	Acidic leucine-rich nuclear phosphoprotein 32 family member B	ANP32B	sp|Q92688|AN32B_HUMAN Acidic leucine-rich nuclear phosphoprotein 32 family member B OS=Homo sapiens GN=ANP32B PE=1 SV=1;sp|Q92688-2|AN32B_HUMAN Isoform 2 of Acidic leucine-rich nuclear phosphoprotein 32 family member B OS=Homo sapiens GN=ANP32B	28.787	251	0	323.31	0.57899	0.65588	NaN	0.96464	13035000000	12970000000	65727000	13166000000	13156000000	10350000	446550000	446550000	0	337900000	337900000	0	1700800000	2150800000	1856300000	982140000	597490000	0	419780000	0
Q92621	Nuclear pore complex protein Nup205	NUP205	sp|Q92621|NU205_HUMAN Nuclear pore complex protein Nup205 OS=Homo sapiens GN=NUP205 PE=1 SV=3	227.92	2012	0	323.31	0.84766	0.61588	0.20031	NaN	32721000000	32685000000	36231000	30127000000	30114000000	13419000	626410000	626410000	0	3610200000	3602500000	7707100	2757900000	286080000	3091900000	0	1231200000	0	2346000000	0
Q92616	Translational activator GCN1	GCN1L1	sp|Q92616|GCN1_HUMAN eIF-2-alpha kinase activator GCN1 OS=Homo sapiens GN=GCN1 PE=1 SV=6	292.75	2671	0	323.31	0.46012	0.72833	0.48068	0.048099	28169000000	27665000000	503900000	24608000000	24085000000	522980000	1320100000	1317500000	2663200	3075800000	3061000000	14767000	11016000000	1188600000	2182600000	6500700000	1414400000	0	1874400000	0
Q92598;Q92598-2;Q92598-4;A0A0A0MSM0	Heat shock protein 105 kDa	HSPH1	sp|Q92598|HS105_HUMAN Heat shock protein 105 kDa OS=Homo sapiens GN=HSPH1 PE=1 SV=1;sp|Q92598-2|HS105_HUMAN Isoform Beta of Heat shock protein 105 kDa OS=Homo sapiens GN=HSPH1;sp|Q92598-4|HS105_HUMAN Isoform 4 of Heat shock protein 105 kDa OS=Homo sapiens	96.864	858	0	323.31	1.162	0.82342	1.3143	0.80977	4491500000	4487100000	4369100	9855700000	9851300000	4432900	126680000	126680000	0	211090000	210430000	665850	963630000	0	1494300000	0	148580000	0	289370000	985950000
Q8WUM4;Q8WUM4-2	Programmed cell death 6-interacting protein	PDCD6IP	sp|Q8WUM4|PDC6I_HUMAN Programmed cell death 6-interacting protein OS=Homo sapiens GN=PDCD6IP PE=1 SV=1;sp|Q8WUM4-2|PDC6I_HUMAN Isoform 2 of Programmed cell death 6-interacting protein OS=Homo sapiens GN=PDCD6IP	96.022	868	0	323.31	0.59687	1.2351	0.61724	0.65352	30069000000	30069000000	0	38451000000	37100000000	1351300000	1169800000	1164700000	5148300	1982000000	1968400000	13586000	3550100000	0	4157300000	14990000000	927070000	652180000	1742900000	0
Q8WUM0	Nuclear pore complex protein Nup133	NUP133	sp|Q8WUM0|NU133_HUMAN Nuclear pore complex protein Nup133 OS=Homo sapiens GN=NUP133 PE=1 SV=2	128.98	1156	0	323.31	1.122	3.2385	NaN	NaN	11132000000	11097000000	34328000	8564800000	8564800000	0	225390000	225390000	0	528880000	528880000	0	901610000	306760000	958100000	0	1176800000	0	809630000	0
Q8TEM1	Nuclear pore membrane glycoprotein 210	NUP210	sp|Q8TEM1|PO210_HUMAN Nuclear pore membrane glycoprotein 210 OS=Homo sapiens GN=NUP210 PE=1 SV=3	205.11	1887	0	323.31	0.70935	1.0498	0.7816	NaN	35633000000	35079000000	554520000	43030000000	43004000000	25876000	885400000	884310000	1086000	798580000	798580000	0	8186400000	8631600000	11966000000	0	1128500000	0	1237200000	0
Q8TDN6	Ribosome biogenesis protein BRX1 homolog	BRIX1	sp|Q8TDN6|BRX1_HUMAN Ribosome biogenesis protein BRX1 homolog OS=Homo sapiens GN=BRIX1 PE=1 SV=2	41.401	353	0	323.31	0.84613	0.81257	NaN	NaN	19508000000	19404000000	104380000	21593000000	21539000000	54300000	537910000	537910000	0	195800000	195800000	0	5208300000	4889100000	6512900000	2755800000	539010000	0	375900000	0
Q8N1F7;H3BVG0;Q8N1F7-2	Nuclear pore complex protein Nup93	NUP93	sp|Q8N1F7|NUP93_HUMAN Nuclear pore complex protein Nup93 OS=Homo sapiens GN=NUP93 PE=1 SV=2;tr|H3BVG0|H3BVG0_HUMAN Nuclear pore complex protein Nup93 OS=Homo sapiens GN=NUP93 PE=1 SV=1;sp|Q8N1F7-2|NUP93_HUMAN Isoform 2 of Nuclear pore complex protein Nup93	93.487	819	0	323.31	0.64553	0.90948	0.76506	0.080023	7894800000	7894800000	0	7744900000	7744900000	0	109390000	109390000	0	263080000	263080000	0	1074500000	0	1110600000	0	163050000	0	289910000	0
Q86VP6;Q86VP6-2;A0A0C4DGH5	Cullin-associated NEDD8-dissociated protein 1	CAND1	sp|Q86VP6|CAND1_HUMAN Cullin-associated NEDD8-dissociated protein 1 OS=Homo sapiens GN=CAND1 PE=1 SV=2;sp|Q86VP6-2|CAND1_HUMAN Isoform 2 of Cullin-associated NEDD8-dissociated protein 1 OS=Homo sapiens GN=CAND1;tr|A0A0C4DGH5|A0A0C4DGH5_HUMAN Cullin-associa	136.37	1230	0	323.31	0.68068	0.78723	0.64237	0.45958	62528000000	62399000000	129110000	63558000000	63455000000	102900000	4607200000	4585600000	21533000	5515300000	5495300000	20049000	4121900000	1534600000	4078900000	3931900000	1646800000	1148400000	2321100000	1535900000
Q86UX7-2;Q86UX7;F5H1C6	Fermitin family homolog 3	FERMT3	sp|Q86UX7-2|URP2_HUMAN Isoform 2 of Fermitin family homolog 3 OS=Homo sapiens GN=FERMT3;sp|Q86UX7|URP2_HUMAN Fermitin family homolog 3 OS=Homo sapiens GN=FERMT3 PE=1 SV=1;tr|F5H1C6|F5H1C6_HUMAN Fermitin family homolog 3 (Fragment) OS=Homo sapiens GN=FERMT3	75.429	663	0	323.31	0.44163	0.24687	NaN	NaN	9042000000	9042000000	0	10524000000	10524000000	0	449760000	449760000	0	425380000	425380000	0	1265500000	0	1669600000	0	507310000	0	390820000	0
Q7L2H7;Q7L2H7-2;J3KNJ2	Eukaryotic translation initiation factor 3 subunit M	EIF3M	sp|Q7L2H7|EIF3M_HUMAN Eukaryotic translation initiation factor 3 subunit M OS=Homo sapiens GN=EIF3M PE=1 SV=1;sp|Q7L2H7-2|EIF3M_HUMAN Isoform 2 of Eukaryotic translation initiation factor 3 subunit M OS=Homo sapiens GN=EIF3M;tr|J3KNJ2|J3KNJ2_HUMAN Eukaryot	42.502	374	0	323.31	1.0399	1.3148	NaN	NaN	8657900000	8646800000	11106000	11622000000	11622000000	0	1198200000	1195700000	2486100	1703700000	1703700000	0	737060000	87693000	654570000	0	983820000	0	983460000	0
Q7L2E3-2;H7BXY3;Q7L2E3-3;Q7L2E3	Putative ATP-dependent RNA helicase DHX30	DHX30	sp|Q7L2E3-2|DHX30_HUMAN Isoform 2 of Putative ATP-dependent RNA helicase DHX30 OS=Homo sapiens GN=DHX30;tr|H7BXY3|H7BXY3_HUMAN Putative ATP-dependent RNA helicase DHX30 OS=Homo sapiens GN=DHX30 PE=1 SV=1;sp|Q7L2E3-3|DHX30_HUMAN Isoform 3 of Putative ATP-de	136.11	1222	0	323.31	0.42906	0.32655	0.23796	NaN	10922000000	10915000000	7341600	10371000000	10371000000	0	876790000	873020000	3770500	1847100000	1847100000	0	1530500000	0	1504800000	0	827660000	0	868290000	0
Q7KZF4	Staphylococcal nuclease domain-containing protein 1	SND1	sp|Q7KZF4|SND1_HUMAN Staphylococcal nuclease domain-containing protein 1 OS=Homo sapiens GN=SND1 PE=1 SV=1	102	910	0	323.31	3.3532	1.5702	0.77763	0.66967	31740000000	31461000000	278460000	28527000000	28527000000	0	1283500000	1281200000	2253700	1308600000	1308600000	0	4243400000	2198700000	3790200000	0	1796800000	0	1719900000	0
Q71DI3	Histone H3.2	HIST2H3A	sp|Q71DI3|H32_HUMAN Histone H3.2 OS=Homo sapiens GN=HIST2H3A PE=1 SV=3	15.388	136	0	323.31	0.2508	0.24552	0.28117	0.69927	17440000000	17440000000	0	15217000000	15066000000	150480000	1026300000	1021100000	5191000	476210000	476210000	0	3887800000	0	3363900000	0	614380000	479640000	554840000	0
Q6P2Q9	Pre-mRNA-processing-splicing factor 8	PRPF8	sp|Q6P2Q9|PRP8_HUMAN Pre-mRNA-processing-splicing factor 8 OS=Homo sapiens GN=PRPF8 PE=1 SV=2	273.6	2335	0	323.31	0.96545	0.51021	0.56856	0.47952	14853000000	14853000000	0	17723000000	17723000000	0	1723300000	1715500000	7823000	1772300000	1769400000	2871300	1790400000	0	2107300000	0	1863100000	729230000	848140000	0
Q5T5C7;P49591	Serine--tRNA ligase, cytoplasmic	SARS	tr|Q5T5C7|Q5T5C7_HUMAN Serine--tRNA ligase, cytoplasmic OS=Homo sapiens GN=SARS PE=1 SV=1;sp|P49591|SYSC_HUMAN Serine--tRNA ligase, cytoplasmic OS=Homo sapiens GN=SARS PE=1 SV=3	61.312	536	0	323.31	0.57175	0.535	0.81663	0.50359	20004000000	19966000000	38531000	23693000000	23669000000	24796000	804050000	802690000	1355200	624430000	615550000	8883600	5583300000	2147000000	4266100000	0	2181800000	0	2077600000	0
Q5T4S7-3;Q5T4S7;Q5T4S7-2;Q5T4S7-4	E3 ubiquitin-protein ligase UBR4	UBR4	sp|Q5T4S7-3|UBR4_HUMAN Isoform 3 of E3 ubiquitin-protein ligase UBR4 OS=Homo sapiens GN=UBR4;sp|Q5T4S7|UBR4_HUMAN E3 ubiquitin-protein ligase UBR4 OS=Homo sapiens GN=UBR4 PE=1 SV=1;sp|Q5T4S7-2|UBR4_HUMAN Isoform 2 of E3 ubiquitin-protein ligase UBR4 OS=Hom	571.85	5159	0	323.31	1.5963	0.72518	0.039322	5.7712	13604000000	13604000000	0	20494000000	20455000000	38642000	897220000	895600000	1616200	3324000000	3324000000	0	1995200000	0	2555700000	0	472990000	104150000	573300000	0
Q5JTH9;Q5JTH9-2;Q5JTH9-3	RRP12-like protein	RRP12	sp|Q5JTH9|RRP12_HUMAN RRP12-like protein OS=Homo sapiens GN=RRP12 PE=1 SV=2;sp|Q5JTH9-2|RRP12_HUMAN Isoform 2 of RRP12-like protein OS=Homo sapiens GN=RRP12;sp|Q5JTH9-3|RRP12_HUMAN Isoform 3 of RRP12-like protein OS=Homo sapiens GN=RRP12	143.7	1297	0	323.31	0.38752	0.71573	NaN	NaN	14776000000	14776000000	0	12664000000	12648000000	16125000	280670000	279590000	1076700	390840000	390840000	0	2095200000	0	1295900000	369450000	262950000	0	352930000	0
Q5JPE7-2;Q5JPE7;J3KN36;P69849;Q5JPE7-3	Nodal modulator 2;Nodal modulator 3	NOMO2;NOMO3	sp|Q5JPE7-2|NOMO2_HUMAN Isoform 2 of Nodal modulator 2 OS=Homo sapiens GN=NOMO2;sp|Q5JPE7|NOMO2_HUMAN Nodal modulator 2 OS=Homo sapiens GN=NOMO2 PE=1 SV=1;tr|J3KN36|J3KN36_HUMAN Nodal modulator 3 OS=Homo sapiens GN=NOMO3 PE=1 SV=1;sp|P69849|NOMO3_HUMAN Nod	134.19	1222	0	323.31	0.57262	0.96526	1.0417	1.1301	81775000000	81668000000	107450000	79043000000	78934000000	108430000	4065100000	4044400000	20690000	2460200000	2457700000	2482700	9440600000	3051400000	12440000000	0	6246100000	0	4877700000	0
Q5JP53;P07437;Q5ST81	Tubulin beta chain	TUBB	tr|Q5JP53|Q5JP53_HUMAN Tubulin beta chain OS=Homo sapiens GN=TUBB PE=1 SV=1;sp|P07437|TBB5_HUMAN Tubulin beta chain OS=Homo sapiens GN=TUBB PE=1 SV=2;tr|Q5ST81|Q5ST81_HUMAN Tubulin beta chain OS=Homo sapiens GN=TUBB PE=1 SV=1	47.766	426	0	323.31	0.18993	0.095011	1.0231	0.57756	11177000000	11044000000	133330000	4631500000	4615100000	16387000	332110000	326930000	5185300	1131700000	1128900000	2775500	1167000000	849620000	628310000	0	422750000	236190000	450830000	0
Q32Q12;P22392-2;J3KPD9;P22392;E7ERL0;O60361	Nucleoside diphosphate kinase;Nucleoside diphosphate kinase B;Putative nucleoside diphosphate kinase	NME1-NME2;NME2;NME1;NME2P1	tr|Q32Q12|Q32Q12_HUMAN Nucleoside diphosphate kinase OS=Homo sapiens GN=NME1-NME2 PE=1 SV=1;sp|P22392-2|NDKB_HUMAN Isoform 3 of Nucleoside diphosphate kinase B OS=Homo sapiens GN=NME2;tr|J3KPD9|J3KPD9_HUMAN NME1-NME2 readthrough OS=Homo sapiens GN=NME1-NME	32.642	292	0	323.31	0.91713	0.7463	0.66689	0.7113	57406000000	57406000000	0	47857000000	47722000000	134840000	3906700000	3892500000	14238000	5916600000	5900100000	16498000	6189000000	0	8318400000	1265600000	4573600000	0	4567300000	0
Q29RF7	Sister chromatid cohesion protein PDS5 homolog A	PDS5A	sp|Q29RF7|PDS5A_HUMAN Sister chromatid cohesion protein PDS5 homolog A OS=Homo sapiens GN=PDS5A PE=1 SV=1	150.83	1337	0	323.31	0.90806	0.55507	NaN	NaN	34234000000	34176000000	58088000	36152000000	36125000000	26395000	4691200000	4667600000	23613000	13557000000	13508000000	48774000	2058600000	1654900000	3289400000	0	5816800000	2677300000	5932600000	0
Q16658	Fascin	FSCN1	sp|Q16658|FSCN1_HUMAN Fascin OS=Homo sapiens GN=FSCN1 PE=1 SV=3	54.529	493	0	323.31	0.92902	0.11533	1.2165	0.67248	8157900000	7995800000	162050000	11536000000	6319100000	5216900000	67331000	67331000	0	624320000	624320000	0	873110000	0	4022900000	8279500000	224910000	0	634450000	0
Q16531;F5GY55	DNA damage-binding protein 1	DDB1	sp|Q16531|DDB1_HUMAN DNA damage-binding protein 1 OS=Homo sapiens GN=DDB1 PE=1 SV=1;tr|F5GY55|F5GY55_HUMAN DNA damage-binding protein 1 OS=Homo sapiens GN=DDB1 PE=1 SV=1	126.97	1140	0	323.31	1.135	1.1146	0.90147	0.81813	61545000000	61471000000	73663000	71298000000	71277000000	20156000	7881200000	7843900000	37262000	10779000000	10760000000	19046000	6802900000	1952700000	7194100000	2307400000	4835600000	2710800000	7140200000	1763500000
Q16401;Q16401-2	26S proteasome non-ATPase regulatory subunit 5	PSMD5	sp|Q16401|PSMD5_HUMAN 26S proteasome non-ATPase regulatory subunit 5 OS=Homo sapiens GN=PSMD5 PE=1 SV=3;sp|Q16401-2|PSMD5_HUMAN Isoform 2 of 26S proteasome non-ATPase regulatory subunit 5 OS=Homo sapiens GN=PSMD5	56.195	504	0	323.31	1.3158	0.58817	0.76344	NaN	20596000000	20562000000	34392000	19679000000	19596000000	82179000	1510500000	1483900000	26543000	584430000	579470000	4962500	5582000000	0	3597800000	3533200000	1798000000	13846000000	892770000	4062400000
Q15393	Splicing factor 3B subunit 3	SF3B3	sp|Q15393|SF3B3_HUMAN Splicing factor 3B subunit 3 OS=Homo sapiens GN=SF3B3 PE=1 SV=4	135.58	1217	0	323.31	0.67199	0.60111	0.92121	0.82383	18963000000	18904000000	59003000	14591000000	14144000000	447210000	266470000	266470000	0	360860000	360860000	0	2264800000	7887500000	2013200000	0	452300000	0	565530000	0
Q15366-3;Q15366-2;Q15366-4;Q15366-7	Poly(rC)-binding protein 2	PCBP2	sp|Q15366-3|PCBP2_HUMAN Isoform 3 of Poly(rC)-binding protein 2 OS=Homo sapiens GN=PCBP2;sp|Q15366-2|PCBP2_HUMAN Isoform 2 of Poly(rC)-binding protein 2 OS=Homo sapiens GN=PCBP2;sp|Q15366-4|PCBP2_HUMAN Isoform 4 of Poly(rC)-binding protein 2 OS=Homo sapien	38.221	362	0	323.31	0.77805	0.83059	1.0636	0.80959	33070000000	32997000000	72424000	36132000000	36008000000	124290000	1837100000	1828300000	8844600	2282200000	2253300000	28950000	7247300000	842950000	3535300000	2076800000	2283800000	0	1908100000	0
Q15365	Poly(rC)-binding protein 1	PCBP1	sp|Q15365|PCBP1_HUMAN Poly(rC)-binding protein 1 OS=Homo sapiens GN=PCBP1 PE=1 SV=2	37.497	356	0	323.31	0.85571	0.89567	0.88158	0.089467	17624000000	17290000000	333670000	21633000000	21606000000	27111000	1924400000	1918000000	6389400	1897700000	1897700000	0	2393400000	0	3086700000	0	778940000	509280000	844370000	0
Q15233;Q15233-2;H7C367	Non-POU domain-containing octamer-binding protein	NONO	sp|Q15233|NONO_HUMAN Non-POU domain-containing octamer-binding protein OS=Homo sapiens GN=NONO PE=1 SV=4;sp|Q15233-2|NONO_HUMAN Isoform 2 of Non-POU domain-containing octamer-binding protein OS=Homo sapiens GN=NONO;tr|H7C367|H7C367_HUMAN Non-POU domain-con	54.231	471	0	323.31	1.0233	0.66954	0.89661	0.35635	36192000000	36160000000	31934000	37847000000	37763000000	84140000	1181500000	1174400000	7136500	2619100000	2614100000	5012000	1653900000	509190000	1209600000	937550000	2004600000	0	964560000	0
Q15181;Q5SQT6	Inorganic pyrophosphatase	PPA1	sp|Q15181|IPYR_HUMAN Inorganic pyrophosphatase OS=Homo sapiens GN=PPA1 PE=1 SV=2;tr|Q5SQT6|Q5SQT6_HUMAN Inorganic pyrophosphatase OS=Homo sapiens GN=PPA1 PE=1 SV=1	32.66	289	0	323.31	0.11613	0.059581	0.56544	0.65038	100080000000	99602000000	475040000	117140000000	116840000000	300700000	3970600000	3958500000	12165000	7006600000	6995200000	11443000	12268000000	4423300000	16112000000	0	3842000000	1796200000	5176500000	1874900000
Q15149;Q15149-7;Q15149-8;Q15149-9;Q15149-5;Q15149-6;Q15149-2	Plectin	PLEC	sp|Q15149|PLEC_HUMAN Plectin OS=Homo sapiens GN=PLEC PE=1 SV=3;sp|Q15149-7|PLEC_HUMAN Isoform 7 of Plectin OS=Homo sapiens GN=PLEC;sp|Q15149-8|PLEC_HUMAN Isoform 8 of Plectin OS=Homo sapiens GN=PLEC;sp|Q15149-9|PLEC_HUMAN Isoform 9 of Plectin OS=Homo sapie	531.78	4684	0	323.31	0.36489	0.9209	0.89065	0.53815	10437000000	10371000000	65512000	13593000000	13453000000	140410000	119950000	119950000	0	64184000	64184000	0	1973100000	1659500000	3083400000	0	416570000	0	331700000	0
Q15046;Q15046-2	Lysine--tRNA ligase	KARS	sp|Q15046|SYK_HUMAN Lysine--tRNA ligase OS=Homo sapiens GN=KARS PE=1 SV=3;sp|Q15046-2|SYK_HUMAN Isoform Mitochondrial of Lysine--tRNA ligase OS=Homo sapiens GN=KARS	68.047	597	0	323.31	0.98509	0.79165	0.53785	0.58646	15068000000	15052000000	16124000	17394000000	17394000000	0	312860000	312860000	0	3444100000	3444100000	0	1821200000	527610000	2101100000	0	621440000	0	1308900000	0
Q15029-2;Q15029;Q15029-3	116 kDa U5 small nuclear ribonucleoprotein component	EFTUD2	sp|Q15029-2|U5S1_HUMAN Isoform 2 of 116 kDa U5 small nuclear ribonucleoprotein component OS=Homo sapiens GN=EFTUD2;sp|Q15029|U5S1_HUMAN 116 kDa U5 small nuclear ribonucleoprotein component OS=Homo sapiens GN=EFTUD2 PE=1 SV=1;sp|Q15029-3|U5S1_HUMAN Isoform	105.38	937	0	323.31	0.75629	0.33437	0.65601	0.72574	41063000000	40825000000	238440000	41054000000	41043000000	11797000	77570000	77090000	480050	263060000	263060000	0	27584000000	10872000000	5925000000	0	288090000	0	1093100000	0
Q14974;Q14974-2;J3KTM9	Importin subunit beta-1	KPNB1	sp|Q14974|IMB1_HUMAN Importin subunit beta-1 OS=Homo sapiens GN=KPNB1 PE=1 SV=2;sp|Q14974-2|IMB1_HUMAN Isoform 2 of Importin subunit beta-1 OS=Homo sapiens GN=KPNB1;tr|J3KTM9|J3KTM9_HUMAN Importin subunit beta-1 (Fragment) OS=Homo sapiens GN=KPNB1 PE=1 SV=	97.169	876	0	323.31	0.16304	0.13426	0.65993	0.56195	28925000000	28925000000	0	27317000000	27317000000	0	923740000	923740000	0	1184400000	1184400000	0	3789700000	0	3999400000	0	1771800000	0	1813100000	0
Q14697-2;E9PKU7	Neutral alpha-glucosidase AB	GANAB	sp|Q14697-2|GANAB_HUMAN Isoform 2 of Neutral alpha-glucosidase AB OS=Homo sapiens GN=GANAB;tr|E9PKU7|E9PKU7_HUMAN Neutral alpha-glucosidase AB OS=Homo sapiens GN=GANAB PE=1 SV=1	109.44	966	0	323.31	0.072618	0.08987	1.2637	0.89077	15959000000	15955000000	4355800	13257000000	13257000000	0	1394200000	1391900000	2301000	3733000000	3606100000	126890000	1841400000	0	1716900000	0	4053100000	1489300000	3273100000	0
Q14690	Protein RRP5 homolog	PDCD11	sp|Q14690|RRP5_HUMAN Protein RRP5 homolog OS=Homo sapiens GN=PDCD11 PE=1 SV=3	208.7	1871	0	323.31	10.552	566.85	NaN	NaN	9079700000	9079700000	0	11659000000	11659000000	0	270370000	270370000	0	207970000	207970000	0	1303700000	0	1476200000	0	688480000	0	516260000	0
Q14566	DNA replication licensing factor MCM6	MCM6	sp|Q14566|MCM6_HUMAN DNA replication licensing factor MCM6 OS=Homo sapiens GN=MCM6 PE=1 SV=1	92.888	821	0	323.31	0.13535	0.26193	0.58526	0.4719	15465000000	15465000000	0	19790000000	19728000000	61180000	1418500000	1418500000	0	645390000	645390000	0	2417400000	0	2844000000	832270000	2591800000	0	1736700000	0
Q14315;Q14315-2	Filamin-C	FLNC	sp|Q14315|FLNC_HUMAN Filamin-C OS=Homo sapiens GN=FLNC PE=1 SV=3;sp|Q14315-2|FLNC_HUMAN Isoform 2 of Filamin-C OS=Homo sapiens GN=FLNC	291.02	2725	0	323.31	0.71079	0.58694	1.1211	0.28942	30658000000	30637000000	20641000	37454000000	37453000000	1246300	1039100000	1032600000	6490900	1593200000	1589000000	4245300	5250500000	1026100000	5389200000	0	1061300000	772710000	2064200000	203390000
Q14204	Cytoplasmic dynein 1 heavy chain 1	DYNC1H1	sp|Q14204|DYHC1_HUMAN Cytoplasmic dynein 1 heavy chain 1 OS=Homo sapiens GN=DYNC1H1 PE=1 SV=5	532.4	4646	0	323.31	0.20836	0.55302	0.36868	0.30578	7195400000	7195400000	0	7817300000	7817300000	0	568650000	561440000	7209300	435900000	435900000	0	556670000	0	906260000	0	215720000	334810000	312200000	0
Q14152;Q14152-2	Eukaryotic translation initiation factor 3 subunit A	EIF3A	sp|Q14152|EIF3A_HUMAN Eukaryotic translation initiation factor 3 subunit A OS=Homo sapiens GN=EIF3A PE=1 SV=1;sp|Q14152-2|EIF3A_HUMAN Isoform 2 of Eukaryotic translation initiation factor 3 subunit A OS=Homo sapiens GN=EIF3A	166.57	1382	0	323.31	0.85601	0.65667	0.64989	0.13287	5078300000	5009400000	68876000	5966600000	5925000000	41535000	150420000	150420000	0	410860000	410860000	0	718590000	123100000	567960000	486200000	1173300000	0	909630000	0
Q13867;K7ESE8;K7ES02;J3KSD8	Bleomycin hydrolase	BLMH	sp|Q13867|BLMH_HUMAN Bleomycin hydrolase OS=Homo sapiens GN=BLMH PE=1 SV=1;tr|K7ESE8|K7ESE8_HUMAN Bleomycin hydrolase (Fragment) OS=Homo sapiens GN=BLMH PE=1 SV=1;tr|K7ES02|K7ES02_HUMAN Bleomycin hydrolase (Fragment) OS=Homo sapiens GN=BLMH PE=1 SV=1;tr|J3	52.562	455	0	323.31	0.7812	0.647	NaN	0.45965	14620000000	14620000000	0	12033000000	12033000000	0	724980000	724980000	0	933030000	933030000	0	1654400000	0	1543800000	0	999170000	0	372830000	0
Q13838;Q13838-2;Q5STU3;A0A0G2JJZ9;A0A140T9X3;A0A140T9X9;F6UJC5;A0A140TA18	Spliceosome RNA helicase DDX39B	DDX39B	sp|Q13838|DX39B_HUMAN Spliceosome RNA helicase DDX39B OS=Homo sapiens GN=DDX39B PE=1 SV=1;sp|Q13838-2|DX39B_HUMAN Isoform 2 of Spliceosome RNA helicase DDX39B OS=Homo sapiens GN=DDX39B;tr|Q5STU3|Q5STU3_HUMAN Spliceosome RNA helicase DDX39B OS=Homo sapiens	48.991	428	0	323.31	0.37706	0.48253	0.79399	0.74571	19025000000	19025000000	0	21792000000	21792000000	0	788220000	782370000	5852700	1881400000	1881400000	0	1613700000	0	1953200000	0	754970000	582940000	1286900000	0
Q13356;Q13356-2	Peptidyl-prolyl cis-trans isomerase-like 2	PPIL2	sp|Q13356|PPIL2_HUMAN Peptidyl-prolyl cis-trans isomerase-like 2 OS=Homo sapiens GN=PPIL2 PE=1 SV=1;sp|Q13356-2|PPIL2_HUMAN Isoform 2 of Peptidyl-prolyl cis-trans isomerase-like 2 OS=Homo sapiens GN=PPIL2	58.823	520	0	323.31	2.2902	7.6532	NaN	0.71157	179510000000	179230000000	278390000	206270000000	205150000000	1122900000	17703000000	17554000000	149050000	17146000000	16919000000	227370000	21549000000	8601400000	22185000000	13860000000	30591000000	19501000000	28537000000	18375000000
Q13263;Q13263-2	Transcription intermediary factor 1-beta	TRIM28	sp|Q13263|TIF1B_HUMAN Transcription intermediary factor 1-beta OS=Homo sapiens GN=TRIM28 PE=1 SV=5;sp|Q13263-2|TIF1B_HUMAN Isoform 2 of Transcription intermediary factor 1-beta OS=Homo sapiens GN=TRIM28	88.549	835	0	323.31	0.84165	0.16367	0.56497	0.536	33153000000	32988000000	165180000	31016000000	30756000000	259930000	1298500000	1244500000	53961000	1720700000	1676400000	44327000	2144900000	3054000000	2596800000	2089500000	1299300000	2868900000	1127700000	2301400000
Q13200;Q13200-3;Q13200-2	26S proteasome non-ATPase regulatory subunit 2	PSMD2	sp|Q13200|PSMD2_HUMAN 26S proteasome non-ATPase regulatory subunit 2 OS=Homo sapiens GN=PSMD2 PE=1 SV=3;sp|Q13200-3|PSMD2_HUMAN Isoform 3 of 26S proteasome non-ATPase regulatory subunit 2 OS=Homo sapiens GN=PSMD2;sp|Q13200-2|PSMD2_HUMAN Isoform 2 of 26S pr	100.2	908	0	323.31	0.62455	1.1276	0.94008	1.0098	41543000000	41453000000	89885000	52452000000	52347000000	104480000	4493800000	4485600000	8288500	5349600000	5349600000	0	5722400000	0	7322500000	5369400000	4537100000	0	3509200000	0
Q13085;Q13085-4;Q13085-3;Q13085-2;Q59FY4	Acetyl-CoA carboxylase 1;Biotin carboxylase	ACACA	sp|Q13085|ACACA_HUMAN Acetyl-CoA carboxylase 1 OS=Homo sapiens GN=ACACA PE=1 SV=2;sp|Q13085-4|ACACA_HUMAN Isoform 4 of Acetyl-CoA carboxylase 1 OS=Homo sapiens GN=ACACA;sp|Q13085-3|ACACA_HUMAN Isoform 3 of Acetyl-CoA carboxylase 1 OS=Homo sapiens GN=ACACA;	265.55	2346	0	323.31	0.22928	0.25589	0.50411	NaN	18539000000	18398000000	141930000	16628000000	16624000000	4255800	573360000	573360000	0	504030000	504030000	0	3239800000	0	2856000000	266710000	1569800000	0	1994200000	0
Q12931-2;Q12931	Heat shock protein 75 kDa, mitochondrial	TRAP1	sp|Q12931-2|TRAP1_HUMAN Isoform 2 of Heat shock protein 75 kDa, mitochondrial OS=Homo sapiens GN=TRAP1;sp|Q12931|TRAP1_HUMAN Heat shock protein 75 kDa, mitochondrial OS=Homo sapiens GN=TRAP1 PE=1 SV=3	74.267	651	0	323.31	0.84929	0.68337	2.0545	0.54795	8745300000	8706600000	38712000	7259800000	7186400000	73327000	901620000	893440000	8175900	218650000	218650000	0	659300000	0	646370000	0	465470000	254710000	223640000	0
Q12906-7;Q12906-4;Q12906-6	Interleukin enhancer-binding factor 3	ILF3	sp|Q12906-7|ILF3_HUMAN Isoform 7 of Interleukin enhancer-binding factor 3 OS=Homo sapiens GN=ILF3;sp|Q12906-4|ILF3_HUMAN Isoform 4 of Interleukin enhancer-binding factor 3 OS=Homo sapiens GN=ILF3;sp|Q12906-6|ILF3_HUMAN Isoform 6 of Interleukin enhancer-bin	95.807	898	0	323.31	1.0056	0.80038	1.0494	1.221	20824000000	20793000000	31377000	20796000000	20796000000	0	2150100000	2140900000	9180300	1259200000	1259200000	0	1698500000	1026800000	1668700000	0	4049800000	2570500000	1929100000	0
Q12905;B4DY09	Interleukin enhancer-binding factor 2	ILF2	sp|Q12905|ILF2_HUMAN Interleukin enhancer-binding factor 2 OS=Homo sapiens GN=ILF2 PE=1 SV=2;tr|B4DY09|B4DY09_HUMAN Interleukin enhancer-binding factor 2 OS=Homo sapiens GN=ILF2 PE=1 SV=1	43.062	390	0	323.31	0.78072	0.64631	0.44591	0.076573	4591900000	4591900000	0	3667800000	3667800000	0	7772700	7772700	0	522860000	522860000	0	253470000	0	269620000	0	64990000	0	325780000	0
Q09028-3;Q09028	Histone-binding protein RBBP4	RBBP4	sp|Q09028-3|RBBP4_HUMAN Isoform 3 of Histone-binding protein RBBP4 OS=Homo sapiens GN=RBBP4;sp|Q09028|RBBP4_HUMAN Histone-binding protein RBBP4 OS=Homo sapiens GN=RBBP4 PE=1 SV=3	46.158	410	0	323.31	1.5869	1.142	0.66108	0.54266	26855000000	26758000000	96974000	19313000000	19313000000	0	1070500000	1067700000	2799400	1388600000	1388600000	0	3982700000	2560000000	3518100000	0	2945600000	1642000000	3748700000	0
Q08J23;Q08J23-2	tRNA (cytosine(34)-C(5))-methyltransferase	NSUN2	sp|Q08J23|NSUN2_HUMAN tRNA (cytosine(34)-C(5))-methyltransferase OS=Homo sapiens GN=NSUN2 PE=1 SV=2;sp|Q08J23-2|NSUN2_HUMAN Isoform 2 of tRNA (cytosine(34)-C(5))-methyltransferase OS=Homo sapiens GN=NSUN2	86.47	767	0	323.31	0.73258	0.50521	0.56055	0.36406	55628000000	55494000000	133800000	46941000000	46564000000	377140000	6656800000	6629400000	27474000	19024000000	18904000000	119540000	3191000000	2814900000	3694400000	0	10281000000	3948000000	5522900000	3724300000
Q08945	FACT complex subunit SSRP1	SSRP1	sp|Q08945|SSRP1_HUMAN FACT complex subunit SSRP1 OS=Homo sapiens GN=SSRP1 PE=1 SV=1	81.074	709	0	323.31	0.31909	0.83223	1.1094	0.61106	55056000000	54993000000	62990000	54149000000	52451000000	1697400000	741280000	737380000	3896900	615560000	615560000	0	11388000000	5228300000	21343000000	10415000000	649620000	0	627840000	0
Q08211	ATP-dependent RNA helicase A	DHX9	sp|Q08211|DHX9_HUMAN ATP-dependent RNA helicase A OS=Homo sapiens GN=DHX9 PE=1 SV=4	140.96	1270	0	323.31	0.31999	0.10019	0.63751	0.54691	27752000000	27747000000	4955800	21847000000	21815000000	32074000	725870000	721540000	4331200	2370900000	2367900000	3001500	3404000000	667870000	2533900000	557160000	2276400000	954770000	2292900000	0
Q07020;G3V203;J3QQ67;H0YHA7;Q07020-2;F8VYV2;F8VUA6;A0A075B7A0	60S ribosomal protein L18	RPL18	sp|Q07020|RL18_HUMAN 60S ribosomal protein L18 OS=Homo sapiens GN=RPL18 PE=1 SV=2;tr|G3V203|G3V203_HUMAN 60S ribosomal protein L18 OS=Homo sapiens GN=RPL18 PE=1 SV=1;tr|J3QQ67|J3QQ67_HUMAN 60S ribosomal protein L18 (Fragment) OS=Homo sapiens GN=RPL18 PE=1	21.634	188	0	323.31	0.85251	0.79551	1.0701	0.92235	6574200000	6574200000	0	8374100000	8367800000	6256300	218250000	218250000	0	195820000	195820000	0	1197000000	0	1020100000	392090000	296460000	0	214600000	0
Q06830;A0A0A0MSI0	Peroxiredoxin-1	PRDX1	sp|Q06830|PRDX1_HUMAN Peroxiredoxin-1 OS=Homo sapiens GN=PRDX1 PE=1 SV=1;tr|A0A0A0MSI0|A0A0A0MSI0_HUMAN Peroxiredoxin-1 (Fragment) OS=Homo sapiens GN=PRDX1 PE=1 SV=1	22.11	199	0	323.31	0.90793	0.84432	0.91289	0.73555	3405900000	3191100000	214780000	3121900000	3121900000	0	173890000	168990000	4902300	206930000	206930000	0	450690000	0	451020000	0	218480000	315910000	208190000	0
Q03252	Lamin-B2	LMNB2	sp|Q03252|LMNB2_HUMAN Lamin-B2 OS=Homo sapiens GN=LMNB2 PE=1 SV=4	69.948	620	0	323.31	0.47796	0.19551	0.45751	0.12739	17173000000	17104000000	68477000	18890000000	18872000000	17477000	820270000	816260000	4012200	556480000	552420000	4064600	2896500000	2082900000	2906800000	3375200000	1243500000	535720000	1429100000	0
Q02878	60S ribosomal protein L6	RPL6	sp|Q02878|RL6_HUMAN 60S ribosomal protein L6 OS=Homo sapiens GN=RPL6 PE=1 SV=3	32.728	288	0	323.31	0.98527	0.88525	0.6954	1.1248	49266000000	48842000000	423750000	55072000000	55012000000	60113000	353360000	348760000	4604300	355430000	354840000	591790	12237000000	8647600000	14694000000	2714700000	4220700000	3898600000	3179200000	0
Q02790	Peptidyl-prolyl cis-trans isomerase FKBP4;Peptidyl-prolyl cis-trans isomerase FKBP4, N-terminally processed	FKBP4	sp|Q02790|FKBP4_HUMAN Peptidyl-prolyl cis-trans isomerase FKBP4 OS=Homo sapiens GN=FKBP4 PE=1 SV=3	51.804	459	0	323.31	1.7505	0.15831	0.32667	1.1368	27563000000	27563000000	0	36370000000	31691000000	4678500000	1052800000	1051800000	1013100	1079000000	1079000000	0	3187600000	0	3380900000	0	1029300000	65284000	827750000	0
Q02543;M0R117;M0R3D6;M0R1A7;M0R0P7	60S ribosomal protein L18a	RPL18A	sp|Q02543|RL18A_HUMAN 60S ribosomal protein L18a OS=Homo sapiens GN=RPL18A PE=1 SV=2;tr|M0R117|M0R117_HUMAN 60S ribosomal protein L18a OS=Homo sapiens GN=RPL18A PE=1 SV=1;tr|M0R3D6|M0R3D6_HUMAN 60S ribosomal protein L18a (Fragment) OS=Homo sapiens GN=RPL18	20.762	176	0	323.31	1.0093	0.95999	1.0593	0.99767	12395000000	12368000000	26899000	10900000000	10900000000	0	475430000	468210000	7222700	1375900000	1375900000	0	1598000000	0	1524900000	0	1153800000	687830000	1276600000	0
Q01518	Adenylyl cyclase-associated protein 1	CAP1	sp|Q01518|CAP1_HUMAN Adenylyl cyclase-associated protein 1 OS=Homo sapiens GN=CAP1 PE=1 SV=5	51.901	475	0	323.31	0.9922	0.80864	1.2136	0.93936	14598000000	14434000000	163920000	13585000000	13585000000	0	410060000	407420000	2640200	391030000	386700000	4337200	2201000000	0	2345900000	0	1154300000	241110000	1356700000	0
Q01105-2;A0A0C4DFV9;Q01105-3;Q01105-4;Q01105	Protein SET	SET	sp|Q01105-2|SET_HUMAN Isoform 2 of Protein SET OS=Homo sapiens GN=SET;tr|A0A0C4DFV9|A0A0C4DFV9_HUMAN Protein SET OS=Homo sapiens GN=SET PE=1 SV=1;sp|Q01105-3|SET_HUMAN Isoform 3 of Protein SET OS=Homo sapiens GN=SET;sp|Q01105-4|SET_HUMAN Isoform 4 of Prote	32.103	277	0	323.31	0.77274	0.71422	0.81766	0.96841	51700000000	51691000000	9585600	56209000000	56190000000	19064000	2408500000	2392100000	16424000	2299600000	2295700000	3974700	12309000000	0	3749100000	1337900000	1455200000	0	1202900000	0
Q01082;A0A087WUZ3;Q01082-2	Spectrin beta chain, non-erythrocytic 1	SPTBN1	sp|Q01082|SPTB2_HUMAN Spectrin beta chain, non-erythrocytic 1 OS=Homo sapiens GN=SPTBN1 PE=1 SV=2;tr|A0A087WUZ3|A0A087WUZ3_HUMAN Spectrin beta chain OS=Homo sapiens GN=SPTBN1 PE=1 SV=1;sp|Q01082-2|SPTB2_HUMAN Isoform Short of Spectrin beta chain, non-eryth	274.61	2364	0	323.31	0.24469	0.76895	0.63912	0.38304	27365000000	27317000000	47838000	25151000000	25024000000	127020000	3802600000	3714800000	87791000	3077800000	3066900000	10864000	3308900000	1892100000	2949300000	5332200000	2362200000	4523400000	1434300000	0
Q00839;A0A1X7SBS1;Q5RI18;A0A1W2PPH7;A0A1W2PPL4;A0A1W2PQL0;A0A1W2PP34;A0A1W2PQ74;A0A1W2PRZ7;A0A1W2PQD4	Heterogeneous nuclear ribonucleoprotein U	HNRNPU	sp|Q00839|HNRPU_HUMAN Heterogeneous nuclear ribonucleoprotein U OS=Homo sapiens GN=HNRNPU PE=1 SV=6;tr|A0A1X7SBS1|A0A1X7SBS1_HUMAN Heterogeneous nuclear ribonucleoprotein U OS=Homo sapiens GN=HNRNPU PE=1 SV=1;tr|Q5RI18|Q5RI18_HUMAN Heterogeneous nuclear ri	90.583	825	0	323.31	0.040766	0.14947	0.73381	0.27688	18649000000	18649000000	0	21685000000	21434000000	250700000	866860000	866860000	0	1603600000	1603600000	0	2704600000	0	3388000000	2380300000	704610000	0	954650000	0
Q00325-2;Q00325;F8VVM2	Phosphate carrier protein, mitochondrial	SLC25A3	sp|Q00325-2|MPCP_HUMAN Isoform B of Phosphate carrier protein, mitochondrial OS=Homo sapiens GN=SLC25A3;sp|Q00325|MPCP_HUMAN Phosphate carrier protein, mitochondrial OS=Homo sapiens GN=SLC25A3 PE=1 SV=2;tr|F8VVM2|F8VVM2_HUMAN Phosphate carrier protein, mit	39.958	361	0	323.31	0.84341	0.84472	1.3021	0.19985	12400000000	12400000000	0	9604300000	9604300000	0	290040000	290040000	0	619270000	619270000	0	0	0	0	0	0	0	0	0
P84077;P61204;F5H423;P61204-2	ADP-ribosylation factor 1;ADP-ribosylation factor 3	ARF1;ARF3	sp|P84077|ARF1_HUMAN ADP-ribosylation factor 1 OS=Homo sapiens GN=ARF1 PE=1 SV=2;sp|P61204|ARF3_HUMAN ADP-ribosylation factor 3 OS=Homo sapiens GN=ARF3 PE=1 SV=2;tr|F5H423|F5H423_HUMAN Uncharacterized protein OS=Homo sapiens PE=3 SV=1;sp|P61204-2|ARF3_HUMA	20.697	181	0	323.31	1.1447	0.7384	1.1457	1.1015	59926000000	59834000000	91915000	52266000000	52188000000	77721000	1804200000	1800200000	4054400	2414900000	2380800000	34021000	4295400000	3613900000	9220800000	1481800000	1851000000	0	1157000000	0
P78527;P78527-2	DNA-dependent protein kinase catalytic subunit	PRKDC	sp|P78527|PRKDC_HUMAN DNA-dependent protein kinase catalytic subunit OS=Homo sapiens GN=PRKDC PE=1 SV=3;sp|P78527-2|PRKDC_HUMAN Isoform 2 of DNA-dependent protein kinase catalytic subunit OS=Homo sapiens GN=PRKDC	469.08	4128	0	323.31	0.62779	0.33624	0.13963	0.46357	10932000000	10932000000	0	8278300000	8278300000	0	149010000	149010000	0	1202900000	1202900000	0	602770000	0	521050000	0	183580000	0	428430000	0
P78417;Q5TA02;P78417-3;P78417-2;Q5TA01	Glutathione S-transferase omega-1	GSTO1	sp|P78417|GSTO1_HUMAN Glutathione S-transferase omega-1 OS=Homo sapiens GN=GSTO1 PE=1 SV=2;tr|Q5TA02|Q5TA02_HUMAN Glutathione S-transferase omega-1 (Fragment) OS=Homo sapiens GN=GSTO1 PE=1 SV=1;sp|P78417-3|GSTO1_HUMAN Isoform 3 of Glutathione S-transferase	27.566	241	0	323.31	1.2423	0.25588	1.4346	1.1721	60843000000	60729000000	113170000	76167000000	76145000000	21665000	2402000000	2322600000	79452000	3025200000	2969900000	55301000	8186300000	5060800000	9141900000	0	9442500000	8198900000	3400500000	7942900000
P78371;P78371-2;F5GWF6;F8VQ14	T-complex protein 1 subunit beta	CCT2	sp|P78371|TCPB_HUMAN T-complex protein 1 subunit beta OS=Homo sapiens GN=CCT2 PE=1 SV=4;sp|P78371-2|TCPB_HUMAN Isoform 2 of T-complex protein 1 subunit beta OS=Homo sapiens GN=CCT2;tr|F5GWF6|F5GWF6_HUMAN T-complex protein 1 subunit beta OS=Homo sapiens GN=	57.488	535	0	323.31	0.89288	0.85319	0.77876	0.78504	27701000000	27694000000	6774600	26960000000	26957000000	3306700	1904900000	1894800000	10075000	2033700000	2029300000	4349500	3168500000	0	2761100000	0	2778800000	830570000	2137500000	0
P78347-2;P78347-4;P78347-3;P78347	General transcription factor II-I	GTF2I	sp|P78347-2|GTF2I_HUMAN Isoform 2 of General transcription factor II-I OS=Homo sapiens GN=GTF2I;sp|P78347-4|GTF2I_HUMAN Isoform 4 of General transcription factor II-I OS=Homo sapiens GN=GTF2I;sp|P78347-3|GTF2I_HUMAN Isoform 3 of General transcription facto	107.97	957	0	323.31	0.43489	0.41741	NaN	0.27658	15856000000	15856000000	0	13413000000	13410000000	3587500	153050000	153050000	0	113840000	113840000	0	2422100000	0	2285100000	98978000	397380000	0	513320000	0
P78344;D3DQV9;P78344-2;H0Y3P2	Eukaryotic translation initiation factor 4 gamma 2	EIF4G2	sp|P78344|IF4G2_HUMAN Eukaryotic translation initiation factor 4 gamma 2 OS=Homo sapiens GN=EIF4G2 PE=1 SV=1;tr|D3DQV9|D3DQV9_HUMAN Eukaryotic translation initiation factor 4 gamma 2 (Fragment) OS=Homo sapiens GN=EIF4G2 PE=1 SV=1;sp|P78344-2|IF4G2_HUMAN Is	102.36	907	0	323.31	1.3522	0.15941	NaN	NaN	15305000000	15305000000	0	14809000000	14809000000	0	561180000	559950000	1223100	1153500000	1153500000	0	1244800000	0	1415900000	0	546180000	78820000	491120000	0
P69891	Hemoglobin subunit gamma-1	HBG1	sp|P69891|HBG1_HUMAN Hemoglobin subunit gamma-1 OS=Homo sapiens GN=HBG1 PE=1 SV=2	16.14	147	0	323.31	0.9822	0.88137	0.73892	0.72071	26008000000	26008000000	0	21117000000	21117000000	0	245490000	245490000	0	332220000	332220000	0	3337300000	0	3449000000	0	187800000	0	119800000	0
P68371	Tubulin beta-4B chain	TUBB4B	sp|P68371|TBB4B_HUMAN Tubulin beta-4B chain OS=Homo sapiens GN=TUBB4B PE=1 SV=1	49.83	445	0	323.31	0.83046	0.20318	1.2965	0.825	26599000000	26517000000	81950000	34246000000	34103000000	143410000	708860000	694090000	14771000	1031900000	1020600000	11331000	3774200000	2005100000	4196600000	5199400000	577760000	625480000	515460000	899550000
P68104;Q5VTE0;A0A087WVQ9;P68104-2;A0A087WV01	Elongation factor 1-alpha 1;Putative elongation factor 1-alpha-like 3;Elongation factor 1-alpha	EEF1A1;EEF1A1P5	sp|P68104|EF1A1_HUMAN Elongation factor 1-alpha 1 OS=Homo sapiens GN=EEF1A1 PE=1 SV=1;sp|Q5VTE0|EF1A3_HUMAN Putative elongation factor 1-alpha-like 3 OS=Homo sapiens GN=EEF1A1P5 PE=5 SV=1;tr|A0A087WVQ9|A0A087WVQ9_HUMAN Elongation factor 1-alpha 1 OS=Homo s	50.14	462	0	323.31	1.0436	1.0081	1.1997	0.78258	23258000000	23258000000	0	26139000000	26024000000	114520000	339800000	339800000	0	1308300000	1299400000	8864700	3975900000	0	5278300000	857910000	356800000	0	745160000	0
P68036;P68036-3;P68036-2;A0A1B0GUS4	Ubiquitin-conjugating enzyme E2 L3	UBE2L3	sp|P68036|UB2L3_HUMAN Ubiquitin-conjugating enzyme E2 L3 OS=Homo sapiens GN=UBE2L3 PE=1 SV=1;sp|P68036-3|UB2L3_HUMAN Isoform 3 of Ubiquitin-conjugating enzyme E2 L3 OS=Homo sapiens GN=UBE2L3;sp|P68036-2|UB2L3_HUMAN Isoform 2 of Ubiquitin-conjugating enzyme	17.861	154	0	323.31	0.53774	0.81105	0.55258	0.54574	4414800000	4414800000	0	4845900000	4845900000	0	428040000	420260000	7778000	165970000	165970000	0	557120000	0	503870000	0	385740000	1201600000	0	0
P63261;I3L3I0;I3L1U9	Actin, cytoplasmic 2;Actin, cytoplasmic 2, N-terminally processed	ACTG1	sp|P63261|ACTG_HUMAN Actin, cytoplasmic 2 OS=Homo sapiens GN=ACTG1 PE=1 SV=1;tr|I3L3I0|I3L3I0_HUMAN Actin, cytoplasmic 2 (Fragment) OS=Homo sapiens GN=ACTG1 PE=1 SV=1;tr|I3L1U9|I3L1U9_HUMAN Actin, cytoplasmic 2 (Fragment) OS=Homo sapiens GN=ACTG1 PE=1 SV=1	41.792	375	0	323.31	0.26839	0.10489	1.1833	1.086	19411000000	19411000000	0	15592000000	15545000000	46983000	657320000	577080000	80237000	1251700000	1251700000	0	1826200000	0	1581900000	0	2029000000	1448100000	706670000	0
P63244;J3KPE3;D6RAC2;D6RHH4;H0Y8W2;D6REE5;H0YAF8;D6R9Z1;H0YAM7;D6R9L0;D6RFX4;D6RAU2;E9PD14;D6RFZ9	Guanine nucleotide-binding protein subunit beta-2-like 1;Guanine nucleotide-binding protein subunit beta-2-like 1, N-terminally processed	GNB2L1	sp|P63244|RACK1_HUMAN Receptor of activated protein C kinase 1 OS=Homo sapiens GN=RACK1 PE=1 SV=3;tr|J3KPE3|J3KPE3_HUMAN Receptor of-activated protein C kinase 1 OS=Homo sapiens GN=RACK1 PE=1 SV=1;tr|D6RAC2|D6RAC2_HUMAN Receptor of-activated protein C kina	35.076	317	0	323.31	0.40946	0.18115	0.77508	1.0694	2584000000	2584000000	0	2656600000	2656600000	0	312700000	312700000	0	372790000	372790000	0	254230000	0	242000000	0	231870000	0	156240000	0
P63241;I3L397;I3L504;P63241-2;Q6IS14	Eukaryotic translation initiation factor 5A-1;Eukaryotic translation initiation factor 5A;Eukaryotic translation initiation factor 5A-1-like	EIF5A;EIF5AL1	sp|P63241|IF5A1_HUMAN Eukaryotic translation initiation factor 5A-1 OS=Homo sapiens GN=EIF5A PE=1 SV=2;tr|I3L397|I3L397_HUMAN Eukaryotic translation initiation factor 5A (Fragment) OS=Homo sapiens GN=EIF5A PE=1 SV=8;tr|I3L504|I3L504_HUMAN Eukaryotic transl	16.832	154	0	323.31	0.94931	0.85163	1.0949	0.71173	90379000000	90263000000	115540000	100800000000	100480000000	320810000	3954600000	3935100000	19471000	3847000000	3822200000	24726000	10859000000	7472800000	12851000000	9448200000	5953900000	6669500000	4415600000	6034800000
P63104;E7EX29;B0AZS6;E7ESK7	14-3-3 protein zeta/delta	YWHAZ	sp|P63104|1433Z_HUMAN 14-3-3 protein zeta/delta OS=Homo sapiens GN=YWHAZ PE=1 SV=1;tr|E7EX29|E7EX29_HUMAN 14-3-3 protein zeta/delta (Fragment) OS=Homo sapiens GN=YWHAZ PE=1 SV=1;tr|B0AZS6|B0AZS6_HUMAN 14-3-3 protein zeta/delta OS=Homo sapiens GN=YWHAZ PE=1	27.745	245	0	323.31	0.92975	0.88717	0.92054	0.861	5951700000	5951700000	0	5177300000	5177300000	0	115760000	115760000	0	432080000	432080000	0	555310000	0	627490000	0	242980000	0	308860000	0
P63010;P63010-2;P63010-3;A0A087X253;A0A087WU93;A0A087WZQ6;A0A087WYD1	AP-2 complex subunit beta	AP2B1	sp|P63010|AP2B1_HUMAN AP-2 complex subunit beta OS=Homo sapiens GN=AP2B1 PE=1 SV=1;sp|P63010-2|AP2B1_HUMAN Isoform 2 of AP-2 complex subunit beta OS=Homo sapiens GN=AP2B1;sp|P63010-3|AP2B1_HUMAN Isoform 3 of AP-2 complex subunit beta OS=Homo sapiens GN=AP2	104.55	937	0	323.31	0.75961	0.83008	0.74419	0.84252	6458600000	6449700000	8867600	5595100000	5595100000	0	570080000	570080000	0	558410000	558410000	0	651240000	101420000	663280000	0	547130000	0	390120000	0
P62979;J3QTR3	Ubiquitin-40S ribosomal protein S27a;Ubiquitin;40S ribosomal protein S27a	RPS27A	sp|P62979|RS27A_HUMAN Ubiquitin-40S ribosomal protein S27a OS=Homo sapiens GN=RPS27A PE=1 SV=2;tr|J3QTR3|J3QTR3_HUMAN Ubiquitin-40S ribosomal protein S27a (Fragment) OS=Homo sapiens GN=RPS27A PE=1 SV=1	17.965	156	0	323.31	0.90193	0.99537	0.88576	0.77799	5480000000	5480000000	0	5048200000	5048200000	0	336750000	336750000	0	258050000	258050000	0	554170000	0	476320000	0	173000000	0	161290000	0
P62937;F8WE65;C9J5S7;P62937-2	Peptidyl-prolyl cis-trans isomerase A;Peptidyl-prolyl cis-trans isomerase A, N-terminally processed;Peptidyl-prolyl cis-trans isomerase	PPIA	sp|P62937|PPIA_HUMAN Peptidyl-prolyl cis-trans isomerase A OS=Homo sapiens GN=PPIA PE=1 SV=2;tr|F8WE65|F8WE65_HUMAN Peptidyl-prolyl cis-trans isomerase OS=Homo sapiens GN=PPIA PE=1 SV=1;tr|C9J5S7|C9J5S7_HUMAN Peptidyl-prolyl cis-trans isomerase OS=Homo sap	18.012	165	0	323.31	0.19796	0.050899	0.60147	1.1364	37775000000	36620000000	1155000000	43274000000	43224000000	49810000	1089600000	1086800000	2770000	1184900000	1179500000	5350300	6987200000	2709600000	7431500000	3710700000	771700000	0	929090000	902770000
P62917;E9PKZ0;G3V1A1;E9PKU4	60S ribosomal protein L8	RPL8	sp|P62917|RL8_HUMAN 60S ribosomal protein L8 OS=Homo sapiens GN=RPL8 PE=1 SV=2;tr|E9PKZ0|E9PKZ0_HUMAN 60S ribosomal protein L8 (Fragment) OS=Homo sapiens GN=RPL8 PE=1 SV=1;tr|G3V1A1|G3V1A1_HUMAN 60S ribosomal protein L8 OS=Homo sapiens GN=RPL8 PE=1 SV=1;tr	28.024	257	0	323.31	0.035796	0.044695	0.97731	1.4857	13545000000	13545000000	0	10199000000	10099000000	100370000	108370000	108370000	0	636220000	636220000	0	1515400000	0	643860000	1174900000	75621000	0	248140000	0
P62906	60S ribosomal protein L10a	RPL10A	sp|P62906|RL10A_HUMAN 60S ribosomal protein L10a OS=Homo sapiens GN=RPL10A PE=1 SV=2	24.831	217	0	323.31	0.40615	0.93102	0.8661	0.18929	3680300000	3680300000	0	5593100000	5593100000	0	326430000	326430000	0	489310000	489310000	0	449330000	0	606320000	0	377340000	0	487750000	0
P62826;B5MDF5;J3KQE5;F5H018;H0YFC6	GTP-binding nuclear protein Ran	RAN	sp|P62826|RAN_HUMAN GTP-binding nuclear protein Ran OS=Homo sapiens GN=RAN PE=1 SV=3;tr|B5MDF5|B5MDF5_HUMAN GTP-binding nuclear protein Ran OS=Homo sapiens GN=RAN PE=1 SV=1;tr|J3KQE5|J3KQE5_HUMAN GTP-binding nuclear protein Ran (Fragment) OS=Homo sapiens G	24.423	216	0	323.31	0.90765	0.92003	0.78885	0.77156	9396100000	9396100000	0	10301000000	10301000000	0	806100000	804700000	1395300	648840000	648840000	0	681390000	0	935400000	0	1440400000	127420000	1521800000	0
P62820;E7END7;P62820-2;P62820-3	Ras-related protein Rab-1A	RAB1A	sp|P62820|RAB1A_HUMAN Ras-related protein Rab-1A OS=Homo sapiens GN=RAB1A PE=1 SV=3;tr|E7END7|E7END7_HUMAN Ras-related protein Rab-1A OS=Homo sapiens GN=RAB1A PE=1 SV=1;sp|P62820-2|RAB1A_HUMAN Isoform 2 of Ras-related protein Rab-1A OS=Homo sapiens GN=RAB1	22.677	205	0	323.31	0.98892	0.99472	1.1979	0.56205	18528000000	18528000000	0	20276000000	20276000000	0	679470000	679470000	0	573200000	573200000	0	3032000000	0	2959600000	0	1001300000	0	831270000	0
P62807;O60814	Histone H2B type 1-C/E/F/G/I;Histone H2B type 1-K	HIST1H2BC;HIST1H2BK	sp|P62807|H2B1C_HUMAN Histone H2B type 1-C/E/F/G/I OS=Homo sapiens GN=HIST1H2BC PE=1 SV=4;sp|O60814|H2B1K_HUMAN Histone H2B type 1-K OS=Homo sapiens GN=HIST1H2BK PE=1 SV=3	13.906	126	0	323.31	0.3786	0.25059	0.92502	0.77339	78188000000	78047000000	141030000	81346000000	81287000000	58443000	1221200000	1215100000	6059300	2429700000	2429700000	0	11224000000	25492000000	4427200000	2399100000	1322100000	0	1283200000	0
P62805	Histone H4	HIST1H4A	sp|P62805|H4_HUMAN Histone H4 OS=Homo sapiens GN=HIST1H4A PE=1 SV=2	11.367	103	0	323.31	0.11154	0.25245	0.097149	0.21611	196120000000	195570000000	550260000	191670000000	191190000000	479740000	6890400000	6798700000	91719000	13511000000	13388000000	123200000	23511000000	6504200000	25712000000	6388200000	10144000000	10201000000	11076000000	9558700000
P62753	40S ribosomal protein S6	RPS6	sp|P62753|RS6_HUMAN 40S ribosomal protein S6 OS=Homo sapiens GN=RPS6 PE=1 SV=1	28.68	249	0	323.31	0.39278	0.63267	0.33178	0.65108	10183000000	10183000000	0	14806000000	14806000000	0	3578800000	3521000000	57820000	3730700000	3665900000	64793000	689530000	0	758420000	0	3277400000	2744500000	1641400000	3069800000
P62701	40S ribosomal protein S4, X isoform	RPS4X	sp|P62701|RS4X_HUMAN 40S ribosomal protein S4, X isoform OS=Homo sapiens GN=RPS4X PE=1 SV=2	29.597	263	0	323.31	0.42675	0.34704	0.42303	0.69415	42815000000	42815000000	0	48742000000	48742000000	0	2278200000	2274200000	3912000	5025100000	5021100000	3962700	3560900000	0	3512000000	0	1244800000	612870000	2413100000	0
P62495;B7Z7P8;P62495-2	Eukaryotic peptide chain release factor subunit 1	ETF1	sp|P62495|ERF1_HUMAN Eukaryotic peptide chain release factor subunit 1 OS=Homo sapiens GN=ETF1 PE=1 SV=3;tr|B7Z7P8|B7Z7P8_HUMAN Eukaryotic peptide chain release factor subunit 1 OS=Homo sapiens GN=ETF1 PE=1 SV=1;sp|P62495-2|ERF1_HUMAN Isoform 2 of Eukaryot	49.03	437	0	323.31	0.47214	0.58047	0.8332	NaN	13010000000	13005000000	5104100	12808000000	12808000000	0	756880000	756880000	0	677780000	677780000	0	1384000000	40302000	1222900000	0	640580000	0	1728100000	0
P62424;Q5T8U2;Q5T8U3	60S ribosomal protein L7a	RPL7A	sp|P62424|RL7A_HUMAN 60S ribosomal protein L7a OS=Homo sapiens GN=RPL7A PE=1 SV=2;tr|Q5T8U2|Q5T8U2_HUMAN 60S ribosomal protein L7a OS=Homo sapiens GN=RPL7A PE=1 SV=1;tr|Q5T8U3|Q5T8U3_HUMAN 60S ribosomal protein L7a (Fragment) OS=Homo sapiens GN=RPL7A PE=1	29.995	266	0	323.31	0.80772	0.9564	1.1067	0.61317	220140000000	219070000000	1070500000	206940000000	206370000000	571930000	5998400000	5908800000	89610000	21223000000	20926000000	297780000	17803000000	10449000000	27339000000	6783300000	8240700000	13957000000	9644100000	14610000000
P62318-2;P62318;H3BT13	Small nuclear ribonucleoprotein Sm D3	SNRPD3	sp|P62318-2|SMD3_HUMAN Isoform 2 of Small nuclear ribonucleoprotein Sm D3 OS=Homo sapiens GN=SNRPD3;sp|P62318|SMD3_HUMAN Small nuclear ribonucleoprotein Sm D3 OS=Homo sapiens GN=SNRPD3 PE=1 SV=1;tr|H3BT13|H3BT13_HUMAN Small nuclear ribonucleoprotein Sm D3	13.291	120	0	323.31	0.14909	0.11547	0.88564	0.99539	9738100000	9738100000	0	10123000000	10123000000	0	1575100000	1575100000	0	1086600000	1086600000	0	891740000	0	1024200000	0	1186000000	0	1284800000	0
P62263;E5RH77;H0YB22	40S ribosomal protein S14	RPS14	sp|P62263|RS14_HUMAN 40S ribosomal protein S14 OS=Homo sapiens GN=RPS14 PE=1 SV=3;tr|E5RH77|E5RH77_HUMAN 40S ribosomal protein S14 OS=Homo sapiens GN=RPS14 PE=1 SV=1;tr|H0YB22|H0YB22_HUMAN 40S ribosomal protein S14 (Fragment) OS=Homo sapiens GN=RPS14 PE=1	16.273	151	0	323.31	0.70827	0.024156	0.18793	0.5539	56049000000	55940000000	108760000	46495000000	46356000000	139480000	2716800000	2697900000	18842000	3038600000	2723000000	315500000	4671700000	5708800000	3382700000	7138600000	4302600000	6963200000	3528700000	6897200000
P62258;P62258-2	14-3-3 protein epsilon	YWHAE	sp|P62258|1433E_HUMAN 14-3-3 protein epsilon OS=Homo sapiens GN=YWHAE PE=1 SV=1;sp|P62258-2|1433E_HUMAN Isoform SV of 14-3-3 protein epsilon OS=Homo sapiens GN=YWHAE	29.174	255	0	323.31	0.99982	0.95429	0.9748	1.3821	2864500000	2864500000	0	2238200000	2238200000	0	298610000	298610000	0	302420000	302420000	0	342770000	0	173990000	0	170830000	0	100830000	0
P62244;I3L3P7;I3L246	40S ribosomal protein S15a	RPS15A	sp|P62244|RS15A_HUMAN 40S ribosomal protein S15a OS=Homo sapiens GN=RPS15A PE=1 SV=2;tr|I3L3P7|I3L3P7_HUMAN 40S ribosomal protein S15a OS=Homo sapiens GN=RPS15A PE=1 SV=1;tr|I3L246|I3L246_HUMAN 40S ribosomal protein S15a OS=Homo sapiens GN=RPS15A PE=1 SV=1	14.839	130	0	323.31	0.063974	0.12711	0.86887	0.61891	10931000000	10931000000	0	9124300000	9124300000	0	481560000	433320000	48235000	421260000	421260000	0	1114100000	0	976500000	0	1027300000	4404900000	611070000	0
P62241;Q5JR95	40S ribosomal protein S8	RPS8	sp|P62241|RS8_HUMAN 40S ribosomal protein S8 OS=Homo sapiens GN=RPS8 PE=1 SV=2;tr|Q5JR95|Q5JR95_HUMAN 40S ribosomal protein S8 OS=Homo sapiens GN=RPS8 PE=1 SV=1	24.205	208	0	323.31	0.90899	0.85246	0.13917	0.62726	3324000000	3324000000	0	3973600000	3970900000	2691900	136170000	136170000	0	52098000	52098000	0	649920000	0	695000000	168700000	315920000	0	136160000	0
P62195;P62195-2;J3QSA9;J3KRP2;J3QQM1;J3QLH6	26S protease regulatory subunit 8	PSMC5	sp|P62195|PRS8_HUMAN 26S proteasome regulatory subunit 8 OS=Homo sapiens GN=PSMC5 PE=1 SV=1;sp|P62195-2|PRS8_HUMAN Isoform 2 of 26S proteasome regulatory subunit 8 OS=Homo sapiens GN=PSMC5;tr|J3QSA9|J3QSA9_HUMAN 26S proteasome regulatory subunit 8 (Fragmen	45.626	406	0	323.31	0.86431	0.86913	0.98747	1.2938	3113500000	3113500000	0	2527400000	2527400000	0	119210000	119210000	0	123290000	123290000	0	387580000	0	276430000	0	117720000	0	149790000	0
P62136;P62136-2;P62136-3;E9PMD7	Serine/threonine-protein phosphatase PP1-alpha catalytic subunit;Serine/threonine-protein phosphatase	PPP1CA	sp|P62136|PP1A_HUMAN Serine/threonine-protein phosphatase PP1-alpha catalytic subunit OS=Homo sapiens GN=PPP1CA PE=1 SV=1;sp|P62136-2|PP1A_HUMAN Isoform 2 of Serine/threonine-protein phosphatase PP1-alpha catalytic subunit OS=Homo sapiens GN=PPP1CA;sp|P621	37.512	330	0	323.31	0.77773	1.5242	0.66297	NaN	20840000000	20799000000	40142000	20369000000	20369000000	0	16604000000	16374000000	230250000	6617600000	6562700000	54811000	1425800000	0	1914500000	0	10317000000	8877400000	3664600000	4560300000
P62081;B5MCP9	40S ribosomal protein S7	RPS7	sp|P62081|RS7_HUMAN 40S ribosomal protein S7 OS=Homo sapiens GN=RPS7 PE=1 SV=1;tr|B5MCP9|B5MCP9_HUMAN 40S ribosomal protein S7 OS=Homo sapiens GN=RPS7 PE=1 SV=1	22.127	194	0	323.31	0.77546	0.51761	0.33237	0.8098	67506000000	67488000000	18040000	61320000000	61305000000	15384000	4686500000	4645400000	41165000	2937500000	2851100000	86466000	8936900000	4362000000	8583900000	4799600000	5842100000	4513200000	6109100000	6858500000
P61981	14-3-3 protein gamma;14-3-3 protein gamma, N-terminally processed	YWHAG	sp|P61981|1433G_HUMAN 14-3-3 protein gamma OS=Homo sapiens GN=YWHAG PE=1 SV=2	28.302	247	0	323.31	0.86395	0.41877	0.62211	0.40719	13682000000	13682000000	0	16665000000	16619000000	46332000	736140000	736140000	0	1278500000	1278500000	0	1367900000	0	1436000000	1194500000	706640000	0	1002700000	0
P61978-3;Q5T6W2	Heterogeneous nuclear ribonucleoprotein K	HNRNPK	sp|P61978-3|HNRPK_HUMAN Isoform 3 of Heterogeneous nuclear ribonucleoprotein K OS=Homo sapiens GN=HNRNPK;tr|Q5T6W2|Q5T6W2_HUMAN Heterogeneous nuclear ribonucleoprotein K (Fragment) OS=Homo sapiens GN=HNRNPK PE=1 SV=1	48.562	440	0	323.31	0.95963	0.91039	0.84061	0.74124	7327200000	7322300000	4902800	7192900000	7192900000	0	609120000	587150000	21973000	193510000	193510000	0	754540000	0	773590000	0	793280000	1507900000	287980000	0
P61353;K7ELC7;K7EQQ9	60S ribosomal protein L27	RPL27	sp|P61353|RL27_HUMAN 60S ribosomal protein L27 OS=Homo sapiens GN=RPL27 PE=1 SV=2;tr|K7ELC7|K7ELC7_HUMAN 60S ribosomal protein L27 (Fragment) OS=Homo sapiens GN=RPL27 PE=1 SV=1;tr|K7EQQ9|K7EQQ9_HUMAN 60S ribosomal protein L27 OS=Homo sapiens GN=RPL27 PE=1	15.798	136	0	323.31	0.026085	0.019508	0.90486	0.96267	6714300000	6689400000	24840000	8718900000	7922300000	796610000	159190000	159190000	0	195380000	195380000	0	2020700000	0	1893600000	7786500000	91877000	0	139670000	0
P61247;D6RAT0;E9PFI5;H0Y9Y4;H0Y8L7	40S ribosomal protein S3a	RPS3A	sp|P61247|RS3A_HUMAN 40S ribosomal protein S3a OS=Homo sapiens GN=RPS3A PE=1 SV=2;tr|D6RAT0|D6RAT0_HUMAN 40S ribosomal protein S3a OS=Homo sapiens GN=RPS3A PE=1 SV=1;tr|E9PFI5|E9PFI5_HUMAN 40S ribosomal protein S3a OS=Homo sapiens GN=RPS3A PE=1 SV=1;tr|H0Y	29.945	264	0	323.31	0.72173	0.78868	0.9162	1.0682	14720000000	14697000000	22898000	15576000000	15460000000	116100000	293870000	293870000	0	191920000	191920000	0	2652600000	0	1660000000	4743100000	125970000	0	62280000	0
P61224;P61224-3;E7ESV4;F5H7Y6;F5GX62;P61224-4;P61224-2;F5H004	Ras-related protein Rap-1b	RAP1B	sp|P61224|RAP1B_HUMAN Ras-related protein Rap-1b OS=Homo sapiens GN=RAP1B PE=1 SV=1;sp|P61224-3|RAP1B_HUMAN Isoform 3 of Ras-related protein Rap-1b OS=Homo sapiens GN=RAP1B;tr|E7ESV4|E7ESV4_HUMAN Ras-related protein Rap-1b (Fragment) OS=Homo sapiens GN=RAP	20.825	184	0	323.31	0.60492	0.8039	0.94699	0.73396	4043400000	4043400000	0	4399300000	4399300000	0	117410000	117410000	0	235460000	235460000	0	605620000	0	571750000	0	325480000	0	338700000	0
P61160;P61160-2;F5H6T1	Actin-related protein 2	ACTR2	sp|P61160|ARP2_HUMAN Actin-related protein 2 OS=Homo sapiens GN=ACTR2 PE=1 SV=1;sp|P61160-2|ARP2_HUMAN Isoform 2 of Actin-related protein 2 OS=Homo sapiens GN=ACTR2;tr|F5H6T1|F5H6T1_HUMAN ARP2 actin-related protein 2 homolog (Yeast), isoform CRA_d OS=Homo	44.76	394	0	323.31	1.0122	1.0888	1.0122	9.5942	52083000000	51785000000	298500000	45242000000	45238000000	3879700	2632800000	2616800000	15960000	1854300000	1854300000	0	7491400000	13525000000	2321200000	716280000	4937000000	0	3091900000	0
P61106;X6RFL8	Ras-related protein Rab-14	RAB14	sp|P61106|RAB14_HUMAN Ras-related protein Rab-14 OS=Homo sapiens GN=RAB14 PE=1 SV=4;tr|X6RFL8|X6RFL8_HUMAN Ras-related protein Rab-14 (Fragment) OS=Homo sapiens GN=RAB14 PE=1 SV=1	23.897	215	0	323.31	0.25025	0.68772	1.2072	0.94834	18070000000	18051000000	19035000	19573000000	19549000000	24372000	786650000	784880000	1769200	454600000	454600000	0	5643900000	4826900000	3611000000	1274000000	580750000	0	360850000	0
P60842;J3KT12;P60842-2;J3QS69;J3KTB5;J3QL43;J3KSZ0	Eukaryotic initiation factor 4A-I	EIF4A1	sp|P60842|IF4A1_HUMAN Eukaryotic initiation factor 4A-I OS=Homo sapiens GN=EIF4A1 PE=1 SV=1;tr|J3KT12|J3KT12_HUMAN Eukaryotic initiation factor 4A-I OS=Homo sapiens GN=EIF4A1 PE=1 SV=1;sp|P60842-2|IF4A1_HUMAN Isoform 2 of Eukaryotic initiation factor 4A-I	46.153	406	0	323.31	0.047446	0.78963	0.62156	1.139	3003200000	3003200000	0	2815800000	2815800000	0	1850600000	1833000000	17603000	388110000	388110000	0	123490000	0	158540000	0	538370000	438160000	356230000	0
P60228;E5RGA2	Eukaryotic translation initiation factor 3 subunit E	EIF3E	sp|P60228|EIF3E_HUMAN Eukaryotic translation initiation factor 3 subunit E OS=Homo sapiens GN=EIF3E PE=1 SV=1;tr|E5RGA2|E5RGA2_HUMAN Eukaryotic translation initiation factor 3 subunit E OS=Homo sapiens GN=EIF3E PE=1 SV=1	52.22	445	0	323.31	0.13906	0.87195	1.0918	0.74379	7294600000	7268700000	25929000	5694800000	5694800000	0	99017000	99017000	0	1111300000	1111300000	0	1394900000	927150000	944720000	0	455810000	0	703120000	0
P60174-1;P60174;P60174-4;U3KPZ0	Triosephosphate isomerase	TPI1	sp|P60174-1|TPIS_HUMAN Isoform 2 of Triosephosphate isomerase OS=Homo sapiens GN=TPI1;sp|P60174|TPIS_HUMAN Triosephosphate isomerase OS=Homo sapiens GN=TPI1 PE=1 SV=3;sp|P60174-4|TPIS_HUMAN Isoform 4 of Triosephosphate isomerase OS=Homo sapiens GN=TPI1;tr|	26.669	249	0	323.31	0.96868	0.7515	1.3257	1.7079	17499000000	17491000000	8593900	11997000000	11942000000	55481000	220020000	218110000	1912000	1091400000	1091400000	0	1760000000	0	762810000	4736900000	368400000	0	815560000	0
P57740;P57740-2;P57740-3	Nuclear pore complex protein Nup107	NUP107	sp|P57740|NU107_HUMAN Nuclear pore complex protein Nup107 OS=Homo sapiens GN=NUP107 PE=1 SV=1;sp|P57740-2|NU107_HUMAN Isoform 2 of Nuclear pore complex protein Nup107 OS=Homo sapiens GN=NUP107;sp|P57740-3|NU107_HUMAN Isoform 3 of Nuclear pore complex prote	106.37	925	0	323.31	0.86879	0.98327	NaN	1.5846	53174000000	53010000000	164600000	46640000000	46640000000	0	1890500000	1889800000	667310	4615400000	4615400000	0	3989800000	2526100000	6485200000	0	3811200000	0	3267400000	0
P55884;P55884-2	Eukaryotic translation initiation factor 3 subunit B	EIF3B	sp|P55884|EIF3B_HUMAN Eukaryotic translation initiation factor 3 subunit B OS=Homo sapiens GN=EIF3B PE=1 SV=3;sp|P55884-2|EIF3B_HUMAN Isoform 2 of Eukaryotic translation initiation factor 3 subunit B OS=Homo sapiens GN=EIF3B	92.48	814	0	323.31	0.23026	0.96187	1.2629	0.83477	8339600000	8321900000	17639000	10436000000	10436000000	0	440170000	430810000	9354800	1285200000	1285200000	0	844100000	139280000	1153500000	0	414170000	0	762720000	0
P55084;P55084-2;F5GZQ3;B5MD38	Trifunctional enzyme subunit beta, mitochondrial;3-ketoacyl-CoA thiolase	HADHB	sp|P55084|ECHB_HUMAN Trifunctional enzyme subunit beta, mitochondrial OS=Homo sapiens GN=HADHB PE=1 SV=3;sp|P55084-2|ECHB_HUMAN Isoform 2 of Trifunctional enzyme subunit beta, mitochondrial OS=Homo sapiens GN=HADHB;tr|F5GZQ3|F5GZQ3_HUMAN Trifunctional enzy	51.294	474	0	323.31	3.3864	1.7024	0.95005	0.55622	17140000000	17071000000	68705000	12840000000	12840000000	0	848640000	844390000	4248300	2425300000	2412100000	13121000	1129800000	785780000	1586200000	0	1899900000	1079400000	755430000	0
P55072	Transitional endoplasmic reticulum ATPase	VCP	sp|P55072|TERA_HUMAN Transitional endoplasmic reticulum ATPase OS=Homo sapiens GN=VCP PE=1 SV=4	89.321	806	0	323.31	0.32481	0.42804	0.89673	0.83966	12830000000	12830000000	0	15570000000	15493000000	76461000	794000000	788850000	5148500	4403900000	4263300000	140640000	1361200000	0	1180200000	1854600000	965670000	1158000000	1072900000	0
P55060-3;P55060;P55060-4	Exportin-2	CSE1L	sp|P55060-3|XPO2_HUMAN Isoform 3 of Exportin-2 OS=Homo sapiens GN=CSE1L;sp|P55060|XPO2_HUMAN Exportin-2 OS=Homo sapiens GN=CSE1L PE=1 SV=3;sp|P55060-4|XPO2_HUMAN Isoform 4 of Exportin-2 OS=Homo sapiens GN=CSE1L	107.78	945	0	323.31	0.69401	0.99285	1.0136	0.75967	26477000000	26365000000	111780000	30045000000	29810000000	234880000	2202500000	2186800000	15765000	8882500000	8748000000	134500000	1926700000	1809000000	3409100000	2659700000	1183900000	531850000	2844000000	4785900000
P54578;P54578-2;A6NJA2;P54578-3	Ubiquitin carboxyl-terminal hydrolase 14;Ubiquitin carboxyl-terminal hydrolase	USP14	sp|P54578|UBP14_HUMAN Ubiquitin carboxyl-terminal hydrolase 14 OS=Homo sapiens GN=USP14 PE=1 SV=3;sp|P54578-2|UBP14_HUMAN Isoform 2 of Ubiquitin carboxyl-terminal hydrolase 14 OS=Homo sapiens GN=USP14;tr|A6NJA2|A6NJA2_HUMAN Ubiquitin carboxyl-terminal hydr	56.068	494	0	323.31	0.72828	0.94761	0.50164	NaN	4041700000	3873600000	168060000	4138500000	3967300000	171170000	12796000000	12678000000	117950000	7903000000	7865300000	37786000	415220000	0	255970000	0	9298300000	7848400000	5197300000	4875600000
P54577;A0A0C4DGZ5	Tyrosine--tRNA ligase, cytoplasmic;Tyrosine--tRNA ligase, cytoplasmic, N-terminally processed;Tyrosine--tRNA ligase	YARS	sp|P54577|SYYC_HUMAN Tyrosine--tRNA ligase, cytoplasmic OS=Homo sapiens GN=YARS PE=1 SV=4;tr|A0A0C4DGZ5|A0A0C4DGZ5_HUMAN Tyrosine--tRNA ligase OS=Homo sapiens GN=YARS PE=1 SV=1	59.143	528	0	323.31	0.60366	1.0553	NaN	0.42682	27695000000	27695000000	0	25420000000	25365000000	54768000	2335300000	2319400000	15898000	1732400000	1728600000	3777600	2555100000	0	2205700000	0	1189300000	969670000	1272800000	832500000
P54136;P54136-2	Arginine--tRNA ligase, cytoplasmic	RARS	sp|P54136|SYRC_HUMAN Arginine--tRNA ligase, cytoplasmic OS=Homo sapiens GN=RARS PE=1 SV=2;sp|P54136-2|SYRC_HUMAN Isoform Monomeric of Arginine--tRNA ligase, cytoplasmic OS=Homo sapiens GN=RARS	75.378	660	0	323.31	0.82485	0.38282	0.59227	1.1652	2382200000	2382200000	0	2511300000	2511300000	0	1138100000	1138100000	0	1222100000	1222100000	0	241840000	0	218290000	0	810210000	0	741430000	0
P53634;H0YCY8	Dipeptidyl peptidase 1;Dipeptidyl peptidase 1 exclusion domain chain;Dipeptidyl peptidase 1 heavy chain;Dipeptidyl peptidase 1 light chain	CTSC	sp|P53634|CATC_HUMAN Dipeptidyl peptidase 1 OS=Homo sapiens GN=CTSC PE=1 SV=2;tr|H0YCY8|H0YCY8_HUMAN Dipeptidyl peptidase 1 (Fragment) OS=Homo sapiens GN=CTSC PE=1 SV=8	51.853	463	0	323.31	0.29638	0.11075	NaN	NaN	16478000000	16425000000	52930000	16794000000	16794000000	0	909520000	909520000	0	874470000	874470000	0	1850900000	605370000	1445600000	0	810160000	0	689220000	0
P53621;P53621-2	Coatomer subunit alpha;Xenin;Proxenin	COPA	sp|P53621|COPA_HUMAN Coatomer subunit alpha OS=Homo sapiens GN=COPA PE=1 SV=2;sp|P53621-2|COPA_HUMAN Isoform 2 of Coatomer subunit alpha OS=Homo sapiens GN=COPA	138.34	1224	0	323.31	0.75368	0.32852	0.4895	1.3089	24580000000	24551000000	29324000	25023000000	24767000000	256420000	451910000	451910000	0	572490000	572490000	0	3921900000	2697600000	4397600000	2456400000	381360000	0	403410000	0
P53618	Coatomer subunit beta	COPB1	sp|P53618|COPB_HUMAN Coatomer subunit beta OS=Homo sapiens GN=COPB1 PE=1 SV=3	107.14	953	0	323.31	0.29947	0.068904	1.1421	NaN	13789000000	13716000000	73279000	11316000000	11308000000	7579800	271250000	271250000	0	349860000	349860000	0	2485700000	704390000	1929400000	0	309060000	0	255220000	0
P53396;P53396-2;P53396-3	ATP-citrate synthase	ACLY	sp|P53396|ACLY_HUMAN ATP-citrate synthase OS=Homo sapiens GN=ACLY PE=1 SV=3;sp|P53396-2|ACLY_HUMAN Isoform 2 of ATP-citrate synthase OS=Homo sapiens GN=ACLY;sp|P53396-3|ACLY_HUMAN Isoform 3 of ATP-citrate synthase OS=Homo sapiens GN=ACLY	120.84	1101	0	323.31	0.79487	0.70745	0.71124	0.62779	27880000000	27876000000	4584600	25794000000	25794000000	0	611220000	611220000	0	968190000	964090000	4091300	4078400000	0	3398300000	0	430830000	0	418320000	227690000
P52701;P52701-3;P52701-4;P52701-2;A0A087WWJ1	DNA mismatch repair protein Msh6	MSH6	sp|P52701|MSH6_HUMAN DNA mismatch repair protein Msh6 OS=Homo sapiens GN=MSH6 PE=1 SV=2;sp|P52701-3|MSH6_HUMAN Isoform 3 of DNA mismatch repair protein Msh6 OS=Homo sapiens GN=MSH6;sp|P52701-4|MSH6_HUMAN Isoform 4 of DNA mismatch repair protein Msh6 OS=Hom	152.78	1360	0	323.31	0.26472	1.0647	0.60647	NaN	57838000000	57708000000	130370000	37720000000	37634000000	86116000	2373000000	2356900000	16180000	1520600000	1511400000	9209600	5275600000	3934000000	4475800000	4664800000	1661200000	1208300000	1945400000	0
P52597	Heterogeneous nuclear ribonucleoprotein F;Heterogeneous nuclear ribonucleoprotein F, N-terminally processed	HNRNPF	sp|P52597|HNRPF_HUMAN Heterogeneous nuclear ribonucleoprotein F OS=Homo sapiens GN=HNRNPF PE=1 SV=3	45.671	415	0	323.31	0.46475	1.2862	0.76637	0.91793	13852000000	13799000000	53823000	13140000000	13067000000	73305000	88048000	88048000	0	66592000	66592000	0	3582700000	0	2973200000	2022500000	985640000	0	615140000	0
P52292	Importin subunit alpha-1	KPNA2	sp|P52292|IMA1_HUMAN Importin subunit alpha-1 OS=Homo sapiens GN=KPNA2 PE=1 SV=1	57.861	529	0	323.31	0.95538	0.22327	NaN	NaN	47694000000	47654000000	40337000	40824000000	40799000000	24548000	1500600000	1484300000	16326000	1804800000	1798500000	6278900	9016100000	5189700000	8134000000	6300700000	3299500000	1788400000	1373100000	0
P52272;P52272-2;A0A087X0X3	Heterogeneous nuclear ribonucleoprotein M	HNRNPM	sp|P52272|HNRPM_HUMAN Heterogeneous nuclear ribonucleoprotein M OS=Homo sapiens GN=HNRNPM PE=1 SV=3;sp|P52272-2|HNRPM_HUMAN Isoform 2 of Heterogeneous nuclear ribonucleoprotein M OS=Homo sapiens GN=HNRNPM;tr|A0A087X0X3|A0A087X0X3_HUMAN Heterogeneous nuclea	77.515	730	0	323.31	0.58934	0.084649	0.85399	0.71991	10009000000	10009000000	0	12500000000	12500000000	0	18744000000	18508000000	236110000	9096000000	9012400000	83576000	925730000	0	925510000	0	26744000000	17759000000	13597000000	20271000000
P52209-2;P52209	6-phosphogluconate dehydrogenase, decarboxylating	PGD	sp|P52209-2|6PGD_HUMAN Isoform 2 of 6-phosphogluconate dehydrogenase, decarboxylating OS=Homo sapiens GN=PGD;sp|P52209|6PGD_HUMAN 6-phosphogluconate dehydrogenase, decarboxylating OS=Homo sapiens GN=PGD PE=1 SV=3	51.872	470	0	323.31	0.90709	1.5545	0.46856	0.51665	29883000000	29883000000	0	24252000000	24244000000	8031800	2696600000	2693200000	3326900	1911700000	1910600000	1169800	3437000000	0	2685700000	0	3321300000	303820000	719730000	0
P51149;C9J592;C9J8S3;C9J4V0;C9IZZ0	Ras-related protein Rab-7a	RAB7A	sp|P51149|RAB7A_HUMAN Ras-related protein Rab-7a OS=Homo sapiens GN=RAB7A PE=1 SV=1;tr|C9J592|C9J592_HUMAN Ras-related protein Rab-7a (Fragment) OS=Homo sapiens GN=RAB7A PE=1 SV=1;tr|C9J8S3|C9J8S3_HUMAN Ras-related protein Rab-7a OS=Homo sapiens GN=RAB7A P	23.489	207	0	323.31	1.596	1.678	1.3109	1.3125	53589000000	53323000000	266290000	51107000000	51056000000	50576000	3946300000	3924700000	21587000	2080000000	2076900000	3117000	5030000000	3173300000	7519500000	1055000000	8480200000	0	1244700000	0
P50991;P50991-2	T-complex protein 1 subunit delta	CCT4	sp|P50991|TCPD_HUMAN T-complex protein 1 subunit delta OS=Homo sapiens GN=CCT4 PE=1 SV=4;sp|P50991-2|TCPD_HUMAN Isoform 2 of T-complex protein 1 subunit delta OS=Homo sapiens GN=CCT4	57.924	539	0	323.31	0.11527	0.83694	0.79789	0.42071	9411100000	9411100000	0	9358800000	9358800000	0	2000800000	2000800000	0	1256900000	1256900000	0	936090000	0	1046100000	0	3142400000	0	2676500000	0
P50990;P50990-2;P50990-3	T-complex protein 1 subunit theta	CCT8	sp|P50990|TCPQ_HUMAN T-complex protein 1 subunit theta OS=Homo sapiens GN=CCT8 PE=1 SV=4;sp|P50990-2|TCPQ_HUMAN Isoform 2 of T-complex protein 1 subunit theta OS=Homo sapiens GN=CCT8;sp|P50990-3|TCPQ_HUMAN Isoform 3 of T-complex protein 1 subunit theta OS=	59.62	548	0	323.31	0.87727	0.97297	0.87472	0.76858	16251000000	15895000000	356700000	18734000000	18734000000	0	545130000	545130000	0	385180000	385180000	0	2766800000	3903100000	2960000000	0	701430000	0	429520000	0
P50570;P50570-5;P50570-4	Dynamin-2	DNM2	sp|P50570|DYN2_HUMAN Dynamin-2 OS=Homo sapiens GN=DNM2 PE=1 SV=2;sp|P50570-5|DYN2_HUMAN Isoform 5 of Dynamin-2 OS=Homo sapiens GN=DNM2;sp|P50570-4|DYN2_HUMAN Isoform 4 of Dynamin-2 OS=Homo sapiens GN=DNM2	98.063	870	0	323.31	0.24147	0.55222	0.68573	0.50074	47921000000	47850000000	70700000	41073000000	40987000000	86104000	1691800000	1676500000	15347000	1924300000	1924300000	0	5533300000	1100200000	6148100000	5088900000	1570000000	541920000	716610000	0
P50454;E9PPV6;E9PR70;E9PKH2	Serpin H1	SERPINH1	sp|P50454|SERPH_HUMAN Serpin H1 OS=Homo sapiens GN=SERPINH1 PE=1 SV=2;tr|E9PPV6|E9PPV6_HUMAN Serpin H1 OS=Homo sapiens GN=SERPINH1 PE=1 SV=1;tr|E9PR70|E9PR70_HUMAN Serpin H1 (Fragment) OS=Homo sapiens GN=SERPINH1 PE=1 SV=1;tr|E9PKH2|E9PKH2_HUMAN Serpin H1	46.44	418	0	323.31	0.77387	0.92954	1.1104	0.89422	42792000000	42702000000	89889000	40258000000	40088000000	169630000	2054200000	2050400000	3796300	8974700000	8903000000	71661000	2375700000	1375500000	4205800000	1935700000	2476600000	0	4039700000	3318600000
P50395;P50395-2;Q5SX87	Rab GDP dissociation inhibitor beta	GDI2	sp|P50395|GDIB_HUMAN Rab GDP dissociation inhibitor beta OS=Homo sapiens GN=GDI2 PE=1 SV=2;sp|P50395-2|GDIB_HUMAN Isoform 2 of Rab GDP dissociation inhibitor beta OS=Homo sapiens GN=GDI2;tr|Q5SX87|Q5SX87_HUMAN Rab GDP dissociation inhibitor (Fragment) OS=H	50.663	445	0	323.31	0.40211	0.40021	0.51732	0.47524	2718600000	2622100000	96507000	1860900000	1860900000	0	210570000	210570000	0	681590000	681590000	0	141780000	862390000	129130000	0	186360000	0	214840000	0
P49736;H0Y8E6	DNA replication licensing factor MCM2	MCM2	sp|P49736|MCM2_HUMAN DNA replication licensing factor MCM2 OS=Homo sapiens GN=MCM2 PE=1 SV=4;tr|H0Y8E6|H0Y8E6_HUMAN DNA helicase (Fragment) OS=Homo sapiens GN=MCM2 PE=1 SV=1	101.89	904	0	323.31	2.9462	2.2712	4.4916	0.71354	41219000000	41150000000	68587000	48209000000	48134000000	75221000	254750000	252280000	2464100	304920000	304920000	0	9801900000	8308700000	15902000000	3049100000	867910000	0	556200000	0
P49588;P49588-2	Alanine--tRNA ligase, cytoplasmic	AARS	sp|P49588|SYAC_HUMAN Alanine--tRNA ligase, cytoplasmic OS=Homo sapiens GN=AARS PE=1 SV=2;sp|P49588-2|SYAC_HUMAN Isoform 2 of Alanine--tRNA ligase, cytoplasmic OS=Homo sapiens GN=AARS	106.81	968	0	323.31	0.74082	0.87286	0.59602	0.64603	162250000000	161720000000	529190000	197990000000	197730000000	251330000	1068000000	1063500000	4496800	1830000000	1829200000	762630	47538000000	21873000000	50557000000	6864100000	7519500000	6311700000	8488100000	2132400000
P49411	Elongation factor Tu, mitochondrial	TUFM	sp|P49411|EFTU_HUMAN Elongation factor Tu, mitochondrial OS=Homo sapiens GN=TUFM PE=1 SV=2	49.541	452	0	323.31	0.61721	0.38221	0.83629	0.54146	43999000000	43847000000	152270000	42170000000	41933000000	236340000	5165400000	5076700000	88633000	4006400000	3965700000	40661000	3367800000	3913400000	6943700000	3731300000	6098600000	9654400000	7748000000	6904900000
P49368;B4DUR8;P49368-2	T-complex protein 1 subunit gamma	CCT3	sp|P49368|TCPG_HUMAN T-complex protein 1 subunit gamma OS=Homo sapiens GN=CCT3 PE=1 SV=4;tr|B4DUR8|B4DUR8_HUMAN T-complex protein 1 subunit gamma OS=Homo sapiens GN=CCT3 PE=1 SV=1;sp|P49368-2|TCPG_HUMAN Isoform 2 of T-complex protein 1 subunit gamma OS=Hom	60.533	545	0	323.31	0.1989	0.69437	0.62795	0.40088	18405000000	18025000000	380320000	18610000000	18605000000	4208100	280270000	279160000	1114900	502100000	502100000	0	3045300000	0	2804500000	0	416440000	71844000	410200000	0
P49327;A0A0U1RQF0	Fatty acid synthase;[Acyl-carrier-protein] S-acetyltransferase;[Acyl-carrier-protein] S-malonyltransferase;3-oxoacyl-[acyl-carrier-protein] synthase;3-oxoacyl-[acyl-carrier-protein] reductase;3-hydroxyacyl-[acyl-carrier-protein] dehydratase;Enoyl-[acyl-carrier-protein] reductase;Oleoyl-[acyl-carrier-protein] hydrolase	FASN	sp|P49327|FAS_HUMAN Fatty acid synthase OS=Homo sapiens GN=FASN PE=1 SV=3;tr|A0A0U1RQF0|A0A0U1RQF0_HUMAN Fatty acid synthase OS=Homo sapiens GN=FASN PE=1 SV=1	273.42	2511	0	323.31	0.76764	0.84975	0.45207	0.5372	33414000000	33332000000	81891000	42835000000	42833000000	2364700	4768900000	4640500000	128420000	3201000000	3187400000	13611000	3944500000	1778200000	5007700000	0	6473200000	6163400000	5014700000	5929800000
P48643;E7ENZ3;B7ZAR1;E9PCA1;P48643-2	T-complex protein 1 subunit epsilon	CCT5	sp|P48643|TCPE_HUMAN T-complex protein 1 subunit epsilon OS=Homo sapiens GN=CCT5 PE=1 SV=1;tr|E7ENZ3|E7ENZ3_HUMAN T-complex protein 1 subunit epsilon OS=Homo sapiens GN=CCT5 PE=1 SV=1;tr|B7ZAR1|B7ZAR1_HUMAN T-complex protein 1 subunit epsilon OS=Homo sapie	59.67	541	0	323.31	0.47632	0.8167	0.60074	0.59348	8090500000	8049600000	40942000	7188300000	7154900000	33343000	340090000	330960000	9130900	370410000	370410000	0	901120000	0	726270000	919930000	466410000	0	528270000	0
P48147	Prolyl endopeptidase	PREP	sp|P48147|PPCE_HUMAN Prolyl endopeptidase OS=Homo sapiens GN=PREP PE=1 SV=2	80.699	710	0	323.31	0.80333	0.42665	NaN	NaN	3127600000	2996400000	131160000	4476500000	4476500000	0	6110000000	6025900000	84069000	903140000	901560000	1583600	499200000	91331000	329430000	0	6315700000	1281200000	684480000	0
P48047	ATP synthase subunit O, mitochondrial	ATP5O	sp|P48047|ATPO_HUMAN ATP synthase subunit O, mitochondrial OS=Homo sapiens GN=ATP5O PE=1 SV=1	23.277	213	0	323.31	0.44171	0.257	0.72391	0.98884	94892000000	94323000000	568700000	93188000000	93087000000	100880000	10621000000	10551000000	69997000	7343600000	7315200000	28338000	7906100000	4718900000	10828000000	2157800000	17432000000	6256700000	14455000000	7152900000
P47897;P47897-2;B4DDN1	Glutamine--tRNA ligase	QARS	sp|P47897|SYQ_HUMAN Glutamine--tRNA ligase OS=Homo sapiens GN=QARS PE=1 SV=1;sp|P47897-2|SYQ_HUMAN Isoform 2 of Glutamine--tRNA ligase OS=Homo sapiens GN=QARS;tr|B4DDN1|B4DDN1_HUMAN Glutamine--tRNA ligase OS=Homo sapiens GN=QARS PE=1 SV=1	87.798	775	0	323.31	0.14446	0.66576	0.87719	0.8462	35183000000	35155000000	27208000	33523000000	33431000000	91898000	621900000	620550000	1355200	553200000	553200000	0	3683900000	4133300000	7094400000	0	803170000	0	773130000	0
P46940;A0A0J9YXZ5;H0YLE8	Ras GTPase-activating-like protein IQGAP1	IQGAP1	sp|P46940|IQGA1_HUMAN Ras GTPase-activating-like protein IQGAP1 OS=Homo sapiens GN=IQGAP1 PE=1 SV=1;tr|A0A0J9YXZ5|A0A0J9YXZ5_HUMAN Ras GTPase-activating-like protein IQGAP1 OS=Homo sapiens GN=IQGAP1 PE=1 SV=1;tr|H0YLE8|H0YLE8_HUMAN Ras GTPase-activating-li	189.25	1657	0	323.31	0.38911	1.941	1.0217	1.0368	22050000000	22031000000	19040000	23904000000	23897000000	7017300	204040000	204040000	0	219180000	219180000	0	3924800000	770940000	4682500000	0	460900000	0	295600000	0
P46777	60S ribosomal protein L5	RPL5	sp|P46777|RL5_HUMAN 60S ribosomal protein L5 OS=Homo sapiens GN=RPL5 PE=1 SV=3	34.362	297	0	323.31	0.82811	0.74577	0.59351	0.49557	33090000000	32086000000	1003800000	39338000000	39326000000	12353000	765400000	765400000	0	1027600000	1006300000	21363000	6323900000	0	3485100000	1301700000	3126100000	0	2196400000	0
P46060	Ran GTPase-activating protein 1	RANGAP1	sp|P46060|RAGP1_HUMAN Ran GTPase-activating protein 1 OS=Homo sapiens GN=RANGAP1 PE=1 SV=1	63.541	587	0	323.31	0.43194	0.49057	1.2039	1.2451	39964000000	39598000000	365920000	50673000000	50219000000	453450000	1311200000	1308400000	2735100	965980000	964840000	1141200	14207000000	10078000000	25825000000	13017000000	9767400000	0	3756800000	0
P45880;A0A0A0MR02;P45880-1;Q5JSD2;Q5JSD1	Voltage-dependent anion-selective channel protein 2	VDAC2	sp|P45880|VDAC2_HUMAN Voltage-dependent anion-selective channel protein 2 OS=Homo sapiens GN=VDAC2 PE=1 SV=2;tr|A0A0A0MR02|A0A0A0MR02_HUMAN Voltage-dependent anion-selective channel protein 2 (Fragment) OS=Homo sapiens GN=VDAC2 PE=1 SV=1;sp|P45880-1|VDAC2_	31.566	294	0	323.31	1.1182	1.0658	1.0679	1.645	11139000000	11139000000	0	9537400000	9537400000	0	275470000	275470000	0	665500000	665500000	0	1481800000	0	1280100000	0	327340000	0	390840000	0
P43686;P43686-2	26S protease regulatory subunit 6B	PSMC4	sp|P43686|PRS6B_HUMAN 26S proteasome regulatory subunit 6B OS=Homo sapiens GN=PSMC4 PE=1 SV=2;sp|P43686-2|PRS6B_HUMAN Isoform 2 of 26S proteasome regulatory subunit 6B OS=Homo sapiens GN=PSMC4	47.366	418	0	323.31	0.031121	0.81625	0.39578	NaN	53307000000	53211000000	95327000	39734000000	39660000000	73576000	408440000	408440000	0	1700900000	1696000000	4807700	1753400000	1483600000	2421100000	997920000	196770000	0	659970000	0
P43490;A0A0C4DFS8	Nicotinamide phosphoribosyltransferase	NAMPT	sp|P43490|NAMPT_HUMAN Nicotinamide phosphoribosyltransferase OS=Homo sapiens GN=NAMPT PE=1 SV=1;tr|A0A0C4DFS8|A0A0C4DFS8_HUMAN Nicotinamide phosphoribosyltransferase OS=Homo sapiens GN=NAMPT PE=1 SV=1	55.52	491	0	323.31	0.12113	0.3069	0.86066	0.7676	22118000000	22114000000	4352300	20366000000	20366000000	0	610300000	609790000	509860	647990000	647530000	456740	2984500000	49778000	3394600000	0	2562500000	0	1674700000	0
P43246;P43246-2;E9PHA6	DNA mismatch repair protein Msh2	MSH2	sp|P43246|MSH2_HUMAN DNA mismatch repair protein Msh2 OS=Homo sapiens GN=MSH2 PE=1 SV=1;sp|P43246-2|MSH2_HUMAN Isoform 2 of DNA mismatch repair protein Msh2 OS=Homo sapiens GN=MSH2;tr|E9PHA6|E9PHA6_HUMAN DNA mismatch repair protein OS=Homo sapiens GN=MSH2	104.74	934	0	323.31	2.4893	1.8347	NaN	NaN	6803900000	6803900000	0	8054100000	8054100000	0	46198000	46198000	0	292730000	292730000	0	876630000	0	1053400000	0	99581000	0	127770000	0
P42704	Leucine-rich PPR motif-containing protein, mitochondrial	LRPPRC	sp|P42704|LPPRC_HUMAN Leucine-rich PPR motif-containing protein, mitochondrial OS=Homo sapiens GN=LRPPRC PE=1 SV=3	157.9	1394	0	323.31	0.76375	0.82341	0.64587	0.54783	6963500000	6963500000	0	5920400000	5877100000	43334000	342160000	338720000	3437400	384110000	384110000	0	612630000	0	679510000	136590000	664600000	254040000	307140000	0
P42229;K7EK35;P42229-2	Signal transducer and activator of transcription 5A;Signal transducer and activator of transcription	STAT5A	sp|P42229|STA5A_HUMAN Signal transducer and activator of transcription 5A OS=Homo sapiens GN=STAT5A PE=1 SV=1;tr|K7EK35|K7EK35_HUMAN Signal transducer and activator of transcription OS=Homo sapiens GN=STAT5A PE=1 SV=1;sp|P42229-2|STA5A_HUMAN Isoform 2 of S	90.646	794	0	323.31	0.56671	0.64544	NaN	NaN	39893000000	39893000000	0	40843000000	40843000000	0	3145100000	3138700000	6408600	3030700000	3030700000	0	2531900000	0	2761800000	0	2354300000	1199800000	3626000000	0
P41252;A0A0A0MSX9;J3KR24	Isoleucine--tRNA ligase, cytoplasmic	IARS	sp|P41252|SYIC_HUMAN Isoleucine--tRNA ligase, cytoplasmic OS=Homo sapiens GN=IARS PE=1 SV=2;tr|A0A0A0MSX9|A0A0A0MSX9_HUMAN Isoleucine--tRNA ligase, cytoplasmic OS=Homo sapiens GN=IARS PE=1 SV=1;tr|J3KR24|J3KR24_HUMAN Isoleucine--tRNA ligase, cytoplasmic OS	144.5	1262	0	323.31	0.80186	0.062369	0.57618	0.4269	1836300000	1836300000	0	2874200000	2874200000	0	15236000000	15149000000	86701000	10571000000	10499000000	72517000	136150000	0	213550000	0	8705300000	6885400000	5265400000	3654000000
P41091;Q2VIR3;F8W810;Q2VIR3-2	Eukaryotic translation initiation factor 2 subunit 3;Putative eukaryotic translation initiation factor 2 subunit 3-like protein	EIF2S3;EIF2S3L	sp|P41091|IF2G_HUMAN Eukaryotic translation initiation factor 2 subunit 3 OS=Homo sapiens GN=EIF2S3 PE=1 SV=3;sp|Q2VIR3|IF2GL_HUMAN Putative eukaryotic translation initiation factor 2 subunit 3-like protein OS=Homo sapiens GN=EIF2S3L PE=5 SV=2;tr|F8W810|F8	51.109	472	0	323.31	0.22158	0.57666	0.93922	0.61826	4701000000	4701000000	0	4516100000	4516100000	0	286150000	286150000	0	334320000	334320000	0	473610000	0	408610000	0	196550000	0	151020000	0
P40939	Trifunctional enzyme subunit alpha, mitochondrial;Long-chain enoyl-CoA hydratase;Long chain 3-hydroxyacyl-CoA dehydrogenase	HADHA	sp|P40939|ECHA_HUMAN Trifunctional enzyme subunit alpha, mitochondrial OS=Homo sapiens GN=HADHA PE=1 SV=2	82.999	763	0	323.31	1.3578	0.49703	1.0051	0.81788	30564000000	30410000000	154480000	24306000000	24222000000	84414000	2414200000	2364700000	49523000	3353100000	3285900000	67195000	4138100000	0	3342800000	361460000	1345400000	2570200000	1122400000	3847000000
P40926;G3XAL0;P40926-2	Malate dehydrogenase, mitochondrial;Malate dehydrogenase	MDH2	sp|P40926|MDHM_HUMAN Malate dehydrogenase, mitochondrial OS=Homo sapiens GN=MDH2 PE=1 SV=3;tr|G3XAL0|G3XAL0_HUMAN Malate dehydrogenase OS=Homo sapiens GN=MDH2 PE=1 SV=1;sp|P40926-2|MDHM_HUMAN Isoform 2 of Malate dehydrogenase, mitochondrial OS=Homo sapiens	35.503	338	0	323.31	0.72328	0.85346	0.58311	0.67562	26785000000	26266000000	519450000	21222000000	20839000000	383160000	1168200000	1166700000	1492500	1498900000	1386300000	112640000	5879400000	0	3824600000	20914000000	1292800000	0	1187000000	0
P40925;P40925-3;P40925-2;B9A041;B8ZZ51	Malate dehydrogenase, cytoplasmic	MDH1	sp|P40925|MDHC_HUMAN Malate dehydrogenase, cytoplasmic OS=Homo sapiens GN=MDH1 PE=1 SV=4;sp|P40925-3|MDHC_HUMAN Isoform 3 of Malate dehydrogenase, cytoplasmic OS=Homo sapiens GN=MDH1;sp|P40925-2|MDHC_HUMAN Isoform 2 of Malate dehydrogenase, cytoplasmic OS=	36.426	334	0	323.31	0.15509	0.031526	0.94948	1.0269	7320300000	7320300000	0	10358000000	10237000000	121390000	264400000	227700000	36704000	124030000	124030000	0	844250000	0	1268000000	2980900000	709940000	3351900000	373940000	0
P40227;P40227-2	T-complex protein 1 subunit zeta	CCT6A	sp|P40227|TCPZ_HUMAN T-complex protein 1 subunit zeta OS=Homo sapiens GN=CCT6A PE=1 SV=3;sp|P40227-2|TCPZ_HUMAN Isoform 2 of T-complex protein 1 subunit zeta OS=Homo sapiens GN=CCT6A	58.024	531	0	323.31	0.80921	0.91444	0.97385	1.0779	10734000000	10698000000	36472000	8257200000	8233400000	23869000	111210000	111210000	0	30914000	30914000	0	1619800000	2873300000	2448300000	0	1044300000	0	473460000	0
P39023;G5E9G0;H7C422;B5MCW2;H7C3M2	60S ribosomal protein L3	RPL3	sp|P39023|RL3_HUMAN 60S ribosomal protein L3 OS=Homo sapiens GN=RPL3 PE=1 SV=2;tr|G5E9G0|G5E9G0_HUMAN 60S ribosomal protein L3 OS=Homo sapiens GN=RPL3 PE=1 SV=1;tr|H7C422|H7C422_HUMAN 60S ribosomal protein L3 (Fragment) OS=Homo sapiens GN=RPL3 PE=1 SV=1;tr	46.108	403	0	323.31	0.83004	0.89525	0.98394	0.76477	64273000000	64216000000	57602000	64217000000	64148000000	69064000	3708300000	3675600000	32640000	3832200000	3826300000	5939900	8011200000	5171400000	16861000000	1856900000	5587100000	4575000000	6399700000	1691200000
P38919	Eukaryotic initiation factor 4A-III;Eukaryotic initiation factor 4A-III, N-terminally processed	EIF4A3	sp|P38919|IF4A3_HUMAN Eukaryotic initiation factor 4A-III OS=Homo sapiens GN=EIF4A3 PE=1 SV=4	46.871	411	0	323.31	0.051847	0.81098	0.88333	0.81128	3136700000	3136700000	0	3125400000	3125400000	0	1112100000	1098400000	13725000	200400000	200400000	0	217650000	0	216130000	0	623860000	544420000	97610000	0
P38646	Stress-70 protein, mitochondrial	HSPA9	sp|P38646|GRP75_HUMAN Stress-70 protein, mitochondrial OS=Homo sapiens GN=HSPA9 PE=1 SV=2	73.68	679	0	323.31	0.68394	0.22398	0.86862	0.79242	22082000000	21930000000	151840000	36107000000	36067000000	40083000	3055700000	3036300000	19438000	3821100000	3813100000	7969700	3777900000	0	3125200000	0	3288100000	2247400000	3989400000	1678100000
P37802;P37802-2;X6RJP6	Transgelin-2	TAGLN2	sp|P37802|TAGL2_HUMAN Transgelin-2 OS=Homo sapiens GN=TAGLN2 PE=1 SV=3;sp|P37802-2|TAGL2_HUMAN Isoform 2 of Transgelin-2 OS=Homo sapiens GN=TAGLN2;tr|X6RJP6|X6RJP6_HUMAN Transgelin-2 (Fragment) OS=Homo sapiens GN=TAGLN2 PE=1 SV=1	22.391	199	0	323.31	1.1548	0.74338	1.0826	0.69541	15017000000	15009000000	8289600	16503000000	16498000000	4558600	694620000	694620000	0	524380000	524380000	0	1331100000	94809000	1315500000	0	1812000000	0	883500000	0
P36578;H3BM89	60S ribosomal protein L4	RPL4	sp|P36578|RL4_HUMAN 60S ribosomal protein L4 OS=Homo sapiens GN=RPL4 PE=1 SV=5;tr|H3BM89|H3BM89_HUMAN 60S ribosomal protein L4 OS=Homo sapiens GN=RPL4 PE=1 SV=1	47.697	427	0	323.31	0.89538	0.88564	0.98212	0.90524	10639000000	10437000000	202030000	9006300000	9006300000	0	299830000	299830000	0	346680000	346680000	0	1749800000	1805400000	1536400000	0	288110000	0	409140000	0
P35998;A0A1W2PQS1;P35998-2	26S protease regulatory subunit 7	PSMC2	sp|P35998|PRS7_HUMAN 26S proteasome regulatory subunit 7 OS=Homo sapiens GN=PSMC2 PE=1 SV=3;tr|A0A1W2PQS1|A0A1W2PQS1_HUMAN 26S proteasome regulatory subunit 7 OS=Homo sapiens GN=PSMC2 PE=1 SV=1;sp|P35998-2|PRS7_HUMAN Isoform 2 of 26S proteasome regulatory	48.633	433	0	323.31	11.307	11.954	0.86328	2.4794	9583600000	9583600000	0	8038600000	8032600000	5983300	2442600000	2440700000	1895800	1073500000	1073500000	0	850550000	0	852000000	374980000	2923800000	0	1851000000	0
P35579;P35579-2	Myosin-9	MYH9	sp|P35579|MYH9_HUMAN Myosin-9 OS=Homo sapiens GN=MYH9 PE=1 SV=4;sp|P35579-2|MYH9_HUMAN Isoform 2 of Myosin-9 OS=Homo sapiens GN=MYH9	226.53	1960	0	323.31	0.48068	0.49395	0.8579	0.50457	11401000000	11401000000	0	6135200000	6135200000	0	766560000	766560000	0	605750000	605750000	0	1186600000	0	920700000	0	1113300000	0	1001000000	0
P35232;C9JW96;C9JZ20;E7ESE2;E9PCW0;P35232-2	Prohibitin	PHB	sp|P35232|PHB_HUMAN Prohibitin OS=Homo sapiens GN=PHB PE=1 SV=1;tr|C9JW96|C9JW96_HUMAN Prohibitin (Fragment) OS=Homo sapiens GN=PHB PE=1 SV=2;tr|C9JZ20|C9JZ20_HUMAN Prohibitin (Fragment) OS=Homo sapiens GN=PHB PE=1 SV=1;tr|E7ESE2|E7ESE2_HUMAN Prohibitin (F	29.804	272	0	323.31	0.85938	0.83381	1.1768	0.95151	8364700000	8364700000	0	8569100000	8569100000	0	1294500000	1271500000	22995000	719080000	713610000	5466000	646680000	0	584320000	0	773540000	3372000000	979890000	0
P34932;A0A087WTS8	Heat shock 70 kDa protein 4	HSPA4	sp|P34932|HSP74_HUMAN Heat shock 70 kDa protein 4 OS=Homo sapiens GN=HSPA4 PE=1 SV=4;tr|A0A087WTS8|A0A087WTS8_HUMAN Heat shock 70 kDa protein 4 OS=Homo sapiens GN=HSPA4 PE=1 SV=1	94.33	840	0	323.31	0.72619	1.3141	0.70822	0.62861	87473000000	86009000000	1463400000	104420000000	104250000000	163400000	2164700000	2152100000	12542000	1740300000	1736500000	3832400	11448000000	7792200000	17919000000	4532800000	4384900000	7232600000	3309900000	4299900000
P34897-3;P34897;P34897-2;H0YIZ0	Serine hydroxymethyltransferase, mitochondrial;Serine hydroxymethyltransferase	SHMT2	sp|P34897-3|GLYM_HUMAN Isoform 3 of Serine hydroxymethyltransferase, mitochondrial OS=Homo sapiens GN=SHMT2;sp|P34897|GLYM_HUMAN Serine hydroxymethyltransferase, mitochondrial OS=Homo sapiens GN=SHMT2 PE=1 SV=3;sp|P34897-2|GLYM_HUMAN Isoform 2 of Serine hy	53.454	483	0	323.31	0.81172	0.29432	0.79775	0.29755	83247000000	83181000000	66707000	82182000000	82096000000	85697000	1740600000	1740600000	0	3337800000	3337800000	0	10201000000	4504900000	7081000000	1748100000	2161300000	0	2934300000	0
P33992;B1AHB1	DNA replication licensing factor MCM5;DNA helicase	MCM5	sp|P33992|MCM5_HUMAN DNA replication licensing factor MCM5 OS=Homo sapiens GN=MCM5 PE=1 SV=5;tr|B1AHB1|B1AHB1_HUMAN DNA helicase OS=Homo sapiens GN=MCM5 PE=1 SV=1	82.285	734	0	323.31	0.61619	0.52903	0.55325	0.33331	8504600000	8504600000	0	4485800000	4485800000	0	339970000	339970000	0	225760000	225760000	0	568900000	0	506080000	0	579800000	0	520430000	0
P32969;D6RAN4;H0Y9V9;E7ESE0	60S ribosomal protein L9	RPL9	sp|P32969|RL9_HUMAN 60S ribosomal protein L9 OS=Homo sapiens GN=RPL9 PE=1 SV=1;tr|D6RAN4|D6RAN4_HUMAN 60S ribosomal protein L9 (Fragment) OS=Homo sapiens GN=RPL9 PE=1 SV=8;tr|H0Y9V9|H0Y9V9_HUMAN 60S ribosomal protein L9 (Fragment) OS=Homo sapiens GN=RPL9 P	21.863	192	0	323.31	1.1993	0.66525	0.81639	0.69459	5038700000	5038700000	0	6373600000	6331800000	41777000	5022700000	4938200000	84484000	2446700000	2418200000	28443000	203130000	0	204960000	90261000	8391100000	8106800000	937440000	5094200000
P32119;A6NIW5	Peroxiredoxin-2	PRDX2	sp|P32119|PRDX2_HUMAN Peroxiredoxin-2 OS=Homo sapiens GN=PRDX2 PE=1 SV=5;tr|A6NIW5|A6NIW5_HUMAN Peroxiredoxin 2, isoform CRA_a OS=Homo sapiens GN=PRDX2 PE=1 SV=2	21.892	198	0	323.31	0.66101	0.74429	0.51162	0.60853	19499000000	19499000000	0	23534000000	23534000000	0	148160000	148160000	0	2721600000	2710600000	11049000	3353100000	0	3345600000	0	1205400000	0	2218400000	2348000000
P31948;P31948-2;P31948-3	Stress-induced-phosphoprotein 1	STIP1	sp|P31948|STIP1_HUMAN Stress-induced-phosphoprotein 1 OS=Homo sapiens GN=STIP1 PE=1 SV=1;sp|P31948-2|STIP1_HUMAN Isoform 2 of Stress-induced-phosphoprotein 1 OS=Homo sapiens GN=STIP1;sp|P31948-3|STIP1_HUMAN Isoform 3 of Stress-induced-phosphoprotein 1 OS=H	62.639	543	0	323.31	1.0454	0.86163	0.74621	0.68496	4963800000	4963800000	0	5313500000	5313500000	0	318680000	318680000	0	320030000	320030000	0	365320000	0	350900000	0	676790000	0	915070000	0
P31946	14-3-3 protein beta/alpha;14-3-3 protein beta/alpha, N-terminally processed	YWHAB	sp|P31946|1433B_HUMAN 14-3-3 protein beta/alpha OS=Homo sapiens GN=YWHAB PE=1 SV=3	28.082	246	0	323.31	0.90122	0.93152	1.3149	1.3147	3085700000	3085700000	0	3942100000	3863200000	78914000	55605000	55605000	0	66061000	66061000	0	346070000	0	541200000	891790000	75523000	0	131740000	0
P31942-2;P31942;P31942-3;P31942-4	Heterogeneous nuclear ribonucleoprotein H3	HNRNPH3	sp|P31942-2|HNRH3_HUMAN Isoform 2 of Heterogeneous nuclear ribonucleoprotein H3 OS=Homo sapiens GN=HNRNPH3;sp|P31942|HNRH3_HUMAN Heterogeneous nuclear ribonucleoprotein H3 OS=Homo sapiens GN=HNRNPH3 PE=1 SV=2;sp|P31942-3|HNRH3_HUMAN Isoform 3 of Heterogene	35.238	331	0	323.31	0.87733	0.67642	0.65884	0.6446	36185000000	36102000000	82378000	35706000000	35564000000	141710000	104970000	104970000	0	1180200000	1180200000	0	2776500000	2887300000	4318800000	1431100000	89589000	0	281850000	0
P31930	Cytochrome b-c1 complex subunit 1, mitochondrial	UQCRC1	sp|P31930|QCR1_HUMAN Cytochrome b-c1 complex subunit 1, mitochondrial OS=Homo sapiens GN=UQCRC1 PE=1 SV=3	52.645	480	0	323.31	0.26492	0.20894	0.90617	0.72979	35544000000	35183000000	361050000	40907000000	40709000000	197640000	1315300000	1313500000	1854600	1503000000	1502500000	591140	7938300000	3406000000	9742900000	0	622150000	0	630030000	0
P30419;P30419-2	Glycylpeptide N-tetradecanoyltransferase 1	NMT1	sp|P30419|NMT1_HUMAN Glycylpeptide N-tetradecanoyltransferase 1 OS=Homo sapiens GN=NMT1 PE=1 SV=2;sp|P30419-2|NMT1_HUMAN Isoform Short of Glycylpeptide N-tetradecanoyltransferase 1 OS=Homo sapiens GN=NMT1	56.806	496	0	323.31	0.38005	0.24798	0.10176	NaN	21752000000	21653000000	98650000	19537000000	17745000000	1792100000	300310000	300310000	0	365990000	365990000	0	2404500000	0	961450000	37742000000	772150000	0	824990000	0
P30153;B3KQV6;C9J9C1	Serine/threonine-protein phosphatase 2A 65 kDa regulatory subunit A alpha isoform	PPP2R1A	sp|P30153|2AAA_HUMAN Serine/threonine-protein phosphatase 2A 65 kDa regulatory subunit A alpha isoform OS=Homo sapiens GN=PPP2R1A PE=1 SV=4;tr|B3KQV6|B3KQV6_HUMAN Serine/threonine-protein phosphatase 2A 65 kDa regulatory subunit A alpha isoform OS=Homo sap	65.308	589	0	323.31	0.31422	0.93461	0.78995	1.2578	109400000000	109250000000	150940000	126680000000	126550000000	136740000	10230000000	10151000000	78978000	8411400000	8367500000	43908000	4296000000	14405000000	11239000000	0	15672000000	6654200000	14203000000	7244100000
P30101	Protein disulfide-isomerase A3	PDIA3	sp|P30101|PDIA3_HUMAN Protein disulfide-isomerase A3 OS=Homo sapiens GN=PDIA3 PE=1 SV=4	56.782	505	0	323.31	0.15437	1.6207	0.89382	0.59608	17123000000	17123000000	0	12930000000	12930000000	0	113290000	113290000	0	249680000	249680000	0	1714600000	0	1463900000	0	900480000	0	1111700000	0
P30084	Enoyl-CoA hydratase, mitochondrial	ECHS1	sp|P30084|ECHM_HUMAN Enoyl-CoA hydratase, mitochondrial OS=Homo sapiens GN=ECHS1 PE=1 SV=4	31.387	290	0	323.31	0.15086	0.36695	1.4573	0.75278	244110000000	242100000000	2010700000	330110000000	327480000000	2621500000	72645000000	71749000000	896100000	70576000000	69984000000	591130000	34589000000	24451000000	43080000000	29851000000	69773000000	63820000000	79702000000	95516000000
P30050;P30050-2	60S ribosomal protein L12	RPL12	sp|P30050|RL12_HUMAN 60S ribosomal protein L12 OS=Homo sapiens GN=RPL12 PE=1 SV=1;sp|P30050-2|RL12_HUMAN Isoform 2 of 60S ribosomal protein L12 OS=Homo sapiens GN=RPL12	17.818	165	0	323.31	0.9035	0.77444	0.69156	0.83821	10979000000	10979000000	0	13772000000	13765000000	7257000	588640000	588640000	0	142030000	142030000	0	3361200000	0	2981800000	200220000	782460000	0	200140000	0
P30041	Peroxiredoxin-6	PRDX6	sp|P30041|PRDX6_HUMAN Peroxiredoxin-6 OS=Homo sapiens GN=PRDX6 PE=1 SV=3	25.035	224	0	323.31	0.57078	1.2476	0.39659	0.44371	9716100000	9716100000	0	7838800000	7824800000	14050000	136110000	134990000	1123900	799340000	799340000	0	887030000	0	849120000	164460000	540190000	0	649460000	0
P29401;P29401-2;A0A0B4J1R6	Transketolase	TKT	sp|P29401|TKT_HUMAN Transketolase OS=Homo sapiens GN=TKT PE=1 SV=3;sp|P29401-2|TKT_HUMAN Isoform 2 of Transketolase OS=Homo sapiens GN=TKT;tr|A0A0B4J1R6|A0A0B4J1R6_HUMAN Transketolase OS=Homo sapiens GN=TKT PE=1 SV=1	67.877	623	0	323.31	0.72396	0.851	0.79866	0.79795	16818000000	16813000000	4822100	14844000000	14844000000	0	2089400000	2084300000	5094800	1875800000	1868800000	7039100	948810000	38075000	889110000	0	1973300000	0	1092500000	789650000
P28482;P28482-2	Mitogen-activated protein kinase 1	MAPK1	sp|P28482|MK01_HUMAN Mitogen-activated protein kinase 1 OS=Homo sapiens GN=MAPK1 PE=1 SV=3;sp|P28482-2|MK01_HUMAN Isoform 2 of Mitogen-activated protein kinase 1 OS=Homo sapiens GN=MAPK1	41.389	360	0	323.31	0.64998	0.75878	0.67052	1.0095	15532000000	15532000000	0	14012000000	14012000000	0	294580000	294580000	0	542250000	542250000	0	2145900000	0	2183400000	0	556000000	0	629330000	0
P28074;P28074-3;P28074-2;H0YJM8	Proteasome subunit beta type-5	PSMB5	sp|P28074|PSB5_HUMAN Proteasome subunit beta type-5 OS=Homo sapiens GN=PSMB5 PE=1 SV=3;sp|P28074-3|PSB5_HUMAN Isoform 3 of Proteasome subunit beta type-5 OS=Homo sapiens GN=PSMB5;sp|P28074-2|PSB5_HUMAN Isoform 2 of Proteasome subunit beta type-5 OS=Homo sa	28.48	263	0	323.31	0.73978	0.89745	0.99635	0.92228	170960000000	170870000000	92033000	178230000000	178180000000	48928000	1454300000	1443300000	10927000	3159300000	3155200000	4047500	8787100000	8483500000	26416000000	1774000000	10550000000	7285700000	7031200000	4795800000
P28066;P28066-2	Proteasome subunit alpha type-5	PSMA5	sp|P28066|PSA5_HUMAN Proteasome subunit alpha type-5 OS=Homo sapiens GN=PSMA5 PE=1 SV=3;sp|P28066-2|PSA5_HUMAN Isoform 2 of Proteasome subunit alpha type-5 OS=Homo sapiens GN=PSMA5	26.411	241	0	323.31	0.95683	3.4405	0.9209	0.98437	21332000000	21260000000	71464000	17829000000	17721000000	108210000	1275000000	1262200000	12742000	808700000	802510000	6188200	2582000000	0	5980800000	382990000	1259600000	0	1057800000	0
P27824;P27824-2;P27824-3	Calnexin	CANX	sp|P27824|CALX_HUMAN Calnexin OS=Homo sapiens GN=CANX PE=1 SV=2;sp|P27824-2|CALX_HUMAN Isoform 2 of Calnexin OS=Homo sapiens GN=CANX;sp|P27824-3|CALX_HUMAN Isoform 3 of Calnexin OS=Homo sapiens GN=CANX	67.567	592	0	323.31	0.53327	0.83176	1.082	1.0409	10104000000	10104000000	0	5813900000	5813900000	0	1246900000	1213600000	33312000	2335100000	2288000000	47113000	851330000	0	845690000	0	1787200000	982460000	959910000	2343800000
P27797;K7EJB9	Calreticulin	CALR	sp|P27797|CALR_HUMAN Calreticulin OS=Homo sapiens GN=CALR PE=1 SV=1;tr|K7EJB9|K7EJB9_HUMAN Calreticulin (Fragment) OS=Homo sapiens GN=CALR PE=1 SV=1	48.141	417	0	323.31	0.20055	0.20187	2.2397	2.0054	17521000000	17398000000	122230000	13147000000	13147000000	0	50190000	50190000	0	546310000	544630000	1685500	1494800000	1092200000	1306900000	0	53567000	0	230280000	0
P26641;P26641-2	Elongation factor 1-gamma	EEF1G	sp|P26641|EF1G_HUMAN Elongation factor 1-gamma OS=Homo sapiens GN=EEF1G PE=1 SV=3;sp|P26641-2|EF1G_HUMAN Isoform 2 of Elongation factor 1-gamma OS=Homo sapiens GN=EEF1G	50.118	437	0	323.31	0.3216	0.052832	0.62514	0.47725	26710000000	26005000000	704410000	18776000000	18760000000	16159000	410390000	405420000	4973300	872130000	866520000	5606800	2675500000	1943900000	2317300000	0	884100000	141170000	467960000	0
P26640;A0A140T936	Valine--tRNA ligase	VARS	sp|P26640|SYVC_HUMAN Valine--tRNA ligase OS=Homo sapiens GN=VARS PE=1 SV=4;tr|A0A140T936|A0A140T936_HUMAN Valine--tRNA ligase (Fragment) OS=Homo sapiens GN=VARS PE=1 SV=1	140.47	1264	0	323.31	0.26968	0.66093	0.63603	0.57941	5803600000	5423200000	380380000	7464000000	7459000000	4977100	55734000	55734000	0	29930000	29930000	0	1200400000	830370000	1438700000	311920000	524460000	0	385090000	0
P26639;P26639-2	Threonine--tRNA ligase, cytoplasmic	TARS	sp|P26639|SYTC_HUMAN Threonine--tRNA ligase, cytoplasmic OS=Homo sapiens GN=TARS PE=1 SV=3;sp|P26639-2|SYTC_HUMAN Isoform 2 of Threonine--tRNA ligase, cytoplasmic OS=Homo sapiens GN=TARS	83.434	723	0	323.31	0.034418	0.13402	0.66832	0.61595	19529000000	19504000000	24649000	21782000000	21779000000	2708100	539800000	539800000	0	360550000	360550000	0	1777400000	1136800000	2573500000	0	2338800000	0	1510900000	0
P26599;P26599-2;P26599-3;A0A0U1RRM4	Polypyrimidine tract-binding protein 1	PTBP1	sp|P26599|PTBP1_HUMAN Polypyrimidine tract-binding protein 1 OS=Homo sapiens GN=PTBP1 PE=1 SV=1;sp|P26599-2|PTBP1_HUMAN Isoform 2 of Polypyrimidine tract-binding protein 1 OS=Homo sapiens GN=PTBP1;sp|P26599-3|PTBP1_HUMAN Isoform 3 of Polypyrimidine tract-b	57.221	531	0	323.31	0.82871	0.85509	0.80679	0.80647	67566000000	67499000000	67097000	61565000000	61507000000	58206000	2306600000	2297900000	8721100	2655000000	2614700000	40268000	6247000000	3571700000	2682700000	1435200000	2298400000	0	2017900000	2569800000
P26368-2;P26368;K7ENG2	Splicing factor U2AF 65 kDa subunit	U2AF2	sp|P26368-2|U2AF2_HUMAN Isoform 2 of Splicing factor U2AF 65 kDa subunit OS=Homo sapiens GN=U2AF2;sp|P26368|U2AF2_HUMAN Splicing factor U2AF 65 kDa subunit OS=Homo sapiens GN=U2AF2 PE=1 SV=4;tr|K7ENG2|K7ENG2_HUMAN Splicing factor U2AF 65 kDa subunit OS=Hom	53.12	471	0	323.31	0.56208	0.58698	0.8274	0.59355	60753000000	60647000000	105630000	63279000000	63143000000	136590000	230970000	230370000	600150	1222200000	961970000	260280000	4396500000	7018400000	12744000000	3676700000	930740000	0	2228000000	0
P26196	Probable ATP-dependent RNA helicase DDX6	DDX6	sp|P26196|DDX6_HUMAN Probable ATP-dependent RNA helicase DDX6 OS=Homo sapiens GN=DDX6 PE=1 SV=2	54.416	483	0	323.31	1.2407	0.12909	0.65488	NaN	11162000000	11134000000	27842000	10746000000	10736000000	9967100	42139000	42139000	0	69070000	69070000	0	2145500000	0	2115400000	142640000	234930000	0	172520000	0
P26038	Moesin	MSN	sp|P26038|MOES_HUMAN Moesin OS=Homo sapiens GN=MSN PE=1 SV=3	67.819	577	0	323.31	0.23437	0.83834	0.80321	0.48072	39451000000	39147000000	303300000	39954000000	39905000000	48903000	348380000	348380000	0	250780000	250780000	0	7976400000	3091000000	9576800000	3529800000	2174800000	0	2168300000	0
P25789;H0YN18;H0YMZ1;H0YL69;P25789-2;H0YMA1;H0YMI6;H0YKT8	Proteasome subunit alpha type-4;Proteasome subunit alpha type;Proteasome subunit beta type	PSMA4	sp|P25789|PSA4_HUMAN Proteasome subunit alpha type-4 OS=Homo sapiens GN=PSMA4 PE=1 SV=1;tr|H0YN18|H0YN18_HUMAN Proteasome endopeptidase complex OS=Homo sapiens GN=PSMA4 PE=1 SV=1;tr|H0YMZ1|H0YMZ1_HUMAN Proteasome subunit alpha type (Fragment) OS=Homo sapie	29.483	261	0	323.31	0.94671	0.79415	0.96294	1.3774	8711300000	8711300000	0	9748800000	9748800000	0	922910000	922910000	0	533850000	533850000	0	1427200000	0	1218900000	0	1623400000	0	1514600000	0
P25786;P25786-2;F5GX11	Proteasome subunit alpha type-1	PSMA1	sp|P25786|PSA1_HUMAN Proteasome subunit alpha type-1 OS=Homo sapiens GN=PSMA1 PE=1 SV=1;sp|P25786-2|PSA1_HUMAN Isoform Long of Proteasome subunit alpha type-1 OS=Homo sapiens GN=PSMA1;tr|F5GX11|F5GX11_HUMAN Proteasome endopeptidase complex OS=Homo sapiens	29.555	263	0	323.31	0.72764	1.7636	1.0048	0.97587	23706000000	23622000000	83861000	23081000000	23072000000	8750900	2548000000	2509000000	39045000	1109200000	1101300000	7912900	3883400000	2223700000	3251300000	718050000	3088900000	3574400000	839730000	0
P25705;P25705-2;P25705-3	ATP synthase subunit alpha, mitochondrial	ATP5A1	sp|P25705|ATPA_HUMAN ATP synthase subunit alpha, mitochondrial OS=Homo sapiens GN=ATP5A1 PE=1 SV=1;sp|P25705-2|ATPA_HUMAN Isoform 2 of ATP synthase subunit alpha, mitochondrial OS=Homo sapiens GN=ATP5A1;sp|P25705-3|ATPA_HUMAN Isoform 3 of ATP synthase subu	59.75	553	0	323.31	0.49541	0.14408	0.83433	0.66998	937550000000	933350000000	4207100000	999000000000	994600000000	4405400000	52209000000	51418000000	791110000	73378000000	72349000000	1028200000	102270000000	40516000000	116550000000	52419000000	51267000000	55949000000	48276000000	56232000000
P24928;A0A087WWE2	DNA-directed RNA polymerase II subunit RPB1;DNA-directed RNA polymerase	POLR2A	sp|P24928|RPB1_HUMAN DNA-directed RNA polymerase II subunit RPB1 OS=Homo sapiens GN=POLR2A PE=1 SV=2;tr|A0A087WWE2|A0A087WWE2_HUMAN DNA-directed RNA polymerase subunit OS=Homo sapiens GN=POLR2A PE=1 SV=1	217.17	1970	0	323.31	22.752	12.312	NaN	0.51979	7455400000	7455400000	0	8059100000	8059100000	0	1244200000	1244200000	0	899210000	899210000	0	974700000	0	956290000	0	1098700000	0	673910000	0
P24539;Q5QNZ2	ATP synthase F(0) complex subunit B1, mitochondrial	ATP5F1	sp|P24539|AT5F1_HUMAN ATP synthase F(0) complex subunit B1, mitochondrial OS=Homo sapiens GN=ATP5F1 PE=1 SV=2;tr|Q5QNZ2|Q5QNZ2_HUMAN ATP synthase F(0) complex subunit B1, mitochondrial OS=Homo sapiens GN=ATP5F1 PE=1 SV=1	28.908	256	0	323.31	0.96705	0.98947	1.0105	0.70406	29448000000	27205000000	2243000000	22501000000	22463000000	38591000	571300000	569620000	1677900	713290000	713290000	0	4218900000	0	3647600000	436110000	367810000	0	389550000	0
P23528;E9PP50;G3V1A4;E9PK25;E9PQB7;E9PS23;E9PLJ3	Cofilin-1	CFL1	sp|P23528|COF1_HUMAN Cofilin-1 OS=Homo sapiens GN=CFL1 PE=1 SV=3;tr|E9PP50|E9PP50_HUMAN Cofilin-1 (Fragment) OS=Homo sapiens GN=CFL1 PE=1 SV=8;tr|G3V1A4|G3V1A4_HUMAN Cofilin 1 (Non-muscle), isoform CRA_a OS=Homo sapiens GN=CFL1 PE=1 SV=1;tr|E9PK25|E9PK25_H	18.502	166	0	323.31	0.93308	0.75476	1.0399	1.0903	6369200000	6369200000	0	5311300000	5311300000	0	519310000	501080000	18234000	1040000000	1040000000	0	867060000	0	870690000	0	702960000	1175000000	956770000	0
P23526;P23526-2	Adenosylhomocysteinase	AHCY	sp|P23526|SAHH_HUMAN Adenosylhomocysteinase OS=Homo sapiens GN=AHCY PE=1 SV=4;sp|P23526-2|SAHH_HUMAN Isoform 2 of Adenosylhomocysteinase OS=Homo sapiens GN=AHCY	47.716	432	0	323.31	0.952	0.78438	0.79043	0.8346	26044000000	23963000000	2080800000	20897000000	20897000000	0	215030000	215030000	0	1607400000	1607400000	0	2346800000	0	2224400000	0	453530000	0	830920000	0
P23396;P23396-2;E9PL09;E9PPU1;F2Z2S8;H0YCJ7;H0YEU2	40S ribosomal protein S3	RPS3	sp|P23396|RS3_HUMAN 40S ribosomal protein S3 OS=Homo sapiens GN=RPS3 PE=1 SV=2;sp|P23396-2|RS3_HUMAN Isoform 2 of 40S ribosomal protein S3 OS=Homo sapiens GN=RPS3;tr|E9PL09|E9PL09_HUMAN 40S ribosomal protein S3 OS=Homo sapiens GN=RPS3 PE=1 SV=1;tr|E9PPU1|E	26.688	243	0	323.31	0.72647	0.85224	0.85416	0.9729	118280000000	118020000000	267250000	142000000000	141670000000	329700000	36799000000	36462000000	337370000	16461000000	16305000000	156890000	9818700000	6126900000	11122000000	6423400000	17364000000	19470000000	13443000000	25698000000
P23381;P23381-2	Tryptophan--tRNA ligase, cytoplasmic;T1-TrpRS;T2-TrpRS	WARS	sp|P23381|SYWC_HUMAN Tryptophan--tRNA ligase, cytoplasmic OS=Homo sapiens GN=WARS PE=1 SV=2;sp|P23381-2|SYWC_HUMAN Isoform 2 of Tryptophan--tRNA ligase, cytoplasmic OS=Homo sapiens GN=WARS	53.165	471	0	323.31	0.055563	0.039554	0.32495	NaN	19191000000	19153000000	38010000	13033000000	13033000000	0	862430000	861200000	1222800	1077300000	1077300000	0	0	0	0	0	0	78799000	0	0
P23284	Peptidyl-prolyl cis-trans isomerase B	PPIB	sp|P23284|PPIB_HUMAN Peptidyl-prolyl cis-trans isomerase B OS=Homo sapiens GN=PPIB PE=1 SV=2	23.742	216	0	323.31	0.61811	1.218	1.9146	1.3034	22360000000	22312000000	48194000	19977000000	19924000000	52899000	704870000	704870000	0	5520000000	5520000000	0	2749300000	2496600000	4275000000	2314000000	2119600000	0	2470700000	0
P22695;H3BRG4;H3BSJ9	Cytochrome b-c1 complex subunit 2, mitochondrial	UQCRC2	sp|P22695|QCR2_HUMAN Cytochrome b-c1 complex subunit 2, mitochondrial OS=Homo sapiens GN=UQCRC2 PE=1 SV=3;tr|H3BRG4|H3BRG4_HUMAN Cytochrome b-c1 complex subunit 2, mitochondrial OS=Homo sapiens GN=UQCRC2 PE=1 SV=1;tr|H3BSJ9|H3BSJ9_HUMAN Cytochrome b-c1 com	48.442	453	0	323.31	1.1804	1.0107	0.96107	0.82484	10374000000	10374000000	0	12916000000	12916000000	0	2102900000	2087000000	15843000	1608900000	1598600000	10296000	1102400000	0	1500200000	0	2175000000	2060300000	1480700000	1441900000
P22626;P22626-2;A0A087WUI2	Heterogeneous nuclear ribonucleoproteins A2/B1	HNRNPA2B1	sp|P22626|ROA2_HUMAN Heterogeneous nuclear ribonucleoproteins A2/B1 OS=Homo sapiens GN=HNRNPA2B1 PE=1 SV=2;sp|P22626-2|ROA2_HUMAN Isoform A2 of Heterogeneous nuclear ribonucleoproteins A2/B1 OS=Homo sapiens GN=HNRNPA2B1;tr|A0A087WUI2|A0A087WUI2_HUMAN Heter	37.429	353	0	323.31	0.54203	1.0069	0.75613	0.92903	57200000000	57200000000	0	54703000000	54685000000	17244000	12747000000	12664000000	83074000	9292100000	9234400000	57661000	8710200000	0	6361600000	1483600000	12938000000	11046000000	14854000000	8942000000
P22314-2;P22314	Ubiquitin-like modifier-activating enzyme 1	UBA1	sp|P22314-2|UBA1_HUMAN Isoform 2 of Ubiquitin-like modifier-activating enzyme 1 OS=Homo sapiens GN=UBA1;sp|P22314|UBA1_HUMAN Ubiquitin-like modifier-activating enzyme 1 OS=Homo sapiens GN=UBA1 PE=1 SV=3	113.8	1018	0	323.31	0.088938	0.99456	1.0989	0.35925	13082000000	13082000000	0	14468000000	14468000000	0	338970000	335610000	3354900	1141200000	1138700000	2518000	808420000	0	748060000	0	479340000	220240000	392720000	0
P22234;E9PBS1;P22234-2;D6RF62	Multifunctional protein ADE2;Phosphoribosylaminoimidazole-succinocarboxamide synthase;Phosphoribosylaminoimidazole carboxylase	PAICS	sp|P22234|PUR6_HUMAN Multifunctional protein ADE2 OS=Homo sapiens GN=PAICS PE=1 SV=3;tr|E9PBS1|E9PBS1_HUMAN Multifunctional protein ADE2 (Fragment) OS=Homo sapiens GN=PAICS PE=1 SV=1;sp|P22234-2|PUR6_HUMAN Isoform 2 of Multifunctional protein ADE2 OS=Homo	47.079	425	0	323.31	0.45548	1.0338	0.608	0.17084	6116000000	6116000000	0	5705600000	5705600000	0	1182300000	1157700000	24658000	414480000	411620000	2859400	375180000	0	331460000	0	779800000	858820000	267830000	554470000
P22102;P22102-2	Trifunctional purine biosynthetic protein adenosine-3;Phosphoribosylamine--glycine ligase;Phosphoribosylformylglycinamidine cyclo-ligase;Phosphoribosylglycinamide formyltransferase	GART	sp|P22102|PUR2_HUMAN Trifunctional purine biosynthetic protein adenosine-3 OS=Homo sapiens GN=GART PE=1 SV=1;sp|P22102-2|PUR2_HUMAN Isoform Short of Trifunctional purine biosynthetic protein adenosine-3 OS=Homo sapiens GN=GART	107.77	1010	0	323.31	0.44871	0.65124	0.49974	0.62519	14411000000	14411000000	0	16704000000	16686000000	17920000	1343300000	1334500000	8792600	5088300000	5071100000	17276000	1549400000	0	1694700000	0	2023800000	1230600000	1539900000	1152200000
P21796;C9JI87	Voltage-dependent anion-selective channel protein 1	VDAC1	sp|P21796|VDAC1_HUMAN Voltage-dependent anion-selective channel protein 1 OS=Homo sapiens GN=VDAC1 PE=1 SV=2;tr|C9JI87|C9JI87_HUMAN Voltage-dependent anion-selective channel protein 1 (Fragment) OS=Homo sapiens GN=VDAC1 PE=1 SV=6	30.772	283	0	323.31	1.1872	1.0979	1.453	1.2574	72431000000	70890000000	1541100000	60162000000	59510000000	651800000	4610600000	4533300000	77234000	4410100000	4404400000	5685600	8389500000	7794000000	9768300000	12630000000	5617800000	6787800000	3843800000	0
P21333-2;P21333;Q5HY54;Q60FE5;A0A087WWY3	Filamin-A	FLNA	sp|P21333-2|FLNA_HUMAN Isoform 2 of Filamin-A OS=Homo sapiens GN=FLNA;sp|P21333|FLNA_HUMAN Filamin-A OS=Homo sapiens GN=FLNA PE=1 SV=4;tr|Q5HY54|Q5HY54_HUMAN Filamin-A OS=Homo sapiens GN=FLNA PE=1 SV=1;tr|Q60FE5|Q60FE5_HUMAN Filamin-A OS=Homo sapiens GN=FL	280.01	2639	0	323.31	0.96496	1.0607	1.2639	0.70904	5846800000	5812600000	34231000	8841500000	8841500000	0	1984300000	1980500000	3748100	1837200000	1828800000	8426800	472530000	391500000	511490000	0	624440000	0	514420000	0
P19367;P19367-4;P19367-2;P19367-3	Hexokinase-1	HK1	sp|P19367|HXK1_HUMAN Hexokinase-1 OS=Homo sapiens GN=HK1 PE=1 SV=3;sp|P19367-4|HXK1_HUMAN Isoform 4 of Hexokinase-1 OS=Homo sapiens GN=HK1;sp|P19367-2|HXK1_HUMAN Isoform 2 of Hexokinase-1 OS=Homo sapiens GN=HK1;sp|P19367-3|HXK1_HUMAN Isoform 3 of Hexokinas	102.48	917	0	323.31	0.30522	0.39755	2.6664	1.9735	19462000000	19382000000	79279000	16906000000	16861000000	44521000	1022600000	1014900000	7748500	1397000000	1379400000	17592000	2106700000	0	833640000	1505500000	697420000	0	449730000	0
P19338	Nucleolin	NCL	sp|P19338|NUCL_HUMAN Nucleolin OS=Homo sapiens GN=NCL PE=1 SV=3	76.613	710	0	323.31	0.23001	0.70342	0.9105	1.3729	10096000000	10096000000	0	9731500000	9594700000	136830000	44619000	44619000	0	411200000	411200000	0	1174700000	0	1423700000	1908100000	56550000	0	188270000	0
P18669	Phosphoglycerate mutase 1	PGAM1	sp|P18669|PGAM1_HUMAN Phosphoglycerate mutase 1 OS=Homo sapiens GN=PGAM1 PE=1 SV=2	28.804	254	0	323.31	0.89168	0.83233	2.3401	1.1251	96082000000	95914000000	167090000	91094000000	90594000000	499310000	12572000000	12423000000	149060000	5732300000	5628100000	104140000	12511000000	14200000000	20333000000	5977500000	6873000000	17259000000	4885600000	17790000000
P18206-2;P18206	Vinculin	VCL	sp|P18206-2|VINC_HUMAN Isoform 1 of Vinculin OS=Homo sapiens GN=VCL;sp|P18206|VINC_HUMAN Vinculin OS=Homo sapiens GN=VCL PE=1 SV=4	116.72	1066	0	323.31	0.95548	0.87162	1.1816	0.84332	59950000000	59514000000	435530000	60196000000	59465000000	731340000	1534600000	1528200000	6402100	2964700000	2964500000	218960	4684800000	6164300000	7685500000	5875100000	1698600000	0	2408300000	0
P18124;A8MUD9	60S ribosomal protein L7	RPL7	sp|P18124|RL7_HUMAN 60S ribosomal protein L7 OS=Homo sapiens GN=RPL7 PE=1 SV=1;tr|A8MUD9|A8MUD9_HUMAN 60S ribosomal protein L7 OS=Homo sapiens GN=RPL7 PE=1 SV=1	29.225	248	0	323.31	0.66555	0.92183	0.8677	1.1283	34413000000	34366000000	47156000	30930000000	30907000000	22913000	1460800000	1456200000	4622700	3209700000	3187300000	22360000	3544200000	0	3200800000	0	1449000000	1505300000	1640300000	0
P17987;E7ERF2;E7EQR6;F5H282	T-complex protein 1 subunit alpha	TCP1	sp|P17987|TCPA_HUMAN T-complex protein 1 subunit alpha OS=Homo sapiens GN=TCP1 PE=1 SV=1;tr|E7ERF2|E7ERF2_HUMAN T-complex protein 1 subunit alpha OS=Homo sapiens GN=TCP1 PE=1 SV=1;tr|E7EQR6|E7EQR6_HUMAN T-complex protein 1 subunit alpha OS=Homo sapiens GN=	60.343	556	0	323.31	0.6351	0.36828	0.81431	0.60881	14442000000	14442000000	0	13829000000	13771000000	57890000	653560000	653560000	0	835970000	835970000	0	1757100000	0	1391900000	2062100000	716920000	0	643650000	0
P17844;J3KTA4;P17844-2	Probable ATP-dependent RNA helicase DDX5	DDX5	sp|P17844|DDX5_HUMAN Probable ATP-dependent RNA helicase DDX5 OS=Homo sapiens GN=DDX5 PE=1 SV=1;tr|J3KTA4|J3KTA4_HUMAN Probable ATP-dependent RNA helicase DDX5 OS=Homo sapiens GN=DDX5 PE=1 SV=1;sp|P17844-2|DDX5_HUMAN Isoform 2 of Probable ATP-dependent RNA	69.147	614	0	323.31	0.87707	0.83808	0.60446	0.64389	2513700000	2513700000	0	3301700000	3266200000	35483000	253420000	253420000	0	1275300000	1275300000	0	245630000	0	311860000	274160000	360970000	0	476300000	0
P16615;P16615-5;P16615-2;P16615-3;P16615-4;H7C5W9	Sarcoplasmic/endoplasmic reticulum calcium ATPase 2	ATP2A2	sp|P16615|AT2A2_HUMAN Sarcoplasmic/endoplasmic reticulum calcium ATPase 2 OS=Homo sapiens GN=ATP2A2 PE=1 SV=1;sp|P16615-5|AT2A2_HUMAN Isoform 5 of Sarcoplasmic/endoplasmic reticulum calcium ATPase 2 OS=Homo sapiens GN=ATP2A2;sp|P16615-2|AT2A2_HUMAN Isoform	114.76	1042	0	323.31	0.87912	0.96836	0.91694	0.65148	50427000000	50426000000	796930	67642000000	67596000000	45706000	3531600000	3473600000	57990000	13356000000	13171000000	185800000	5124800000	0	6679200000	0	8667800000	7406400000	8675400000	6530300000
P15880;H0YEN5;E9PQD7;E9PMM9;I3L404;E9PM36	40S ribosomal protein S2	RPS2	sp|P15880|RS2_HUMAN 40S ribosomal protein S2 OS=Homo sapiens GN=RPS2 PE=1 SV=2;tr|H0YEN5|H0YEN5_HUMAN 40S ribosomal protein S2 (Fragment) OS=Homo sapiens GN=RPS2 PE=1 SV=1;tr|E9PQD7|E9PQD7_HUMAN 40S ribosomal protein S2 OS=Homo sapiens GN=RPS2 PE=1 SV=1;tr	31.324	293	0	323.31	0.87807	0.93331	0.94737	0.58429	23453000000	23453000000	0	15821000000	15821000000	0	3301000000	3263900000	37075000	4857800000	4830700000	27080000	2296600000	0	1517500000	0	3339400000	3365700000	2271700000	0
P14868;P14868-2	Aspartate--tRNA ligase, cytoplasmic	DARS	sp|P14868|SYDC_HUMAN Aspartate--tRNA ligase, cytoplasmic OS=Homo sapiens GN=DARS PE=1 SV=2;sp|P14868-2|SYDC_HUMAN Isoform 2 of Aspartate--tRNA ligase, cytoplasmic OS=Homo sapiens GN=DARS	57.136	501	0	323.31	0.14804	0.83603	1.0485	0.44688	16656000000	16630000000	25776000	16391000000	16391000000	0	266840000	266840000	0	385910000	385910000	0	1700500000	585520000	1489000000	0	291840000	0	347720000	0
P14866;M0QXS5;P14866-2	Heterogeneous nuclear ribonucleoprotein L	HNRNPL	sp|P14866|HNRPL_HUMAN Heterogeneous nuclear ribonucleoprotein L OS=Homo sapiens GN=HNRNPL PE=1 SV=2;tr|M0QXS5|M0QXS5_HUMAN Heterogeneous nuclear ribonucleoprotein L (Fragment) OS=Homo sapiens GN=HNRNPL PE=1 SV=1;sp|P14866-2|HNRPL_HUMAN Isoform 2 of Heterog	64.132	589	0	323.31	81.169	6.1451	0.83641	0.72683	33871000000	33871000000	0	30799000000	30799000000	0	2745500000	2730400000	15050000	3043400000	3040000000	3455400	2611400000	0	2218700000	0	1167200000	0	1479300000	0
P14625	Endoplasmin	HSP90B1	sp|P14625|ENPL_HUMAN Endoplasmin OS=Homo sapiens GN=HSP90B1 PE=1 SV=1	92.468	803	0	323.31	0.24863	0.94406	1.8326	1.5429	33726000000	33635000000	90221000	36664000000	36604000000	59686000	5695500000	5635300000	60197000	5164500000	5145600000	18927000	1977000000	1207800000	3510800000	0	5531800000	4739500000	4005900000	2537100000
P14618;P14618-3;B4DNK4	Pyruvate kinase PKM;Pyruvate kinase	PKM	sp|P14618|KPYM_HUMAN Pyruvate kinase PKM OS=Homo sapiens GN=PKM PE=1 SV=4;sp|P14618-3|KPYM_HUMAN Isoform 3 of Pyruvate kinase PKM OS=Homo sapiens GN=PKM;tr|B4DNK4|B4DNK4_HUMAN Pyruvate kinase OS=Homo sapiens GN=PKM PE=1 SV=1	57.936	531	0	323.31	0.35897	0.081434	2.1098	1.6935	18112000000	18112000000	0	17405000000	13414000000	3990600000	917160000	911490000	5672500	340250000	340250000	0	2455200000	0	3271800000	27058000000	530130000	0	504160000	0
P14550;Q5T621	Alcohol dehydrogenase [NADP(+)]	AKR1A1	sp|P14550|AK1A1_HUMAN Alcohol dehydrogenase [NADP(+)] OS=Homo sapiens GN=AKR1A1 PE=1 SV=3;tr|Q5T621|Q5T621_HUMAN Alcohol dehydrogenase [NADP(+)] (Fragment) OS=Homo sapiens GN=AKR1A1 PE=1 SV=1	36.573	325	0	323.31	0.74459	0.42941	NaN	0.25869	11830000000	11830000000	0	7637900000	7637900000	0	410120000	403860000	6264300	602860000	540800000	62061000	1319000000	0	859100000	0	424230000	459690000	203280000	2199100000
P14324-2;P14324;A0A087WVN4;A0A087X1D8	Farnesyl pyrophosphate synthase	FDPS	sp|P14324-2|FPPS_HUMAN Isoform 2 of Farnesyl pyrophosphate synthase OS=Homo sapiens GN=FDPS;sp|P14324|FPPS_HUMAN Farnesyl pyrophosphate synthase OS=Homo sapiens GN=FDPS PE=1 SV=4;tr|A0A087WVN4|A0A087WVN4_HUMAN Farnesyl pyrophosphate synthase (Fragment) OS=	40.532	353	0	323.31	1.4716	1.1398	NaN	NaN	18318000000	18318000000	0	16816000000	16752000000	63632000	140170000	140170000	0	262880000	262880000	0	2126000000	0	2225300000	491650000	90129000	0	178280000	0
P13667	Protein disulfide-isomerase A4	PDIA4	sp|P13667|PDIA4_HUMAN Protein disulfide-isomerase A4 OS=Homo sapiens GN=PDIA4 PE=1 SV=2	72.932	645	0	323.31	0.77299	0.96923	1.1128	0.79421	109470000000	109350000000	119990000	87087000000	86974000000	113750000	13865000000	13735000000	129190000	8176600000	8126100000	50503000	6212200000	4174500000	13361000000	2502100000	12064000000	12693000000	14949000000	8847800000
P13639	Elongation factor 2	EEF2	sp|P13639|EF2_HUMAN Elongation factor 2 OS=Homo sapiens GN=EEF2 PE=1 SV=4	95.337	858	0	323.31	0.82849	0.24239	1.5428	0.74141	72625000000	72331000000	294790000	63814000000	63612000000	202620000	5973100000	5876700000	96374000	10319000000	10241000000	77433000	6594600000	5131000000	7708800000	3157900000	5937000000	6105700000	6509600000	5786400000
P13010	X-ray repair cross-complementing protein 5	XRCC5	sp|P13010|XRCC5_HUMAN X-ray repair cross-complementing protein 5 OS=Homo sapiens GN=XRCC5 PE=1 SV=3	82.704	732	0	323.31	1.0228	0.80242	1.1574	0.88202	40279000000	38075000000	2204300000	47133000000	46320000000	812680000	3808100000	3784800000	23264000	7956800000	7895800000	60989000	7971800000	6821600000	4978000000	10282000000	4353500000	3702500000	7157900000	9331900000
P12956;B1AHC9;P12956-2	X-ray repair cross-complementing protein 6	XRCC6	sp|P12956|XRCC6_HUMAN X-ray repair cross-complementing protein 6 OS=Homo sapiens GN=XRCC6 PE=1 SV=2;tr|B1AHC9|B1AHC9_HUMAN X-ray repair cross-complementing protein 6 OS=Homo sapiens GN=XRCC6 PE=1 SV=1;sp|P12956-2|XRCC6_HUMAN Isoform 2 of X-ray repair cross	69.842	609	0	323.31	0.4804	0.83869	1.2133	0.60517	16441000000	16441000000	0	14738000000	14735000000	2414200	687040000	687040000	0	887340000	887340000	0	2063700000	0	2007700000	151300000	971730000	0	1367600000	0
P12814;P12814-3;P12814-2;P12814-4;H9KV75	Alpha-actinin-1	ACTN1	sp|P12814|ACTN1_HUMAN Alpha-actinin-1 OS=Homo sapiens GN=ACTN1 PE=1 SV=2;sp|P12814-3|ACTN1_HUMAN Isoform 3 of Alpha-actinin-1 OS=Homo sapiens GN=ACTN1;sp|P12814-2|ACTN1_HUMAN Isoform 2 of Alpha-actinin-1 OS=Homo sapiens GN=ACTN1;sp|P12814-4|ACTN1_HUMAN Iso	103.06	892	0	323.31	0.185	1.2601	0.33616	0.53019	91082000000	90881000000	200980000	62884000000	62762000000	122150000	15863000000	15758000000	105110000	15271000000	15198000000	73532000	4500700000	4605500000	6900800000	1259900000	12283000000	6217700000	5289700000	4533400000
P12236	ADP/ATP translocase 3;ADP/ATP translocase 3, N-terminally processed	SLC25A6	sp|P12236|ADT3_HUMAN ADP/ATP translocase 3 OS=Homo sapiens GN=SLC25A6 PE=1 SV=4	32.866	298	0	323.31	0.78877	0.073637	1.1229	1.2638	7425100000	7425100000	0	7067800000	7067800000	0	1058700000	1044500000	14156000	544460000	541780000	2683600	285510000	0	458140000	0	763310000	0	419370000	570260000
P12081;P12081-4;B3KWE1;P12081-2;B4DDD8;P12081-3;B4E1C5;E7ETE2	Histidine--tRNA ligase, cytoplasmic	HARS	sp|P12081|SYHC_HUMAN Histidine--tRNA ligase, cytoplasmic OS=Homo sapiens GN=HARS PE=1 SV=2;sp|P12081-4|SYHC_HUMAN Isoform 4 of Histidine--tRNA ligase, cytoplasmic OS=Homo sapiens GN=HARS;tr|B3KWE1|B3KWE1_HUMAN Histidine--tRNA ligase, cytoplasmic OS=Homo sa	57.41	509	0	323.31	3.4543	2.4241	0.44479	1.1418	51679000000	51621000000	58516000	52246000000	52122000000	123850000	2739600000	2721100000	18486000	11230000000	11177000000	53812000	5216900000	605840000	4492500000	1236700000	4989400000	2047300000	5507900000	2411800000
P11940;E7EQV3;P11940-2;A0A087WTT1;E7ERJ7	Polyadenylate-binding protein 1;Polyadenylate-binding protein	PABPC1	sp|P11940|PABP1_HUMAN Polyadenylate-binding protein 1 OS=Homo sapiens GN=PABPC1 PE=1 SV=2;tr|E7EQV3|E7EQV3_HUMAN Polyadenylate-binding protein OS=Homo sapiens GN=PABPC1 PE=1 SV=1;sp|P11940-2|PABP1_HUMAN Isoform 2 of Polyadenylate-binding protein 1 OS=Homo	70.67	636	0	323.31	0.56942	0.95747	0.76108	0.84033	65376000000	65071000000	304210000	67677000000	67340000000	336300000	9469200000	9083800000	385440000	11428000000	11198000000	230320000	12800000000	4670700000	8691100000	44131000000	19713000000	140070000000	15719000000	125840000000
P11766	Alcohol dehydrogenase class-3	ADH5	sp|P11766|ADHX_HUMAN Alcohol dehydrogenase class-3 OS=Homo sapiens GN=ADH5 PE=1 SV=4	39.724	374	0	323.31	1.8531	16.297	0.90886	1.2484	13548000000	13548000000	0	12922000000	12922000000	0	727010000	726510000	504310	2035400000	2035400000	0	1085600000	0	1332800000	0	1280000000	77911000	1187600000	0
P11717	Cation-independent mannose-6-phosphate receptor	IGF2R	sp|P11717|MPRI_HUMAN Cation-independent mannose-6-phosphate receptor OS=Homo sapiens GN=IGF2R PE=1 SV=3	274.37	2491	0	323.31	0.73643	0.79687	0.38075	NaN	67646000000	67426000000	219850000	58115000000	58115000000	0	5505400000	5436000000	69418000	7648800000	7591100000	57719000	6011400000	0	4867100000	0	4664200000	0	4224900000	0
P11413;P11413-2;P11413-3;E9PD92	Glucose-6-phosphate 1-dehydrogenase	G6PD	sp|P11413|G6PD_HUMAN Glucose-6-phosphate 1-dehydrogenase OS=Homo sapiens GN=G6PD PE=1 SV=4;sp|P11413-2|G6PD_HUMAN Isoform Long of Glucose-6-phosphate 1-dehydrogenase OS=Homo sapiens GN=G6PD;sp|P11413-3|G6PD_HUMAN Isoform 3 of Glucose-6-phosphate 1-dehydrog	59.256	515	0	323.31	0.1603	0.79473	0.43079	NaN	48802000	48802000	0	845850000	845850000	0	1507200000	1463800000	43340000	642180000	634170000	8005900	0	0	0	0	7374500000	9296900000	507330000	8236500000
P11388;P11388-2;P11388-3;P11388-4	DNA topoisomerase 2-alpha	TOP2A	sp|P11388|TOP2A_HUMAN DNA topoisomerase 2-alpha OS=Homo sapiens GN=TOP2A PE=1 SV=3;sp|P11388-2|TOP2A_HUMAN Isoform 2 of DNA topoisomerase 2-alpha OS=Homo sapiens GN=TOP2A;sp|P11388-3|TOP2A_HUMAN Isoform 3 of DNA topoisomerase 2-alpha OS=Homo sapiens GN=TOP	174.38	1531	0	323.31	0.72371	1.1303	0.79075	0.31643	12720000000	12517000000	202780000	13317000000	13181000000	135860000	253720000	253720000	0	205850000	205850000	0	3514800000	0	2734400000	3748400000	206020000	0	211580000	0
P11387	DNA topoisomerase 1	TOP1	sp|P11387|TOP1_HUMAN DNA topoisomerase 1 OS=Homo sapiens GN=TOP1 PE=1 SV=2	90.725	765	0	323.31	0.45091	0.74057	0.96999	0.55401	89213000000	88267000000	945120000	98192000000	94788000000	3403000000	6430400000	6408500000	21929000	9824300000	9788400000	35948000	9218800000	9081400000	10942000000	8662300000	4198300000	2258100000	7180100000	1767200000
P11142;E9PKE3;E9PNE6;P11142-2	Heat shock cognate 71 kDa protein	HSPA8	sp|P11142|HSP7C_HUMAN Heat shock cognate 71 kDa protein OS=Homo sapiens GN=HSPA8 PE=1 SV=1;tr|E9PKE3|E9PKE3_HUMAN Heat shock cognate 71 kDa protein OS=Homo sapiens GN=HSPA8 PE=1 SV=1;tr|E9PNE6|E9PNE6_HUMAN Heat shock cognate 71 kDa protein OS=Homo sapiens	70.897	646	0	323.31	0.97368	0.98883	1.029	1.0603	94735000000	94647000000	87823000	91793000000	91746000000	47301000	7608200000	7525800000	82327000	6219600000	6100700000	118880000	7704500000	5826900000	10069000000	2482300000	11703000000	12479000000	9926000000	12079000000
P11021	78 kDa glucose-regulated protein	HSPA5	sp|P11021|GRP78_HUMAN 78 kDa glucose-regulated protein OS=Homo sapiens GN=HSPA5 PE=1 SV=2	72.332	654	0	323.31	0.082409	0.1086	1.1426	0.17407	27871000000	27870000000	801780	26070000000	26027000000	43040000	934380000	915500000	18874000	1850600000	1833500000	17052000	3160800000	0	3219500000	0	2366900000	1698400000	1901800000	0
P10809	60 kDa heat shock protein, mitochondrial	HSPD1	sp|P10809|CH60_HUMAN 60 kDa heat shock protein, mitochondrial OS=Homo sapiens GN=HSPD1 PE=1 SV=2	61.054	573	0	323.31	0.88707	0.9632	1.434	0.9157	18157000000	18021000000	136300000	21524000000	21423000000	100860000	1076200000	1072100000	4103100	652870000	588530000	64339000	2145600000	0	2328300000	1408400000	2313200000	0	1590600000	0
P10768;X6RA14;H7BZT7	S-formylglutathione hydrolase	ESD	sp|P10768|ESTD_HUMAN S-formylglutathione hydrolase OS=Homo sapiens GN=ESD PE=1 SV=2;tr|X6RA14|X6RA14_HUMAN S-formylglutathione hydrolase OS=Homo sapiens GN=ESD PE=1 SV=1;tr|H7BZT7|H7BZT7_HUMAN S-formylglutathione hydrolase (Fragment) OS=Homo sapiens GN=ESD	31.462	282	0	323.31	0.90562	0.61029	NaN	NaN	13437000000	13437000000	0	14932000000	14898000000	34311000	851880000	838550000	13328000	2427900000	2399000000	28885000	923090000	0	1061100000	510040000	1035700000	763920000	1139500000	1008000000
P09874	Poly [ADP-ribose] polymerase 1	PARP1	sp|P09874|PARP1_HUMAN Poly [ADP-ribose] polymerase 1 OS=Homo sapiens GN=PARP1 PE=1 SV=4	113.08	1014	0	323.31	0.63401	0.65988	0.51929	0.27114	59071000000	59071000000	0	49435000000	49373000000	62698000	1350400000	1349700000	655860	3699700000	3694000000	5698200	5353100000	0	8870500000	313750000	1356000000	0	2186600000	0
P09651;F8W6I7;P09651-3;P09651-2;F8VZ49;Q32P51;F8VTQ5	Heterogeneous nuclear ribonucleoprotein A1;Heterogeneous nuclear ribonucleoprotein A1, N-terminally processed;Heterogeneous nuclear ribonucleoprotein A1-like 2	HNRNPA1;HNRNPA1L2	sp|P09651|ROA1_HUMAN Heterogeneous nuclear ribonucleoprotein A1 OS=Homo sapiens GN=HNRNPA1 PE=1 SV=5;tr|F8W6I7|F8W6I7_HUMAN Heterogeneous nuclear ribonucleoprotein A1 OS=Homo sapiens GN=HNRNPA1 PE=1 SV=2;sp|P09651-3|ROA1_HUMAN Isoform 2 of Heterogeneous nu	38.746	372	0	323.31	0.91887	0.7148	0.24883	0.84768	631710000	631710000	0	1323300000	1323300000	0	274470000	274470000	0	445560000	324970000	120590000	100140000	0	199470000	0	172580000	0	156020000	6710800000
P09622;E9PEX6;P09622-2;P09622-3	Dihydrolipoyl dehydrogenase, mitochondrial;Dihydrolipoyl dehydrogenase	DLD	sp|P09622|DLDH_HUMAN Dihydrolipoyl dehydrogenase, mitochondrial OS=Homo sapiens GN=DLD PE=1 SV=2;tr|E9PEX6|E9PEX6_HUMAN Dihydrolipoyl dehydrogenase OS=Homo sapiens GN=DLD PE=1 SV=1;sp|P09622-2|DLDH_HUMAN Isoform 2 of Dihydrolipoyl dehydrogenase, mitochondr	54.177	509	0	323.31	0.70386	0.68553	0.6247	0.53585	14818000000	14818000000	0	11239000000	11239000000	0	490120000	490120000	0	912450000	912450000	0	1892700000	0	1659800000	0	1721200000	0	1289500000	0
P09382	Galectin-1	LGALS1	sp|P09382|LEG1_HUMAN Galectin-1 OS=Homo sapiens GN=LGALS1 PE=1 SV=2	14.716	135	0	323.31	0.022277	0.064573	5.781	5.9427	6496700000	6471800000	24909000	7386400000	7347900000	38465000	41455000	41455000	0	21545000	20647000	897740	2267800000	0	1637900000	2954200000	259940000	0	223250000	0
P09211;A8MX94	Glutathione S-transferase P	GSTP1	sp|P09211|GSTP1_HUMAN Glutathione S-transferase P OS=Homo sapiens GN=GSTP1 PE=1 SV=2;tr|A8MX94|A8MX94_HUMAN Glutathione S-transferase P OS=Homo sapiens GN=GSTP1 PE=1 SV=1	23.356	210	0	323.31	0.20978	0.62429	NaN	0.32249	4451400000	4451400000	0	5483100000	5448300000	34803000	3767500000	3716500000	51025000	2025000000	2005400000	19683000	571510000	0	674640000	0	11475000000	5437300000	6081800000	6067500000
P08758;D6RBL5;D6RBE9;E9PHT9	Annexin A5;Annexin	ANXA5	sp|P08758|ANXA5_HUMAN Annexin A5 OS=Homo sapiens GN=ANXA5 PE=1 SV=2;tr|D6RBL5|D6RBL5_HUMAN Annexin OS=Homo sapiens GN=ANXA5 PE=1 SV=1;tr|D6RBE9|D6RBE9_HUMAN Annexin OS=Homo sapiens GN=ANXA5 PE=1 SV=1;tr|E9PHT9|E9PHT9_HUMAN Annexin OS=Homo sapiens GN=ANXA5	35.936	320	0	323.31	0.16796	0.10309	0.93179	0.90676	189080000000	179530000000	9556300000	187690000000	179620000000	8065000000	6688500000	6619200000	69322000	6078300000	6042200000	36097000	89900000000	14657000000	35227000000	38107000000	10092000000	75317000000	10645000000	67316000000
P08670;B0YJC4;B0YJC5	Vimentin	VIM	sp|P08670|VIME_HUMAN Vimentin OS=Homo sapiens GN=VIM PE=1 SV=4;tr|B0YJC4|B0YJC4_HUMAN Vimentin OS=Homo sapiens GN=VIM PE=1 SV=1;tr|B0YJC5|B0YJC5_HUMAN Vimentin OS=Homo sapiens GN=VIM PE=1 SV=1	53.651	466	0	323.31	0.12148	0.084173	0.92479	0.37477	3154200000	3154200000	0	2646400000	2646400000	0	85421000	85421000	0	71781000	71781000	0	311600000	0	291390000	0	72658000	0	81689000	0
P08243-2;P08243;P08243-3;F8WEJ5	Asparagine synthetase [glutamine-hydrolyzing]	ASNS	sp|P08243-2|ASNS_HUMAN Isoform 2 of Asparagine synthetase [glutamine-hydrolyzing] OS=Homo sapiens GN=ASNS;sp|P08243|ASNS_HUMAN Asparagine synthetase [glutamine-hydrolyzing] OS=Homo sapiens GN=ASNS PE=1 SV=4;sp|P08243-3|ASNS_HUMAN Isoform 3 of Asparagine sy	62.168	540	0	323.31	0.59392	0.4367	1.285	NaN	157640000000	157240000000	398850000	177150000000	176770000000	383850000	9198300000	9053400000	144950000	4853000000	4814500000	38466000	46870000000	3403600000	26415000000	5064000000	7576100000	13101000000	9195400000	11931000000
P08240;P08240-2	Signal recognition particle receptor subunit alpha	SRPR	sp|P08240|SRPRA_HUMAN Signal recognition particle receptor subunit alpha OS=Homo sapiens GN=SRPRA PE=1 SV=2;sp|P08240-2|SRPRA_HUMAN Isoform 2 of Signal recognition particle receptor subunit alpha OS=Homo sapiens GN=SRPRA	69.81	638	0	323.31	5.4835	9.7373	NaN	NaN	41913000000	38489000000	3423500000	43284000000	42634000000	650910000	420050000	420050000	0	1200900000	1200900000	0	5514400000	58186000000	5219300000	15121000000	3290900000	0	2672900000	0
P08238	Heat shock protein HSP 90-beta	HSP90AB1	sp|P08238|HS90B_HUMAN Heat shock protein HSP 90-beta OS=Homo sapiens GN=HSP90AB1 PE=1 SV=4	83.263	724	0	323.31	0.95829	0.81465	0.66067	0.67269	7690200000	7690200000	0	10388000000	10388000000	0	2666800000	2648500000	18306000	1863100000	1856400000	6746900	1347100000	0	2385700000	0	2510000000	2787700000	2431700000	878340000
P07954-2;P07954	Fumarate hydratase, mitochondrial	FH	sp|P07954-2|FUMH_HUMAN Isoform Cytoplasmic of Fumarate hydratase, mitochondrial OS=Homo sapiens GN=FH;sp|P07954|FUMH_HUMAN Fumarate hydratase, mitochondrial OS=Homo sapiens GN=FH PE=1 SV=3	50.212	467	0	323.31	0.52811	0.54423	0.6821	0.42211	7693100000	7595700000	97374000	7272700000	7272700000	0	1038200000	1035700000	2436400	1262400000	1262400000	0	1175400000	550610000	769900000	0	710600000	0	417560000	0
P07900;P07900-2	Heat shock protein HSP 90-alpha	HSP90AA1	sp|P07900|HS90A_HUMAN Heat shock protein HSP 90-alpha OS=Homo sapiens GN=HSP90AA1 PE=1 SV=5;sp|P07900-2|HS90A_HUMAN Isoform 2 of Heat shock protein HSP 90-alpha OS=Homo sapiens GN=HSP90AA1	84.659	732	0	323.31	0.94056	0.80416	0.9425	0.68427	93983000000	93962000000	21008000	91509000000	91442000000	66949000	5865500000	5816400000	49037000	5959700000	5935400000	24265000	13313000000	1801900000	12425000000	3254300000	9403600000	5503500000	6225000000	5614100000
P07814;V9GYZ6	Bifunctional glutamate/proline--tRNA ligase;Glutamate--tRNA ligase;Proline--tRNA ligase	EPRS	sp|P07814|SYEP_HUMAN Bifunctional glutamate/proline--tRNA ligase OS=Homo sapiens GN=EPRS PE=1 SV=5;tr|V9GYZ6|V9GYZ6_HUMAN Bifunctional glutamate/proline--tRNA ligase (Fragment) OS=Homo sapiens GN=EPRS PE=1 SV=1	170.59	1512	0	323.31	0.8467	0.52255	0.70964	0.36686	27408000000	27330000000	77973000	24631000000	24631000000	0	1760500000	1755900000	4574900	3196900000	3196900000	0	2936000000	0	2693300000	0	1696800000	294810000	2329000000	0
P07737;K7EJ44	Profilin-1	PFN1	sp|P07737|PROF1_HUMAN Profilin-1 OS=Homo sapiens GN=PFN1 PE=1 SV=2;tr|K7EJ44|K7EJ44_HUMAN Profilin OS=Homo sapiens GN=PFN1 PE=1 SV=1	15.054	140	0	323.31	0.94011	0.95268	1.3127	0.9741	22477000000	22377000000	99811000	16374000000	16374000000	0	7099400000	7035300000	64091000	3457600000	3433700000	23834000	2069100000	2599900000	1922400000	0	4017500000	5216200000	2708700000	4341800000
P07355;P07355-2;H0YN42;H0YMD0;H0YMU9;H0YM50;A6NMY6;H0YKS4	Annexin A2;Annexin;Putative annexin A2-like protein	ANXA2;ANXA2P2	sp|P07355|ANXA2_HUMAN Annexin A2 OS=Homo sapiens GN=ANXA2 PE=1 SV=2;sp|P07355-2|ANXA2_HUMAN Isoform 2 of Annexin A2 OS=Homo sapiens GN=ANXA2;tr|H0YN42|H0YN42_HUMAN Annexin (Fragment) OS=Homo sapiens GN=ANXA2 PE=1 SV=1;tr|H0YMD0|H0YMD0_HUMAN Annexin (Fragme	38.604	339	0	323.31	1.4315	1.2492	0.45571	0.88135	7692400000	7649400000	42977000	7292800000	7292800000	0	908290000	908290000	0	1207900000	1200300000	7555600	824890000	384040000	904880000	0	924620000	0	1061900000	0
P07237;H7BZ94	Protein disulfide-isomerase	P4HB	sp|P07237|PDIA1_HUMAN Protein disulfide-isomerase OS=Homo sapiens GN=P4HB PE=1 SV=3;tr|H7BZ94|H7BZ94_HUMAN Protein disulfide-isomerase OS=Homo sapiens GN=P4HB PE=1 SV=2	57.116	508	0	323.31	1.0259	1.0193	1.8684	0.89444	83235000000	83013000000	222280000	87257000000	87118000000	138870000	3143000000	3095500000	47543000	2087200000	2074700000	12486000	19071000000	13556000000	20712000000	5837000000	14164000000	27759000000	8259300000	11966000000
P07195;A8MW50;C9J7H8	L-lactate dehydrogenase B chain;L-lactate dehydrogenase	LDHB	sp|P07195|LDHB_HUMAN L-lactate dehydrogenase B chain OS=Homo sapiens GN=LDHB PE=1 SV=2;tr|A8MW50|A8MW50_HUMAN L-lactate dehydrogenase (Fragment) OS=Homo sapiens GN=LDHB PE=1 SV=1;tr|C9J7H8|C9J7H8_HUMAN L-lactate dehydrogenase B chain (Fragment) OS=Homo sap	36.638	334	0	323.31	0.94205	0.93538	0.76474	0.97126	26446000000	26423000000	23679000	25092000000	25081000000	11576000	1666800000	1661300000	5478100	2922300000	2919700000	2516700	3736200000	0	3627900000	0	1984400000	0	2159900000	424640000
P07099	Epoxide hydrolase 1	EPHX1	sp|P07099|HYEP_HUMAN Epoxide hydrolase 1 OS=Homo sapiens GN=EPHX1 PE=1 SV=1	52.948	455	0	323.31	0.64929	0.90179	NaN	NaN	13518000000	13518000000	0	13671000000	13671000000	0	692300000	692300000	0	1695900000	1695900000	0	1684500000	0	1541100000	0	755490000	0	552790000	0
P06748;P06748-3	Nucleophosmin	NPM1	sp|P06748|NPM_HUMAN Nucleophosmin OS=Homo sapiens GN=NPM1 PE=1 SV=2;sp|P06748-3|NPM_HUMAN Isoform 3 of Nucleophosmin OS=Homo sapiens GN=NPM1	32.575	294	0	323.31	0.79463	0.89023	0.7974	0.20163	190940000000	190620000000	323300000	196620000000	195830000000	791340000	830470000	814690000	15776000	3069900000	3043500000	26433000	39904000000	8314500000	34925000000	11104000000	11407000000	34537000000	20028000000	42503000000
P06744;A0A0A0MTS2;P06744-2;K7EQ48;A0A0J9YXP8;A0A0J9YYH3;A0A0J9YX90	Glucose-6-phosphate isomerase	GPI	sp|P06744|G6PI_HUMAN Glucose-6-phosphate isomerase OS=Homo sapiens GN=GPI PE=1 SV=4;tr|A0A0A0MTS2|A0A0A0MTS2_HUMAN Glucose-6-phosphate isomerase (Fragment) OS=Homo sapiens GN=GPI PE=1 SV=1;sp|P06744-2|G6PI_HUMAN Isoform 2 of Glucose-6-phosphate isomerase O	63.146	558	0	323.31	0.72015	0.69413	0.74675	0.66849	23823000000	23798000000	24546000	25199000000	25187000000	11907000	1131500000	1131500000	0	796470000	796470000	0	4321800000	5039300000	4865900000	328500000	565450000	0	745600000	0
P06733	Alpha-enolase	ENO1	sp|P06733|ENOA_HUMAN Alpha-enolase OS=Homo sapiens GN=ENO1 PE=1 SV=2	47.168	434	0	323.31	0.97408	0.9321	0.83083	0.67982	12395000000	12395000000	0	9106700000	9106700000	0	194920000	193890000	1030700	756530000	756530000	0	1478100000	0	1091000000	0	597120000	159230000	870750000	0
P06576;H0YH81;F8W079	ATP synthase subunit beta, mitochondrial;ATP synthase subunit beta	ATP5B	sp|P06576|ATPB_HUMAN ATP synthase subunit beta, mitochondrial OS=Homo sapiens GN=ATP5B PE=1 SV=3;tr|H0YH81|H0YH81_HUMAN ATP synthase subunit beta (Fragment) OS=Homo sapiens GN=ATP5B PE=1 SV=1;tr|F8W079|F8W079_HUMAN ATP synthase subunit beta, mitochondrial	56.559	529	0	323.31	0.34547	0.46549	0.8226	0.51472	7197100000	7197100000	0	7039900000	7039900000	0	3202900000	3126800000	76118000	1295500000	1292600000	2897200	841300000	0	552120000	0	4460700000	4273400000	1513800000	0
P06493;A0A024QZP7;P06493-2;A0A087WZZ9;E5RIU6	Cyclin-dependent kinase 1	CDK1;CDC2	sp|P06493|CDK1_HUMAN Cyclin-dependent kinase 1 OS=Homo sapiens GN=CDK1 PE=1 SV=3;tr|A0A024QZP7|A0A024QZP7_HUMAN Cell division cycle 2, G1 to S and G2 to M, isoform CRA_a OS=Homo sapiens GN=CDC2 PE=1 SV=1;sp|P06493-2|CDK1_HUMAN Isoform 2 of Cyclin-dependent	34.095	297	0	323.31	0.098308	0.040416	0.59867	NaN	109570000000	109350000000	229420000	113740000000	113660000000	80478000	5973400000	5909300000	64122000	4764700000	4759800000	4867700	6523100000	5583800000	15660000000	2910500000	9380900000	8633700000	6603100000	1756900000
P05783;F8VZY9	Keratin, type I cytoskeletal 18	KRT18	sp|P05783|K1C18_HUMAN Keratin, type I cytoskeletal 18 OS=Homo sapiens GN=KRT18 PE=1 SV=2;tr|F8VZY9|F8VZY9_HUMAN Keratin, type I cytoskeletal 18 OS=Homo sapiens GN=KRT18 PE=1 SV=1	48.057	430	0	323.31	0.11402	0.066856	0.19433	0.27136	9476500000	9476500000	0	8565800000	8565800000	0	103040000	103040000	0	122600000	122600000	0	3884900000	0	3040000000	0	401800000	0	477590000	0
P05455;E7ERC4	Lupus La protein	SSB	sp|P05455|LA_HUMAN Lupus La protein OS=Homo sapiens GN=SSB PE=1 SV=2;tr|E7ERC4|E7ERC4_HUMAN Lupus La protein (Fragment) OS=Homo sapiens GN=SSB PE=1 SV=1	46.836	408	0	323.31	0.91246	0.78811	0.81544	0.75752	6514700000	6419900000	94714000	3176100000	3176100000	0	647230000	644670000	2559700	426690000	426690000	0	526650000	1083300000	171740000	0	445320000	0	415150000	0
P05388;F8VWS0;P05388-2;F8VW21;F8VU65;F8VPE8;G3V210;F8VQY6;F8VRK7;F8VZS0;Q8NHW5;F8VWV4;F8VS58	60S acidic ribosomal protein P0;60S acidic ribosomal protein P0-like	RPLP0;RPLP0P6	sp|P05388|RLA0_HUMAN 60S acidic ribosomal protein P0 OS=Homo sapiens GN=RPLP0 PE=1 SV=1;tr|F8VWS0|F8VWS0_HUMAN 60S acidic ribosomal protein P0 OS=Homo sapiens GN=RPLP0 PE=1 SV=1;sp|P05388-2|RLA0_HUMAN Isoform 2 of 60S acidic ribosomal protein P0 OS=Homo sa	34.273	317	0	323.31	0.88192	1.0316	1.1139	1.0381	36540000000	36448000000	92340000	48391000000	48255000000	136110000	14005000000	13828000000	177140000	18060000000	17826000000	234480000	2196200000	0	2918300000	2943300000	10936000000	14141000000	4099000000	9120300000
P05141	ADP/ATP translocase 2;ADP/ATP translocase 2, N-terminally processed	SLC25A5	sp|P05141|ADT2_HUMAN ADP/ATP translocase 2 OS=Homo sapiens GN=SLC25A5 PE=1 SV=7	32.852	298	0	323.31	1.3081	1.1637	0.98883	0.91102	28780000000	28780000000	0	30670000000	30670000000	0	515190000	514390000	808570	758610000	757450000	1155500	2184600000	0	2272600000	0	1135200000	0	2050900000	978380000
P05023-4;P05023;P05023-3;P05023-2	Sodium/potassium-transporting ATPase subunit alpha-1	ATP1A1	sp|P05023-4|AT1A1_HUMAN Isoform 4 of Sodium/potassium-transporting ATPase subunit alpha-1 OS=Homo sapiens GN=ATP1A1;sp|P05023|AT1A1_HUMAN Sodium/potassium-transporting ATPase subunit alpha-1 OS=Homo sapiens GN=ATP1A1 PE=1 SV=1;sp|P05023-3|AT1A1_HUMAN Isofo	113	1023	0	323.31	1.5701	0.93681	0.96047	1.0744	30736000000	30699000000	36357000	25261000000	25261000000	0	2862800000	1252900000	1609900000	1831200000	1831200000	0	2051100000	324890000	1943900000	0	1821600000	0	1682300000	0
P04899;P04899-4;P04899-6;P04899-3;P04899-5;P04899-2	Guanine nucleotide-binding protein G(i) subunit alpha-2	GNAI2	sp|P04899|GNAI2_HUMAN Guanine nucleotide-binding protein G(i) subunit alpha-2 OS=Homo sapiens GN=GNAI2 PE=1 SV=3;sp|P04899-4|GNAI2_HUMAN Isoform sGi2 of Guanine nucleotide-binding protein G(i) subunit alpha-2 OS=Homo sapiens GN=GNAI2;sp|P04899-6|GNAI2_HUMA	40.45	355	0	323.31	0.64947	0.78848	1.0757	0.46024	34275000000	34216000000	58991000	31457000000	30983000000	473630000	3147400000	3126400000	20960000	4421100000	4408100000	12961000	4555800000	3559000000	4255800000	2959900000	3151700000	0	2929000000	0
P04844	Dolichyl-diphosphooligosaccharide--protein glycosyltransferase subunit 2	RPN2	sp|P04844|RPN2_HUMAN Dolichyl-diphosphooligosaccharide--protein glycosyltransferase subunit 2 OS=Homo sapiens GN=RPN2 PE=1 SV=3	69.283	631	0	323.31	0.15397	0.29203	1.3573	0.37227	147640000000	147460000000	183830000	120940000000	120750000000	190400000	8232800000	8169400000	63476000	10647000000	10586000000	61748000	11795000000	4447600000	12772000000	3323200000	8830500000	4409200000	6206200000	2999100000
P04843;B7Z4L4	Dolichyl-diphosphooligosaccharide--protein glycosyltransferase subunit 1	RPN1	sp|P04843|RPN1_HUMAN Dolichyl-diphosphooligosaccharide--protein glycosyltransferase subunit 1 OS=Homo sapiens GN=RPN1 PE=1 SV=1;tr|B7Z4L4|B7Z4L4_HUMAN Dolichyl-diphosphooligosaccharide--protein glycosyltransferase subunit 1 OS=Homo sapiens GN=RPN1 PE=1 SV=	68.569	607	0	323.31	0.10917	0.9308	0.9111	0.42307	7353500000	7353500000	0	6107700000	6107700000	0	2773700000	2632300000	141420000	1025500000	995270000	30275000	1589300000	0	2030200000	0	6937100000	3719500000	1075400000	8799600000
P04406;P04406-2;E7EUT5	Glyceraldehyde-3-phosphate dehydrogenase	GAPDH	sp|P04406|G3P_HUMAN Glyceraldehyde-3-phosphate dehydrogenase OS=Homo sapiens GN=GAPDH PE=1 SV=3;sp|P04406-2|G3P_HUMAN Isoform 2 of Glyceraldehyde-3-phosphate dehydrogenase OS=Homo sapiens GN=GAPDH;tr|E7EUT5|E7EUT5_HUMAN Glyceraldehyde-3-phosphate dehydroge	36.053	335	0	323.31	1.204	1.2194	1.4211	1.3671	5246600000	5246600000	0	6079100000	6079100000	0	245190000	245190000	0	190430000	190430000	0	527690000	0	552240000	0	465670000	0	581050000	0
P04181;P04181-2	Ornithine aminotransferase, mitochondrial;Ornithine aminotransferase, hepatic form;Ornithine aminotransferase, renal form	OAT	sp|P04181|OAT_HUMAN Ornithine aminotransferase, mitochondrial OS=Homo sapiens GN=OAT PE=1 SV=1;sp|P04181-2|OAT_HUMAN Isoform 2 of Ornithine aminotransferase, mitochondrial OS=Homo sapiens GN=OAT	48.534	439	0	323.31	0.90417	0.75168	0.81324	0.76561	13377000000	13373000000	4302500	10593000000	10593000000	0	607600000	607600000	0	567370000	565150000	2224900	1621600000	140790000	1585300000	0	829690000	0	632420000	0
P04083	Annexin A1	ANXA1	sp|P04083|ANXA1_HUMAN Annexin A1 OS=Homo sapiens GN=ANXA1 PE=1 SV=2	38.714	346	0	323.31	0.90757	0.58586	0.68995	0.61865	23263000000	23149000000	113630000	25487000000	25345000000	142000000	1017200000	1017200000	0	725790000	725790000	0	4804500000	1015400000	4498000000	0	896580000	0	922260000	0
P04075;H3BQN4;J3KPS3;H3BUH7;H3BR04	Fructose-bisphosphate aldolase A;Fructose-bisphosphate aldolase	ALDOA	sp|P04075|ALDOA_HUMAN Fructose-bisphosphate aldolase A OS=Homo sapiens GN=ALDOA PE=1 SV=2;tr|H3BQN4|H3BQN4_HUMAN Fructose-bisphosphate aldolase OS=Homo sapiens GN=ALDOA PE=1 SV=1;tr|J3KPS3|J3KPS3_HUMAN Fructose-bisphosphate aldolase OS=Homo sapiens GN=ALDO	39.42	364	0	323.31	1.0314	1.0182	0.51358	0.19812	11161000000	11161000000	0	7738500000	7738500000	0	173810000	173810000	0	301180000	301180000	0	1135500000	0	957680000	0	216020000	0	0	0
P02786;G3V0E5	Transferrin receptor protein 1;Transferrin receptor protein 1, serum form	TFRC	sp|P02786|TFR1_HUMAN Transferrin receptor protein 1 OS=Homo sapiens GN=TFRC PE=1 SV=2;tr|G3V0E5|G3V0E5_HUMAN Transferrin receptor (P90, CD71), isoform CRA_c OS=Homo sapiens GN=TFRC PE=1 SV=1	84.87	760	0	323.31	1.1589	1.1393	1.2008	0.89861	9427600000	9427600000	0	5380100000	5347000000	33062000	2780100000	2738600000	41536000	3885500000	3850700000	34811000	727410000	0	525740000	0	2464400000	2578900000	1780600000	1766300000
P02008	Hemoglobin subunit zeta	HBZ	sp|P02008|HBAZ_HUMAN Hemoglobin subunit zeta OS=Homo sapiens GN=HBZ PE=1 SV=2	15.637	142	0	323.31	1.0598	0.99882	0.66086	0.65204	18952000000	18719000000	232970000	20257000000	20129000000	128460000	505300000	502700000	2600800	944740000	936300000	8448300	2109700000	4044400000	1609400000	0	1276700000	0	537940000	470160000
P00558;P00558-2	Phosphoglycerate kinase 1	PGK1	sp|P00558|PGK1_HUMAN Phosphoglycerate kinase 1 OS=Homo sapiens GN=PGK1 PE=1 SV=3;sp|P00558-2|PGK1_HUMAN Isoform 2 of Phosphoglycerate kinase 1 OS=Homo sapiens GN=PGK1	44.614	417	0	323.31	0.84399	0.91078	0.88459	0.59602	3953400000	3953400000	0	1594100000	1594100000	0	502200000	495930000	6268700	210090000	210090000	0	447950000	0	135300000	0	74802000	291120000	104060000	0
P00505;P00505-2	Aspartate aminotransferase, mitochondrial	GOT2	sp|P00505|AATM_HUMAN Aspartate aminotransferase, mitochondrial OS=Homo sapiens GN=GOT2 PE=1 SV=3;sp|P00505-2|AATM_HUMAN Isoform 2 of Aspartate aminotransferase, mitochondrial OS=Homo sapiens GN=GOT2	47.517	430	0	323.31	0.79907	1.083	0.77689	1.1117	43322000000	43278000000	43744000	25658000000	25579000000	79430000	2122900000	2108800000	14039000	2711300000	2711300000	0	1488400000	0	1345700000	274420000	1070900000	747400000	671740000	0
P00338;P00338-3;P00338-4;P00338-5;P00338-2	L-lactate dehydrogenase A chain	LDHA	sp|P00338|LDHA_HUMAN L-lactate dehydrogenase A chain OS=Homo sapiens GN=LDHA PE=1 SV=2;sp|P00338-3|LDHA_HUMAN Isoform 3 of L-lactate dehydrogenase A chain OS=Homo sapiens GN=LDHA;sp|P00338-4|LDHA_HUMAN Isoform 4 of L-lactate dehydrogenase A chain OS=Homo s	36.688	332	0	323.31	1.1703	1.0695	2.5549	1.5605	20435000000	20435000000	0	20468000000	19923000000	544290000	1711600000	1710000000	1641300	3182300000	3167400000	14863000	1385300000	0	3262400000	2173800000	2240900000	0	1920800000	0
O96008;O96008-2	Mitochondrial import receptor subunit TOM40 homolog	TOMM40	sp|O96008|TOM40_HUMAN Mitochondrial import receptor subunit TOM40 homolog OS=Homo sapiens GN=TOMM40 PE=1 SV=1;sp|O96008-2|TOM40_HUMAN Isoform 2 of Mitochondrial import receptor subunit TOM40 homolog OS=Homo sapiens GN=TOMM40	37.893	361	0	323.31	0.45129	0.90126	0.6462	NaN	7028800000	7028800000	0	8254800000	8254800000	0	7566700000	7552900000	13769000	3782100000	3780700000	1471600	375460000	0	675980000	0	4497600000	1663200000	1413100000	0
O95373	Importin-7	IPO7	sp|O95373|IPO7_HUMAN Importin-7 OS=Homo sapiens GN=IPO7 PE=1 SV=1	119.52	1038	0	323.31	0.61231	0.83505	0.63781	NaN	32105000000	32105000000	0	35396000000	35396000000	0	2777000000	2774900000	2046800	1872900000	1872900000	0	9506100000	0	11450000000	0	3493100000	186920000	2767300000	0
O95155-2;O95155;O95155-4;O95155-3	Ubiquitin conjugation factor E4 B	UBE4B	sp|O95155-2|UBE4B_HUMAN Isoform 2 of Ubiquitin conjugation factor E4 B OS=Homo sapiens GN=UBE4B;sp|O95155|UBE4B_HUMAN Ubiquitin conjugation factor E4 B OS=Homo sapiens GN=UBE4B PE=1 SV=1;sp|O95155-4|UBE4B_HUMAN Isoform 4 of Ubiquitin conjugation factor E4	133.27	1173	0	323.31	0.25991	0.27827	NaN	NaN	1698400000	1698400000	0	2374600000	2374600000	0	1250300000	1232700000	17615000	566320000	563320000	3006500	333440000	0	338060000	0	1984300000	1034800000	507450000	0
O76021;J3QSV6;O76021-2;I3L3U9	Ribosomal L1 domain-containing protein 1	RSL1D1	sp|O76021|RL1D1_HUMAN Ribosomal L1 domain-containing protein 1 OS=Homo sapiens GN=RSL1D1 PE=1 SV=3;tr|J3QSV6|J3QSV6_HUMAN Ribosomal L1 domain-containing protein 1 (Fragment) OS=Homo sapiens GN=RSL1D1 PE=1 SV=1;sp|O76021-2|RL1D1_HUMAN Isoform 2 of Ribosomal	54.972	490	0	323.31	0.43177	3.1783	0.39171	NaN	5430900000	5430900000	0	6108700000	6084400000	24373000	520380000	507950000	12429000	432270000	414500000	17770000	560650000	0	940020000	275440000	354370000	0	371050000	0
O75691	Small subunit processome component 20 homolog	UTP20	sp|O75691|UTP20_HUMAN Small subunit processome component 20 homolog OS=Homo sapiens GN=UTP20 PE=1 SV=3	318.38	2785	0	323.31	0.2362	0.53001	NaN	NaN	17631000000	17480000000	150220000	12377000000	12091000000	286330000	494180000	494180000	0	615580000	604570000	11006000	1928700000	4417000000	945560000	7236600000	417270000	0	404650000	0
O75643	U5 small nuclear ribonucleoprotein 200 kDa helicase	SNRNP200	sp|O75643|U520_HUMAN U5 small nuclear ribonucleoprotein 200 kDa helicase OS=Homo sapiens GN=SNRNP200 PE=1 SV=2	244.5	2136	0	323.31	0.78094	0.78903	0.74589	0.39974	36604000000	36535000000	68730000	50027000000	50016000000	10989000	855180000	834800000	20380000	6480000000	6372700000	107300000	3441300000	2550100000	4492300000	0	2303500000	3002600000	3496600000	3477700000
O75533	Splicing factor 3B subunit 1	SF3B1	sp|O75533|SF3B1_HUMAN Splicing factor 3B subunit 1 OS=Homo sapiens GN=SF3B1 PE=1 SV=3	145.83	1304	0	323.31	0.54665	0.70232	0.86069	0.34576	21271000000	21254000000	16814000	23044000000	23010000000	34234000	3554400000	3544600000	9823800	4219200000	4206300000	12950000	2033900000	0	2079400000	58755000	1171200000	931770000	1618800000	495580000
O75436;S4R3Q6;O75436-2	Vacuolar protein sorting-associated protein 26A	VPS26A	sp|O75436|VP26A_HUMAN Vacuolar protein sorting-associated protein 26A OS=Homo sapiens GN=VPS26A PE=1 SV=2;tr|S4R3Q6|S4R3Q6_HUMAN Vacuolar protein sorting-associated protein 26A OS=Homo sapiens GN=VPS26A PE=1 SV=1;sp|O75436-2|VP26A_HUMAN Isoform 2 of Vacuol	38.169	327	0	323.31	2.6353	0.87004	NaN	NaN	94821000000	94154000000	667150000	99116000000	98910000000	205290000	15736000000	15668000000	68442000	14116000000	14091000000	24975000	5195100000	4372400000	8228800000	1575000000	17683000000	8796800000	14593000000	5235000000
O75083;O75083-3	WD repeat-containing protein 1	WDR1	sp|O75083|WDR1_HUMAN WD repeat-containing protein 1 OS=Homo sapiens GN=WDR1 PE=1 SV=4;sp|O75083-3|WDR1_HUMAN Isoform 2 of WD repeat-containing protein 1 OS=Homo sapiens GN=WDR1	66.193	606	0	323.31	1.2277	0.73069	1.2295	0.99221	94691000000	94476000000	215070000	111590000000	110040000000	1544900000	10019000000	9888700000	130740000	7669800000	7611600000	58252000	9069000000	5664000000	13260000000	10382000000	11992000000	14671000000	12326000000	17354000000
O60506;O60506-2	Heterogeneous nuclear ribonucleoprotein Q	SYNCRIP	sp|O60506|HNRPQ_HUMAN Heterogeneous nuclear ribonucleoprotein Q OS=Homo sapiens GN=SYNCRIP PE=1 SV=2;sp|O60506-2|HNRPQ_HUMAN Isoform 2 of Heterogeneous nuclear ribonucleoprotein Q OS=Homo sapiens GN=SYNCRIP	69.602	623	0	323.31	0.97201	0.97936	1.0222	0.7668	14563000000	14470000000	92871000	10911000000	10911000000	0	1284600000	1277100000	7581000	2322400000	2322400000	0	775640000	763750000	1191200000	0	1129600000	0	1583100000	0
O43707;O43707-2;F5GXS2;O43707-3	Alpha-actinin-4	ACTN4	sp|O43707|ACTN4_HUMAN Alpha-actinin-4 OS=Homo sapiens GN=ACTN4 PE=1 SV=2;sp|O43707-2|ACTN4_HUMAN Isoform ACTN4ISO of Alpha-actinin-4 OS=Homo sapiens GN=ACTN4;tr|F5GXS2|F5GXS2_HUMAN Alpha-actinin-4 OS=Homo sapiens GN=ACTN4 PE=1 SV=2;sp|O43707-3|ACTN4_HUMAN	104.85	911	0	323.31	0.93768	0.94374	0.93978	1.0487	16432000000	16432000000	0	20070000000	20070000000	0	1559800000	1549600000	10256000	2891900000	2874000000	17809000	1793500000	0	1996300000	0	923740000	599060000	1804700000	649580000
O43390;O43390-3;B4DT28	Heterogeneous nuclear ribonucleoprotein R	HNRNPR	sp|O43390|HNRPR_HUMAN Heterogeneous nuclear ribonucleoprotein R OS=Homo sapiens GN=HNRNPR PE=1 SV=1;sp|O43390-3|HNRPR_HUMAN Isoform 3 of Heterogeneous nuclear ribonucleoprotein R OS=Homo sapiens GN=HNRNPR;tr|B4DT28|B4DT28_HUMAN Heterogeneous nuclear ribonu	70.942	633	0	323.31	0.93689	0.3207	0.87484	0.6923	6375800000	6268300000	107480000	7347300000	7273200000	74135000	463010000	460340000	2665300	612490000	612490000	0	545420000	0	440730000	0	595430000	411760000	283260000	0
O43242;O43242-2	26S proteasome non-ATPase regulatory subunit 3	PSMD3	sp|O43242|PSMD3_HUMAN 26S proteasome non-ATPase regulatory subunit 3 OS=Homo sapiens GN=PSMD3 PE=1 SV=2;sp|O43242-2|PSMD3_HUMAN Isoform 2 of 26S proteasome non-ATPase regulatory subunit 3 OS=Homo sapiens GN=PSMD3	60.977	534	0	323.31	0.89078	0.57442	0.61996	0.87259	44606000000	44589000000	16806000	41694000000	41496000000	198000000	369310000	368620000	686840	562360000	562360000	0	14889000000	3413800000	10421000000	5411000000	1243800000	0	971960000	0
O43143	Pre-mRNA-splicing factor ATP-dependent RNA helicase DHX15	DHX15	sp|O43143|DHX15_HUMAN Pre-mRNA-splicing factor ATP-dependent RNA helicase DHX15 OS=Homo sapiens GN=DHX15 PE=1 SV=2	90.932	795	0	323.31	0.61969	0.64625	0.88101	0.7275	118000000000	116590000000	1409100000	130010000000	127050000000	2958300000	3822700000	3752600000	70068000	7517400000	7382200000	135160000	21902000000	18601000000	18234000000	22109000000	5432200000	0	6033300000	24111000000
O15371-3;O15371;O15371-2;B0QYA5	Eukaryotic translation initiation factor 3 subunit D	EIF3D	sp|O15371-3|EIF3D_HUMAN Isoform 3 of Eukaryotic translation initiation factor 3 subunit D OS=Homo sapiens GN=EIF3D;sp|O15371|EIF3D_HUMAN Eukaryotic translation initiation factor 3 subunit D OS=Homo sapiens GN=EIF3D PE=1 SV=1;sp|O15371-2|EIF3D_HUMAN Isoform	62.039	533	0	323.31	0.98439	0.61125	0.52902	NaN	33112000000	32988000000	124260000	28347000000	28292000000	54922000	401290000	400450000	839740	1068600000	1068600000	0	3834100000	554650000	3764700000	642910000	1081100000	0	1219400000	0
O14980	Exportin-1	XPO1	sp|O14980|XPO1_HUMAN Exportin-1 OS=Homo sapiens GN=XPO1 PE=1 SV=1	123.38	1071	0	323.31	0.81671	0.78683	0.78912	0.55734	85166000000	84948000000	218830000	93954000000	93705000000	248180000	12428000000	12223000000	204710000	9624400000	9550200000	74213000	3840300000	3861800000	9139500000	2750100000	14794000000	17289000000	10970000000	17996000000
O14818;O14818-2;H0Y586;O14818-4	Proteasome subunit alpha type-7	PSMA7	sp|O14818|PSA7_HUMAN Proteasome subunit alpha type-7 OS=Homo sapiens GN=PSMA7 PE=1 SV=1;sp|O14818-2|PSA7_HUMAN Isoform 2 of Proteasome subunit alpha type-7 OS=Homo sapiens GN=PSMA7;tr|H0Y586|H0Y586_HUMAN Proteasome endopeptidase complex (Fragment) OS=Homo	27.887	248	0	323.31	1.4312	0.88467	0.90247	1.3974	102520000000	102100000000	423000000	106970000000	106640000000	326060000	3136800000	3117900000	18821000	8768800000	8720000000	48752000	8320000000	6495600000	13272000000	4168600000	1480900000	2161100000	3047100000	3461900000
O00629	Importin subunit alpha-3	KPNA4	sp|O00629|IMA3_HUMAN Importin subunit alpha-3 OS=Homo sapiens GN=KPNA4 PE=1 SV=1	57.886	521	0	323.31	0.34715	0.31918	NaN	NaN	7029800000	7029800000	0	8941600000	8941600000	0	454150000	446700000	7454100	1732600000	1728900000	3660900	541230000	0	706230000	0	743420000	718150000	576260000	0
O00567;Q5JXT2	Nucleolar protein 56	NOP56	sp|O00567|NOP56_HUMAN Nucleolar protein 56 OS=Homo sapiens GN=NOP56 PE=1 SV=4;tr|Q5JXT2|Q5JXT2_HUMAN Nucleolar protein 56 (Fragment) OS=Homo sapiens GN=NOP56 PE=1 SV=1	66.049	594	0	323.31	0.43642	0.28111	0.74087	0.48622	25920000000	25901000000	19178000	20876000000	20866000000	10625000	2405200000	2400100000	5144600	3238100000	3233400000	4646500	2115400000	0	1629800000	0	1407000000	968510000	1748000000	0
O00487	26S proteasome non-ATPase regulatory subunit 14	PSMD14	sp|O00487|PSDE_HUMAN 26S proteasome non-ATPase regulatory subunit 14 OS=Homo sapiens GN=PSMD14 PE=1 SV=1	34.577	310	0	323.31	0.76465	0.60744	0.3658	0.11438	4788800000	4788800000	0	2816200000	2816200000	0	234180000	234180000	0	163820000	163820000	0	469480000	0	350950000	0	245880000	0	117800000	0
O00410;O00410-3;H0Y8C6	Importin-5	IPO5	sp|O00410|IPO5_HUMAN Importin-5 OS=Homo sapiens GN=IPO5 PE=1 SV=4;sp|O00410-3|IPO5_HUMAN Isoform 3 of Importin-5 OS=Homo sapiens GN=IPO5;tr|H0Y8C6|H0Y8C6_HUMAN Importin-5 (Fragment) OS=Homo sapiens GN=IPO5 PE=1 SV=1	123.63	1097	0	323.31	0.92654	0.85939	1.3646	1.8533	15177000000	15177000000	0	15645000000	15645000000	0	565930000	565930000	0	902730000	902730000	0	1484400000	0	1456400000	0	553270000	0	741710000	0
O00303	Eukaryotic translation initiation factor 3 subunit F	EIF3F	sp|O00303|EIF3F_HUMAN Eukaryotic translation initiation factor 3 subunit F OS=Homo sapiens GN=EIF3F PE=1 SV=1	37.563	357	0	323.31	0.63131	0.82943	1.2369	0.53736	13081000000	13078000000	2465500	13842000000	13842000000	0	377830000	377830000	0	268830000	268830000	0	3256400000	326990000	2755400000	0	1091600000	0	1055600000	0
O00299	Chloride intracellular channel protein 1	CLIC1	sp|O00299|CLIC1_HUMAN Chloride intracellular channel protein 1 OS=Homo sapiens GN=CLIC1 PE=1 SV=4	26.922	241	0	323.31	0.75547	0.91492	0.81262	0.75385	12734000000	12734000000	0	8282000000	8271500000	10566000	1041000000	1041000000	0	826930000	826930000	0	1215100000	0	1180600000	662210000	1622800000	0	1484500000	0
O00232;O00232-2	26S proteasome non-ATPase regulatory subunit 12	PSMD12	sp|O00232|PSD12_HUMAN 26S proteasome non-ATPase regulatory subunit 12 OS=Homo sapiens GN=PSMD12 PE=1 SV=3;sp|O00232-2|PSD12_HUMAN Isoform 2 of 26S proteasome non-ATPase regulatory subunit 12 OS=Homo sapiens GN=PSMD12	52.904	456	0	323.31	0.60641	0.59773	0.74226	NaN	777730000	777730000	0	885640000	885640000	0	8781100000	8515000000	266130000	2768500000	2740400000	28177000	404680000	0	337780000	0	26418000000	20191000000	4124000000	5155600000
O00231;O00231-2	26S proteasome non-ATPase regulatory subunit 11	PSMD11	sp|O00231|PSD11_HUMAN 26S proteasome non-ATPase regulatory subunit 11 OS=Homo sapiens GN=PSMD11 PE=1 SV=3;sp|O00231-2|PSD11_HUMAN Isoform 2 of 26S proteasome non-ATPase regulatory subunit 11 OS=Homo sapiens GN=PSMD11	47.463	422	0	323.31	0.84247	0.69797	0.79891	0.81103	84509000000	84224000000	285690000	100790000000	100580000000	209950000	8639700000	8559200000	80491000	13276000000	13166000000	109990000	5269400000	8362300000	12785000000	0	7772500000	4483900000	10641000000	6690400000
K7ELL7;P14314-2;P14314	Glucosidase 2 subunit beta	PRKCSH	tr|K7ELL7|K7ELL7_HUMAN Glucosidase 2 subunit beta OS=Homo sapiens GN=PRKCSH PE=1 SV=1;sp|P14314-2|GLU2B_HUMAN Isoform 2 of Glucosidase 2 subunit beta OS=Homo sapiens GN=PRKCSH;sp|P14314|GLU2B_HUMAN Glucosidase 2 subunit beta OS=Homo sapiens GN=PRKCSH PE=1	60.192	535	0	323.31	0.0086169	0.087848	1.5164	1.363	54040000000	53382000000	657240000	46972000000	46931000000	41191000	2878900000	2866800000	12158000	4382300000	4373700000	8654000	8190600000	6000300000	3472400000	1754300000	3115600000	1746500000	3044600000	1087100000
K7EKE6;K7EJE8;P36776-2;P36776;P36776-3	Lon protease homolog, mitochondrial	LONP1	tr|K7EKE6|K7EKE6_HUMAN Lon protease homolog, mitochondrial OS=Homo sapiens GN=LONP1 PE=1 SV=1;tr|K7EJE8|K7EJE8_HUMAN Lon protease homolog, mitochondrial OS=Homo sapiens GN=LONP1 PE=1 SV=1;sp|P36776-2|LONM_HUMAN Isoform 2 of Lon protease homolog, mitochondr	95.179	845	0	323.31	1.0489	1.6377	0.84228	NaN	43592000000	42668000000	923700000	41747000000	41087000000	660160000	3404000000	3288500000	115480000	2317000000	2302400000	14652000	4025400000	1284500000	10233000000	8515800000	4049800000	9854000000	1741500000	3941200000
J3KQ32;Q9NTK5;Q9NTK5-3;Q9NTK5-2	Obg-like ATPase 1	OLA1	tr|J3KQ32|J3KQ32_HUMAN Obg-like ATPase 1 OS=Homo sapiens GN=OLA1 PE=1 SV=1;sp|Q9NTK5|OLA1_HUMAN Obg-like ATPase 1 OS=Homo sapiens GN=OLA1 PE=1 SV=2;sp|Q9NTK5-3|OLA1_HUMAN Isoform 3 of Obg-like ATPase 1 OS=Homo sapiens GN=OLA1;sp|Q9NTK5-2|OLA1_HUMAN Isoform	46.937	416	0	323.31	0.61171	0.8697	1.0192	0.87259	329010000000	328300000000	703430000	319010000000	318630000000	384620000	16962000000	16864000000	98915000	17351000000	17285000000	66228000	30013000000	9604000000	39599000000	7154100000	32867000000	14599000000	26500000000	14094000000
H3BPE1;H3BQK9;Q9UPN3-5	Microtubule-actin cross-linking factor 1, isoforms 1/2/3/5	MACF1	tr|H3BPE1|H3BPE1_HUMAN Microtubule-actin cross-linking factor 1, isoforms 1/2/3/5 OS=Homo sapiens GN=MACF1 PE=1 SV=1;tr|H3BQK9|H3BQK9_HUMAN Microtubule-actin cross-linking factor 1, isoforms 1/2/3/5 OS=Homo sapiens GN=MACF1 PE=1 SV=1;sp|Q9UPN3-5|MACF1_HUMA	856.87	7555	0	323.31	7.2571	0.57846	NaN	NaN	16123000000	16123000000	0	8355500000	8355500000	0	4460500000	4439300000	21164000	5905300000	5899500000	5808300	1244000000	0	1178100000	0	2783100000	1877200000	2882500000	0
G8JLB6;P31943;E9PCY7;D6RBM0;D6RIU0;D6RFM3;D6RIT2;E7EN40	Heterogeneous nuclear ribonucleoprotein H;Heterogeneous nuclear ribonucleoprotein H, N-terminally processed	HNRNPH1	tr|G8JLB6|G8JLB6_HUMAN Heterogeneous nuclear ribonucleoprotein H OS=Homo sapiens GN=HNRNPH1 PE=1 SV=1;sp|P31943|HNRH1_HUMAN Heterogeneous nuclear ribonucleoprotein H OS=Homo sapiens GN=HNRNPH1 PE=1 SV=4;tr|E9PCY7|E9PCY7_HUMAN Heterogeneous nuclear ribonucl	51.229	472	0	323.31	1.0154	0.055167	0.77041	0.74429	17932000000	17900000000	31678000	15736000000	15703000000	33377000	245880000	245880000	0	6383500000	6383500000	0	1538900000	0	881820000	0	428340000	0	3625700000	0
G3V4W0;B4DY08;B2R5W2;P07910-2;P07910;P07910-4;G3V576;P07910-3;G3V2D6;G3V5V7;G3V555;G3V575	Heterogeneous nuclear ribonucleoproteins C1/C2	HNRNPC	tr|G3V4W0|G3V4W0_HUMAN Heterogeneous nuclear ribonucleoproteins C1/C2 (Fragment) OS=Homo sapiens GN=HNRNPC PE=1 SV=1;tr|B4DY08|B4DY08_HUMAN Heterogeneous nuclear ribonucleoproteins C1/C2 OS=Homo sapiens GN=HNRNPC PE=1 SV=1;tr|B2R5W2|B2R5W2_HUMAN Heterogene	28.916	262	0	323.31	0.87236	0.72365	0.89601	0.84146	99625000000	99217000000	408280000	108570000000	108150000000	417830000	7188900000	7039700000	149160000	15920000000	15684000000	235970000	10356000000	3267200000	9285900000	6362800000	6039900000	10211000000	11072000000	11880000000
F8VZJ2;H0YHX9;Q13765;E9PAV3-2;E9PAV3;F8W0W4;F8W1N5;F8VNW4	Nascent polypeptide-associated complex subunit alpha;Nascent polypeptide-associated complex subunit alpha, muscle-specific form	NACA	tr|F8VZJ2|F8VZJ2_HUMAN Nascent polypeptide-associated complex subunit alpha OS=Homo sapiens GN=NACA PE=1 SV=1;tr|H0YHX9|H0YHX9_HUMAN Nascent polypeptide-associated complex subunit alpha (Fragment) OS=Homo sapiens GN=NACA PE=1 SV=1;sp|Q13765|NACA_HUMAN Nasc	15.016	136	0	323.31	1.7428	0.79502	1.0359	1.3678	154880000000	154180000000	695970000	213680000000	212890000000	788530000	73135000000	72145000000	990830000	64814000000	64372000000	441980000	16048000000	6472900000	20700000000	5406700000	42190000000	51080000000	32071000000	21852000000
F8VPD4;P27708	CAD protein;Glutamine-dependent carbamoyl-phosphate synthase;Aspartate carbamoyltransferase;Dihydroorotase	CAD	tr|F8VPD4|F8VPD4_HUMAN CAD protein OS=Homo sapiens GN=CAD PE=1 SV=1;sp|P27708|PYR1_HUMAN CAD protein OS=Homo sapiens GN=CAD PE=1 SV=3	236.02	2162	0	323.31	0.55021	0.75802	0.38898	2.1235	21309000000	20844000000	464430000	19877000000	19743000000	133290000	444280000	444280000	0	782240000	782240000	0	2004500000	5669800000	2734400000	0	907160000	0	819370000	0
F5H5D3;Q9BQE3;A0A1W2PQM2	Tubulin alpha-1C chain	TUBA1C	tr|F5H5D3|F5H5D3_HUMAN Tubulin alpha chain OS=Homo sapiens GN=TUBA1C PE=1 SV=1;sp|Q9BQE3|TBA1C_HUMAN Tubulin alpha-1C chain OS=Homo sapiens GN=TUBA1C PE=1 SV=1;tr|A0A1W2PQM2|A0A1W2PQM2_HUMAN Tubulin alpha-1C chain OS=Homo sapiens GN=TUBA1C PE=1 SV=1	57.73	519	0	323.31	0.92936	0.91153	1.1239	0.80356	18109000000	17118000000	990700000	14083000000	14083000000	0	325610000	325610000	0	865160000	764670000	100490000	3691200000	7362800000	1743600000	0	646370000	0	1005000000	0
F5GZS6;J3KPF3;P08195-2;P08195-3;P08195;P08195-4	4F2 cell-surface antigen heavy chain	SLC3A2	tr|F5GZS6|F5GZS6_HUMAN 4F2 cell-surface antigen heavy chain OS=Homo sapiens GN=SLC3A2 PE=1 SV=1;tr|J3KPF3|J3KPF3_HUMAN 4F2 cell-surface antigen heavy chain OS=Homo sapiens GN=SLC3A2 PE=1 SV=1;sp|P08195-2|4F2_HUMAN Isoform 2 of 4F2 cell-surface antigen heav	64.872	599	0	323.31	0.76509	0.80678	0.50369	NaN	10737000000	10667000000	70331000	8025800000	8025800000	0	316140000	316140000	0	414930000	414930000	0	1785500000	383960000	754860000	0	624050000	0	619340000	0
F5GWX5;A0A0C4DGG9;Q14839;Q14839-2	Chromodomain-helicase-DNA-binding protein 4	CHD4	tr|F5GWX5|F5GWX5_HUMAN Chromodomain-helicase-DNA-binding protein 4 OS=Homo sapiens GN=CHD4 PE=1 SV=1;tr|A0A0C4DGG9|A0A0C4DGG9_HUMAN Chromodomain-helicase-DNA-binding protein 4 OS=Homo sapiens GN=CHD4 PE=1 SV=1;sp|Q14839|CHD4_HUMAN Chromodomain-helicase-DNA	217.1	1905	0	323.31	0.84117	0.5216	NaN	NaN	30578000000	30551000000	27952000	32836000000	32836000000	0	2184500000	2180100000	4347800	8422000000	8268700000	153390000	2308700000	0	2612700000	0	3081500000	0	4094900000	813080000
E9PLK3;P55786;P55786-2	Puromycin-sensitive aminopeptidase	NPEPPS	tr|E9PLK3|E9PLK3_HUMAN Aminopeptidase OS=Homo sapiens GN=NPEPPS PE=1 SV=1;sp|P55786|PSA_HUMAN Puromycin-sensitive aminopeptidase OS=Homo sapiens GN=NPEPPS PE=1 SV=2;sp|P55786-2|PSA_HUMAN Isoform 2 of Puromycin-sensitive aminopeptidase OS=Homo sapiens GN=NP	102.99	915	0	323.31	0.23733	0.1886	0.78284	0.94714	28676000000	28639000000	37096000	39015000000	38843000000	171800000	10237000000	10147000000	89710000	8306000000	8242700000	63297000	2956500000	0	3205000000	2476500000	4060600000	5003100000	11029000000	6399900000
E7EUU4;Q04637-8;E7EX73;E9PGM1;Q04637-7	Eukaryotic translation initiation factor 4 gamma 1	EIF4G1	tr|E7EUU4|E7EUU4_HUMAN Eukaryotic translation initiation factor 4 gamma 1 OS=Homo sapiens GN=EIF4G1 PE=1 SV=1;sp|Q04637-8|IF4G1_HUMAN Isoform 8 of Eukaryotic translation initiation factor 4 gamma 1 OS=Homo sapiens GN=EIF4G1;tr|E7EX73|E7EX73_HUMAN Eukaryoti	171.64	1560	0	323.31	0.77165	0.7383	1.0841	0.80725	49108000000	49046000000	61360000	40108000000	40084000000	23138000	993890000	993890000	0	5411300000	5411300000	0	2540600000	4140700000	4683000000	0	1435400000	0	1426100000	0
E7EQR4;P15311	Ezrin	EZR	tr|E7EQR4|E7EQR4_HUMAN Ezrin OS=Homo sapiens GN=EZR PE=1 SV=3;sp|P15311|EZRI_HUMAN Ezrin OS=Homo sapiens GN=EZR PE=1 SV=4	69.371	586	0	323.31	0.25895	0.20329	0.70403	0.84556	20194000000	20193000000	1203200	15429000000	15401000000	27487000	782240000	780620000	1623600	714230000	712860000	1367900	3096300000	135690000	1509800000	0	1421800000	0	1017200000	0
CON__P13645;P13645	Keratin, type I cytoskeletal 10	KRT10	;sp|P13645|K1C10_HUMAN Keratin, type I cytoskeletal 10 OS=Homo sapiens GN=KRT10 PE=1 SV=6	59.51	593	0	323.31	0.62988	0.055756	NaN	0.21476	13856000000	12974000000	881420000	22338000000	21766000000	571940000	5636200000	5500100000	136080000	4967700000	4893700000	73964000	931880000	445400000	1310800000	256280000	10390000000	4753700000	1199200000	4989500000
CON__P08779;P08779	Keratin, type I cytoskeletal 16	KRT16	;sp|P08779|K1C16_HUMAN Keratin, type I cytoskeletal 16 OS=Homo sapiens GN=KRT16 PE=1 SV=4	51.267	473	0	323.31	0.98387	0.3842	NaN	NaN	42807000000	42795000000	12466000	51673000000	51565000000	107790000	1112800000	1111300000	1541000	754730000	754730000	0	8592200000	142570000	9132200000	37642000000	1838600000	0	1363100000	0
CON__P08727;P08727	Keratin, type I cytoskeletal 19	KRT19	;sp|P08727|K1C19_HUMAN Keratin, type I cytoskeletal 19 OS=Homo sapiens GN=KRT19 PE=1 SV=4	44.091	400	0	323.31	0.28069	0.15284	0.15216	NaN	144310000000	143670000000	635280000	102670000000	102150000000	519110000	8435500000	8343100000	92429000	24232000000	23948000000	284790000	11105000000	7909900000	11838000000	9420100000	15480000000	11640000000	8248000000	13010000000
CON__P05787;P05787;P05787-2;F8VUG2;F8W1U3	Keratin, type II cytoskeletal 8	KRT8	;sp|P05787|K2C8_HUMAN Keratin, type II cytoskeletal 8 OS=Homo sapiens GN=KRT8 PE=1 SV=7;sp|P05787-2|K2C8_HUMAN Isoform 2 of Keratin, type II cytoskeletal 8 OS=Homo sapiens GN=KRT8;tr|F8VUG2|F8VUG2_HUMAN Keratin, type II cytoskeletal 8 (Fragment) OS=Homo sa	53.704	483	0	323.31	0.85084	0.96837	0.41501	0.35384	19551000000	19445000000	106030000	15296000000	15271000000	25054000	1158900000	1144900000	14025000	522420000	522420000	0	1720100000	2801900000	1997900000	0	2043000000	0	1195800000	0
C9J9K3;P08865;A0A0C4DG17;F8WD59	40S ribosomal protein SA	RPSA	tr|C9J9K3|C9J9K3_HUMAN 40S ribosomal protein SA (Fragment) OS=Homo sapiens GN=RPSA PE=1 SV=8;sp|P08865|RSSA_HUMAN 40S ribosomal protein SA OS=Homo sapiens GN=RPSA PE=1 SV=4;tr|A0A0C4DG17|A0A0C4DG17_HUMAN 40S ribosomal protein SA OS=Homo sapiens GN=RPSA PE=	29.404	263	0	323.31	0.10418	0.048952	0.87781	0.49701	50211000000	50123000000	87040000	51425000000	51372000000	53376000	3714000000	3673400000	40615000	5296800000	5251800000	44975000	2066300000	3617100000	6024300000	0	3340600000	1825300000	1129900000	2735400000
B4DJV2;O75390;A0A0C4DGI3	Citrate synthase;Citrate synthase, mitochondrial	CS	tr|B4DJV2|B4DJV2_HUMAN Citrate synthase OS=Homo sapiens GN=CS PE=1 SV=1;sp|O75390|CISY_HUMAN Citrate synthase, mitochondrial OS=Homo sapiens GN=CS PE=1 SV=2;tr|A0A0C4DGI3|A0A0C4DGI3_HUMAN Citrate synthase OS=Homo sapiens GN=CS PE=1 SV=1	50.431	453	0	323.31	0.60607	0.94254	0.96202	1.0472	100670000000	100100000000	574870000	125270000000	124780000000	490280000	9211900000	9015900000	196010000	11765000000	11601000000	163900000	9846200000	9938300000	18395000000	8546800000	10232000000	16829000000	9604500000	9928700000
B1AKJ5;O43847;O43847-2;G3V1R5;F5H7V1	Nardilysin	NRD1	tr|B1AKJ5|B1AKJ5_HUMAN Nardilysin OS=Homo sapiens GN=NRDC PE=1 SV=1;sp|O43847|NRDC_HUMAN Nardilysin OS=Homo sapiens GN=NRDC PE=1 SV=2;sp|O43847-2|NRDC_HUMAN Isoform 2 of Nardilysin OS=Homo sapiens GN=NRDC;tr|G3V1R5|G3V1R5_HUMAN Nardilysin OS=Homo sapiens G	139.41	1219	0	323.31	0.21171	0.397	0.80586	NaN	10455000000	10455000000	0	9690700000	9690700000	0	468640000	465620000	3025200	227970000	226100000	1868800	0	0	0	0	0	0	0	0
B0QY89;Q9Y262;Q9Y262-2;B0QY90	Eukaryotic translation initiation factor 3 subunit L	EIF3L	tr|B0QY89|B0QY89_HUMAN Eukaryotic translation initiation factor 3 subunit L OS=Homo sapiens GN=EIF3L PE=1 SV=1;sp|Q9Y262|EIF3L_HUMAN Eukaryotic translation initiation factor 3 subunit L OS=Homo sapiens GN=EIF3L PE=1 SV=1;sp|Q9Y262-2|EIF3L_HUMAN Isoform 2 o	70.901	607	0	323.31	1.0698	0.59114	1.0567	0.346	36456000000	36456000000	0	29468000000	29468000000	0	1867500000	1829400000	38059000	1934500000	1926000000	8511700	4609500000	0	4334500000	0	3232900000	2286300000	2410200000	2316200000
A0A140T8Z0;A0A0G2JH68;O60610-2;O60610-3;O60610;H9KV28	Protein diaphanous homolog 1	DIAPH1	tr|A0A140T8Z0|A0A140T8Z0_HUMAN Protein diaphanous homolog 1 OS=Homo sapiens GN=DIAPH1 PE=1 SV=1;tr|A0A0G2JH68|A0A0G2JH68_HUMAN Protein diaphanous homolog 1 OS=Homo sapiens GN=DIAPH1 PE=1 SV=1;sp|O60610-2|DIAP1_HUMAN Isoform 2 of Protein diaphanous homolog	140.3	1263	0	323.31	0.34329	0.5573	0.58133	0.48131	18130000000	18130000000	0	18657000000	18657000000	0	1417300000	1412700000	4595700	2980400000	2957700000	22712000	2415600000	0	3002900000	0	3525000000	1935900000	4912200000	2445800000
A0A0R4J2E8;A8MXP9;P43243;D6REM6;D6R991	Matrin-3	MATR3	tr|A0A0R4J2E8|A0A0R4J2E8_HUMAN Matrin-3 OS=Homo sapiens GN=MATR3 PE=1 SV=1;tr|A8MXP9|A8MXP9_HUMAN Matrin-3 OS=Homo sapiens GN=MATR3 PE=1 SV=1;sp|P43243|MATR3_HUMAN Matrin-3 OS=Homo sapiens GN=MATR3 PE=1 SV=2;tr|D6REM6|D6REM6_HUMAN Matrin-3 OS=Homo sapiens	94.622	847	0	323.31	0.37454	0.89113	0.85719	0.49072	87441000000	87219000000	221840000	78416000000	78143000000	273490000	10418000000	10292000000	125430000	12481000000	12369000000	111980000	4741000000	4704000000	7443400000	3749400000	7715600000	6567800000	6099200000	5398700000
A0A0G2JIW1;P0DMV9;P0DMV8;P0DMV8-2;V9GZ37	Heat shock 70 kDa protein 1B;Heat shock 70 kDa protein 1A	HSPA1B;HSPA1A	tr|A0A0G2JIW1|A0A0G2JIW1_HUMAN Heat shock 70 kDa protein 1B OS=Homo sapiens GN=HSPA1B PE=1 SV=1;sp|P0DMV9|HS71B_HUMAN Heat shock 70 kDa protein 1B OS=Homo sapiens GN=HSPA1B PE=1 SV=1;sp|P0DMV8|HS71A_HUMAN Heat shock 70 kDa protein 1A OS=Homo sapiens GN=HSP	70.108	642	0	323.31	0.12745	0.15796	0.41735	0.44696	69168000000	69060000000	107180000	60862000000	60822000000	40272000	9582800000	9489500000	93227000	15501000000	15300000000	200800000	2235500000	1727400000	5802300000	1061700000	5723000000	13288000000	6355300000	6021200000
A0A0D9SFB3;A0A0D9SG12;A0A0D9SF53;O00571-2;O00571;O15523-2;O15523	ATP-dependent RNA helicase DDX3X;ATP-dependent RNA helicase DDX3Y	DDX3X;DDX3Y	tr|A0A0D9SFB3|A0A0D9SFB3_HUMAN ATP-dependent RNA helicase DDX3X OS=Homo sapiens GN=DDX3X PE=1 SV=1;tr|A0A0D9SG12|A0A0D9SG12_HUMAN ATP-dependent RNA helicase DDX3X OS=Homo sapiens GN=DDX3X PE=1 SV=1;tr|A0A0D9SF53|A0A0D9SF53_HUMAN ATP-dependent RNA helicase	70.839	640	0	323.31	1.2377	0.67737	0.88653	0.55702	40089000000	40048000000	40925000	44414000000	43628000000	785950000	3818700000	3788100000	30577000	2274000000	2249000000	24982000	3795900000	928830000	6556700000	5041700000	5463200000	7299400000	3333200000	0
A0A0C4DGS1;P39656;P39656-3;P39656-2	Dolichyl-diphosphooligosaccharide--protein glycosyltransferase 48 kDa subunit	DDOST	tr|A0A0C4DGS1|A0A0C4DGS1_HUMAN Dolichyl-diphosphooligosaccharide--protein glycosyltransferase 48 kDa subunit OS=Homo sapiens GN=DDOST PE=1 SV=1;sp|P39656|OST48_HUMAN Dolichyl-diphosphooligosaccharide--protein glycosyltransferase 48 kDa subunit OS=Homo sapi	48.799	439	0	323.31	0.13129	0.19858	1.2881	1.145	149590000000	149410000000	187210000	228030000000	225960000000	2067300000	37313000000	37033000000	280330000	29247000000	28991000000	255640000	17142000000	6645800000	22046000000	13533000000	45959000000	35071000000	39761000000	52195000000
A0A087X2I1;P62333;H0YJC0	26S protease regulatory subunit 10B	PSMC6	tr|A0A087X2I1|A0A087X2I1_HUMAN 26S proteasome regulatory subunit 10B OS=Homo sapiens GN=PSMC6 PE=1 SV=1;sp|P62333|PRS10_HUMAN 26S proteasome regulatory subunit 10B OS=Homo sapiens GN=PSMC6 PE=1 SV=1;tr|H0YJC0|H0YJC0_HUMAN 26S proteasome regulatory subunit	45.796	403	0	323.31	1.824	2.8458	2.7436	NaN	116060000000	115820000000	239920000	92925000000	92732000000	192710000	3717500000	3668500000	49020000	12225000000	12187000000	38223000	16912000000	14264000000	22053000000	5685600000	2620400000	8113600000	9750000000	4718600000
A0A087WXM6;J3QQT2;J3KRX5;A0A0A6YYL6;P18621;P18621-3;J3QLC8;J3KRB3;A0A087WWH0;J3QS96;A0A0A0MRF8;P18621-2;A0A087WY81	60S ribosomal protein L17	RPL17;RPL17-C18orf32	tr|A0A087WXM6|A0A087WXM6_HUMAN 60S ribosomal protein L17 (Fragment) OS=Homo sapiens GN=RPL17 PE=3 SV=1;tr|J3QQT2|J3QQT2_HUMAN 60S ribosomal protein L17 (Fragment) OS=Homo sapiens GN=RPL17 PE=3 SV=1;tr|J3KRX5|J3KRX5_HUMAN 60S ribosomal protein L17 (Fragment	19.586	169	0	323.31	0.8665	0.81775	0.82845	1.0668	24637000000	24637000000	0	23024000000	23024000000	0	1266900000	1266900000	0	2262700000	2260200000	2517200	2840500000	0	3648500000	0	854730000	0	774430000	140080000
A0A087WVQ6;Q00610-2;Q00610	Clathrin heavy chain;Clathrin heavy chain 1	CLTC	tr|A0A087WVQ6|A0A087WVQ6_HUMAN Clathrin heavy chain OS=Homo sapiens GN=CLTC PE=1 SV=1;sp|Q00610-2|CLH1_HUMAN Isoform 2 of Clathrin heavy chain 1 OS=Homo sapiens GN=CLTC;sp|Q00610|CLH1_HUMAN Clathrin heavy chain 1 OS=Homo sapiens GN=CLTC PE=1 SV=5	192.06	1679	0	323.31	0.40118	0.57439	0.84881	0.93765	9891400000	9891400000	0	11168000000	11168000000	0	944940000	939290000	5647100	561740000	561320000	427820	1418100000	0	1348900000	0	726790000	0	300550000	90914000
A0A024R571;Q9H4M9;C9JC03;C9J2Z4	EH domain-containing protein 1	EHD1	tr|A0A024R571|A0A024R571_HUMAN EH domain-containing protein 1 OS=Homo sapiens GN=EHD1 PE=1 SV=1;sp|Q9H4M9|EHD1_HUMAN EH domain-containing protein 1 OS=Homo sapiens GN=EHD1 PE=1 SV=2;tr|C9JC03|C9JC03_HUMAN EH domain-containing protein 1 (Fragment) OS=Homo s	61.927	548	0	323.31	0.038505	0.60017	0.85108	0.42496	72444000000	72259000000	185180000	70506000000	70251000000	254700000	4586800000	4497300000	89555000	3427000000	3419600000	7411800	3865400000	4424600000	8441900000	1642400000	1583300000	3081200000	1377100000	1706600000
P62879;C9JIS1;C9JXA5;C9JZN1;E7EP32	Guanine nucleotide-binding protein G(I)/G(S)/G(T) subunit beta-2	GNB2	sp|P62879|GBB2_HUMAN Guanine nucleotide-binding protein G(I)/G(S)/G(T) subunit beta-2 OS=Homo sapiens GN=GNB2 PE=1 SV=3;tr|C9JIS1|C9JIS1_HUMAN Guanine nucleotide-binding protein G(I)/G(S)/G(T) subunit beta-2 (Fragment) OS=Homo sapiens GN=GNB2 PE=1 SV=1;tr|	37.331	340	0	318.37	1.3146	1.1848	NaN	NaN	9155800000	9155800000	0	6321400000	6321400000	0	130310000	130310000	0	654770000	654770000	0	773010000	0	701230000	0	298880000	0	439400000	0
O95140;O95140-2	Mitofusin-2	MFN2	sp|O95140|MFN2_HUMAN Mitofusin-2 OS=Homo sapiens GN=MFN2 PE=1 SV=3;sp|O95140-2|MFN2_HUMAN Isoform 2 of Mitofusin-2 OS=Homo sapiens GN=MFN2	86.401	757	0	313.85	10.239	10.179	NaN	NaN	390750000000	390210000000	532560000	458610000000	456720000000	1889500000	2426500000	2416200000	10299000	4325100000	4254700000	70365000	64209000000	40310000000	113040000000	30214000000	24265000000	22875000000	47057000000	36187000000
Q08257;Q08257-3;A6NP24;C9JH92	Quinone oxidoreductase	CRYZ	sp|Q08257|QOR_HUMAN Quinone oxidoreductase OS=Homo sapiens GN=CRYZ PE=1 SV=1;sp|Q08257-3|QOR_HUMAN Isoform 3 of Quinone oxidoreductase OS=Homo sapiens GN=CRYZ;tr|A6NP24|A6NP24_HUMAN Quinone oxidoreductase (Fragment) OS=Homo sapiens GN=CRYZ PE=1 SV=1;tr|C9J	35.206	329	0	306.9	0.29296	0.82276	0.85658	1.0642	73592000000	73373000000	218780000	57246000000	57081000000	164800000	3741200000	3607400000	133790000	14645000000	14410000000	234930000	6513700000	3944000000	5444500000	2488000000	5382300000	16303000000	6978400000	16064000000
P11171-2;P11171;Q4VB86;P11171-4;P11171-3;P11171-5;P11171-7;P11171-6;A0A1B0GWG0	Protein 4.1	EPB41	sp|P11171-2|41_HUMAN Isoform 2 of Protein 4.1 OS=Homo sapiens GN=EPB41;sp|P11171|41_HUMAN Protein 4.1 OS=Homo sapiens GN=EPB41 PE=1 SV=4;tr|Q4VB86|Q4VB86_HUMAN EPB41 protein OS=Homo sapiens GN=EPB41 PE=1 SV=2;sp|P11171-4|41_HUMAN Isoform 4 of Protein 4.1 O	93.237	831	0	303.37	0.52342	1.3824	NaN	NaN	10934000000	10932000000	1996000	8770900000	8766200000	4753800	213070000	213070000	0	577430000	565730000	11702000	1072000000	0	1130400000	0	368010000	0	416530000	414670000
G3V5Z7;P60900;G3V295;P60900-2;G3V3I1;P60900-3	Proteasome subunit alpha type;Proteasome subunit alpha type-6	PSMA6	tr|G3V5Z7|G3V5Z7_HUMAN Proteasome subunit alpha type OS=Homo sapiens GN=PSMA6 PE=1 SV=1;sp|P60900|PSA6_HUMAN Proteasome subunit alpha type-6 OS=Homo sapiens GN=PSMA6 PE=1 SV=1;tr|G3V295|G3V295_HUMAN Proteasome subunit alpha type OS=Homo sapiens GN=PSMA6 PE	28.147	252	0	290.15	0.95365	0.098343	0.97163	1.175	295810000000	293750000000	2056900000	320790000000	318350000000	2440000000	13111000000	12982000000	129120000	28083000000	27972000000	111420000	32684000000	13182000000	35093000000	22732000000	14016000000	13226000000	18198000000	15277000000
Q9NZ45	CDGSH iron-sulfur domain-containing protein 1	CISD1	sp|Q9NZ45|CISD1_HUMAN CDGSH iron-sulfur domain-containing protein 1 OS=Homo sapiens GN=CISD1 PE=1 SV=1	12.199	108	0	288.44	0.33449	0.82553	NaN	NaN	21586000000	21276000000	309890000	23697000000	23600000000	97075000	1440800000	1440800000	0	1514100000	1489700000	24452000	4843200000	2106200000	2450500000	3893300000	2024900000	0	1804400000	2130500000
Q9NR31;Q9NR31-2;H0Y5E8	GTP-binding protein SAR1a	SAR1A	sp|Q9NR31|SAR1A_HUMAN GTP-binding protein SAR1a OS=Homo sapiens GN=SAR1A PE=1 SV=1;sp|Q9NR31-2|SAR1A_HUMAN Isoform 2 of GTP-binding protein SAR1a OS=Homo sapiens GN=SAR1A;tr|H0Y5E8|H0Y5E8_HUMAN GTP-binding protein SAR1a (Fragment) OS=Homo sapiens GN=SAR1A	22.367	198	0	286.44	0.38909	1.0398	0.68826	0.8734	29866000000	29658000000	207180000	29530000000	29015000000	514760000	1073200000	1072100000	1069600	1207500000	1205500000	1985200	3247300000	4390900000	3927700000	4965700000	1558200000	0	1435100000	0
Q16181;E7ES33;E7EPK1;G3V1Q4	Septin-7	39326	sp|Q16181|SEPT7_HUMAN Septin-7 OS=Homo sapiens GN=SEPT7 PE=1 SV=2;tr|E7ES33|E7ES33_HUMAN Septin-7 OS=Homo sapiens GN=SEPT7 PE=1 SV=3;tr|E7EPK1|E7EPK1_HUMAN Septin-7 OS=Homo sapiens GN=SEPT7 PE=1 SV=2;tr|G3V1Q4|G3V1Q4_HUMAN Septin-7 OS=Homo sapiens GN=SEPT7	50.679	437	0	278.14	0.34616	0.38382	1.1691	1.7233	68464000000	68145000000	318420000	74114000000	73806000000	307720000	30780000000	30470000000	309840000	14857000000	14747000000	110050000	5963600000	2802000000	5881100000	2649700000	13021000000	11691000000	12732000000	9026500000
P31689;P31689-2	DnaJ homolog subfamily A member 1	DNAJA1	sp|P31689|DNJA1_HUMAN DnaJ homolog subfamily A member 1 OS=Homo sapiens GN=DNAJA1 PE=1 SV=2;sp|P31689-2|DNJA1_HUMAN Isoform 2 of DnaJ homolog subfamily A member 1 OS=Homo sapiens GN=DNAJA1	44.868	397	0	273.05	0.95966	0.92744	0.72832	0.71449	104470000000	104190000000	280860000	107380000000	106850000000	529380000	3738900000	3636000000	102900000	5116800000	4986400000	130370000	10537000000	8750300000	16089000000	6834000000	2619500000	8407300000	2021900000	9186100000
P10515;H0YDD4;E9PEJ4	Dihydrolipoyllysine-residue acetyltransferase component of pyruvate dehydrogenase complex, mitochondrial;Acetyltransferase component of pyruvate dehydrogenase complex	DLAT	sp|P10515|ODP2_HUMAN Dihydrolipoyllysine-residue acetyltransferase component of pyruvate dehydrogenase complex, mitochondrial OS=Homo sapiens GN=DLAT PE=1 SV=3;tr|H0YDD4|H0YDD4_HUMAN Acetyltransferase component of pyruvate dehydrogenase complex (Fragment)	68.996	647	0	269.41	0.28249	3.1567	0.48443	NaN	21428000	21428000	0	0	0	0	0	0	0	0	0	0	7631500	0	0	0	0	0	0	0
E9PGT3;Q15418-4;Q15418;Q15418-2;Q15418-3	Ribosomal protein S6 kinase;Ribosomal protein S6 kinase alpha-1	RPS6KA1	tr|E9PGT3|E9PGT3_HUMAN Ribosomal protein S6 kinase OS=Homo sapiens GN=RPS6KA1 PE=1 SV=1;sp|Q15418-4|KS6A1_HUMAN Isoform 4 of Ribosomal protein S6 kinase alpha-1 OS=Homo sapiens GN=RPS6KA1;sp|Q15418|KS6A1_HUMAN Ribosomal protein S6 kinase alpha-1 OS=Homo sa	81.471	724	0	268.78	1.4111	0.53778	NaN	NaN	901050000000	895520000000	5531400000	849540000000	844080000000	5466300000	89274000000	87537000000	1737700000	111820000000	109220000000	2599800000	155550000000	85793000000	150210000000	71284000000	76056000000	159940000000	78649000000	190910000000
P36542;P36542-2	ATP synthase subunit gamma, mitochondrial	ATP5C1	sp|P36542|ATPG_HUMAN ATP synthase subunit gamma, mitochondrial OS=Homo sapiens GN=ATP5C1 PE=1 SV=1;sp|P36542-2|ATPG_HUMAN Isoform Heart of ATP synthase subunit gamma, mitochondrial OS=Homo sapiens GN=ATP5C1	32.996	298	0	265.65	0.72919	0.99493	0.78177	1.0568	69398000000	68795000000	602970000	53836000000	53472000000	363960000	4205600000	4157700000	47923000	3538600000	3520400000	18243000	4978100000	2676900000	2886800000	5731400000	1109400000	0	1560000000	0
Q14739;C9JXK0	Lamin-B receptor	LBR	sp|Q14739|LBR_HUMAN Lamin-B receptor OS=Homo sapiens GN=LBR PE=1 SV=2;tr|C9JXK0|C9JXK0_HUMAN Lamin-B receptor (Fragment) OS=Homo sapiens GN=LBR PE=1 SV=1	70.702	615	0	264.94	0.62184	0.16627	NaN	NaN	0	0	0	178540000	178540000	0	2754200000	2513000000	241240000	8402400000	7856300000	546070000	0	0	0	0	8963700000	6712100000	4187900000	21842000000
P25788-2;P25788;G3V4X5	Proteasome subunit alpha type-3	PSMA3	sp|P25788-2|PSA3_HUMAN Isoform 2 of Proteasome subunit alpha type-3 OS=Homo sapiens GN=PSMA3;sp|P25788|PSA3_HUMAN Proteasome subunit alpha type-3 OS=Homo sapiens GN=PSMA3 PE=1 SV=2;tr|G3V4X5|G3V4X5_HUMAN Proteasome endopeptidase complex OS=Homo sapiens GN=	27.647	248	0	260.65	0.063779	0.20468	1.0512	1.3027	6047200000	6047200000	0	7256600000	7256600000	0	16255000000	16130000000	125030000	14696000000	14583000000	113020000	645590000	0	803780000	0	10658000000	7656000000	6991300000	5276500000
O75396	Vesicle-trafficking protein SEC22b	SEC22B	sp|O75396|SC22B_HUMAN Vesicle-trafficking protein SEC22b OS=Homo sapiens GN=SEC22B PE=1 SV=4	24.593	215	0	258.94	0.33827	0.33348	0.59761	2.1681	22542000000	22512000000	30219000	20596000000	20575000000	20968000	1480200000	1466200000	14039000	4614600000	4614600000	0	2099400000	0	2408100000	162010000	3191400000	2567800000	2868200000	0
P62913;Q5VVC8;Q5VVC9	60S ribosomal protein L11	RPL11	sp|P62913|RL11_HUMAN 60S ribosomal protein L11 OS=Homo sapiens GN=RPL11 PE=1 SV=2;tr|Q5VVC8|Q5VVC8_HUMAN 60S ribosomal protein L11 (Fragment) OS=Homo sapiens GN=RPL11 PE=1 SV=1;tr|Q5VVC9|Q5VVC9_HUMAN 60S ribosomal protein L11 (Fragment) OS=Homo sapiens GN=	20.252	178	0	253.99	0.85195	0.86578	0.3603	0.8343	20972000000	20972000000	0	18279000000	18215000000	64906000	1288100000	1276900000	11179000	839260000	831450000	7810800	2074700000	0	1797500000	0	793260000	465350000	1168100000	616050000
P62280;M0QZC5	40S ribosomal protein S11	RPS11	sp|P62280|RS11_HUMAN 40S ribosomal protein S11 OS=Homo sapiens GN=RPS11 PE=1 SV=3;tr|M0QZC5|M0QZC5_HUMAN 40S ribosomal protein S11 OS=Homo sapiens GN=RPS11 PE=1 SV=1	18.431	158	0	252.94	0.89829	0.74454	0.90604	0.77733	1416900000000	1409100000000	7788300000	1424800000000	1415800000000	9005000000	140620000000	136660000000	3957000000	208370000000	203990000000	4382900000	130620000000	63692000000	116410000000	55791000000	101510000000	229380000000	97458000000	179540000000
Q8IXB1;Q8IXB1-2	DnaJ homolog subfamily C member 10	DNAJC10	sp|Q8IXB1|DJC10_HUMAN DnaJ homolog subfamily C member 10 OS=Homo sapiens GN=DNAJC10 PE=1 SV=2;sp|Q8IXB1-2|DJC10_HUMAN Isoform 2 of DnaJ homolog subfamily C member 10 OS=Homo sapiens GN=DNAJC10	91.079	793	0	250.38	0.33021	0.21376	NaN	0.58814	166920000000	166500000000	412160000	147900000000	146770000000	1127700000	2641100000	2621200000	19938000	16266000000	16208000000	58376000	21140000000	2822500000	16126000000	6061400000	4108700000	2671300000	9170900000	5056900000
P61313;E7EQV9;E7ENU7;E7EX53;P61313-2	60S ribosomal protein L15;Ribosomal protein L15	RPL15	sp|P61313|RL15_HUMAN 60S ribosomal protein L15 OS=Homo sapiens GN=RPL15 PE=1 SV=2;tr|E7EQV9|E7EQV9_HUMAN Ribosomal protein L15 (Fragment) OS=Homo sapiens GN=RPL15 PE=1 SV=1;tr|E7ENU7|E7ENU7_HUMAN Ribosomal protein L15 (Fragment) OS=Homo sapiens GN=RPL15 PE	24.146	204	0	250.14	0.037235	0.22161	1.0024	0.94141	50205000000	49867000000	337260000	60250000000	60129000000	120810000	19115000000	18737000000	377390000	7213200000	7134200000	79012000	8945900000	8492400000	11711000000	0	3283100000	12832000000	1799500000	10908000000
O95197-3;O95197-4;O95197-7;O95197-2;O95197;O95197-6;O95197-5	Reticulon-3	RTN3	sp|O95197-3|RTN3_HUMAN Isoform 3 of Reticulon-3 OS=Homo sapiens GN=RTN3;sp|O95197-4|RTN3_HUMAN Isoform 4 of Reticulon-3 OS=Homo sapiens GN=RTN3;sp|O95197-7|RTN3_HUMAN Isoform 7 of Reticulon-3 OS=Homo sapiens GN=RTN3;sp|O95197-2|RTN3_HUMAN Isoform 2 of Reti	25.609	236	0	246.08	0.11691	0.043196	NaN	NaN	242170000	242170000	0	911130000	911130000	0	219150000	219150000	0	313550000	313550000	0	0	0	301630000	0	0	0	0	0
Q13148;B1AKP7;G3V162;A0A087X260;A0A087WYY0;A0A087WX29;K7EN94;K7EJM5;A0A087WXQ5;A0A087WV68	TAR DNA-binding protein 43	TARDBP	sp|Q13148|TADBP_HUMAN TAR DNA-binding protein 43 OS=Homo sapiens GN=TARDBP PE=1 SV=1;tr|B1AKP7|B1AKP7_HUMAN TAR DNA-binding protein 43 OS=Homo sapiens GN=TARDBP PE=1 SV=1;tr|G3V162|G3V162_HUMAN TAR DNA binding protein, isoform CRA_d OS=Homo sapiens GN=TARD	44.739	414	0	238.74	0.75798	0.56766	NaN	NaN	26626000000	26626000000	0	26898000000	26819000000	79633000	879810000	877300000	2502500	1283100000	1278600000	4542000	3306900000	0	3225400000	2197100000	1091800000	0	734470000	0
P26373;P26373-2	60S ribosomal protein L13	RPL13	sp|P26373|RL13_HUMAN 60S ribosomal protein L13 OS=Homo sapiens GN=RPL13 PE=1 SV=4;sp|P26373-2|RL13_HUMAN Isoform 2 of 60S ribosomal protein L13 OS=Homo sapiens GN=RPL13	24.261	211	0	238.05	0.069214	0.061414	0.96639	1.0975	207150000000	206740000000	411200000	165270000000	164830000000	436060000	20539000000	20299000000	239260000	37835000000	37677000000	157310000	19093000000	4596800000	17792000000	5766100000	24090000000	32369000000	19233000000	6747000000
P37837;F2Z393	Transaldolase	TALDO1	sp|P37837|TALDO_HUMAN Transaldolase OS=Homo sapiens GN=TALDO1 PE=1 SV=2;tr|F2Z393|F2Z393_HUMAN Transaldolase OS=Homo sapiens GN=TALDO1 PE=1 SV=1	37.54	337	0	231	0.6902	0.79235	0.72205	0.84217	76472000000	76413000000	58526000	69289000000	69199000000	90249000	2643100000	2618400000	24742000	2685500000	2672300000	13136000	6016500000	4570200000	12873000000	1816600000	2429900000	2770000000	2269600000	3227400000
P18583-5;P18583-7;P18583;P18583-9;P18583-10;P18583-3;P18583-4;P18583-2;P18583-6;H7C1M2	Protein SON	SON	sp|P18583-5|SON_HUMAN Isoform D of Protein SON OS=Homo sapiens GN=SON;sp|P18583-7|SON_HUMAN Isoform G of Protein SON OS=Homo sapiens GN=SON;sp|P18583|SON_HUMAN Protein SON OS=Homo sapiens GN=SON PE=1 SV=4;sp|P18583-9|SON_HUMAN Isoform I of Protein SON OS=H	267.03	2459	0	219.44	0.033558	0.030091	0.25655	NaN	99576000000	98442000000	1134000000	125440000000	124950000000	495910000	32482000000	32350000000	131120000	27311000000	26974000000	336790000	7179400000	9820500000	10897000000	6305200000	18535000000	4203900000	17565000000	22415000000
P62269	40S ribosomal protein S18	RPS18	sp|P62269|RS18_HUMAN 40S ribosomal protein S18 OS=Homo sapiens GN=RPS18 PE=1 SV=3	17.718	152	0	215.92	0.20448	0.20077	0.73968	0.81122	109040000000	108780000000	267090000	91672000000	91541000000	130910000	21799000000	21390000000	409340000	12140000000	12029000000	111010000	12017000000	2378900000	7391200000	2033100000	6173500000	14997000000	8826500000	9458400000
P46779;H0YKD8;P46779-2;P46779-3;H0YMF4;P46779-4;P46779-5;H0YLP6	60S ribosomal protein L28	RPL28	sp|P46779|RL28_HUMAN 60S ribosomal protein L28 OS=Homo sapiens GN=RPL28 PE=1 SV=3;tr|H0YKD8|H0YKD8_HUMAN 60S ribosomal protein L28 OS=Homo sapiens GN=RPL28 PE=1 SV=1;sp|P46779-2|RL28_HUMAN Isoform 2 of 60S ribosomal protein L28 OS=Homo sapiens GN=RPL28;sp|	15.747	137	0	213.97	0.97637	0.73251	0.73062	0.91999	110680000000	110470000000	201350000	125820000000	125620000000	193160000	6461700000	6390400000	71306000	17484000000	17307000000	177680000	29694000000	1062900000	12822000000	2232100000	12762000000	8200000000	10208000000	7090700000
P02794;G3V192;G3V1D1	Ferritin heavy chain;Ferritin heavy chain, N-terminally processed;Ferritin	FTH1	sp|P02794|FRIH_HUMAN Ferritin heavy chain OS=Homo sapiens GN=FTH1 PE=1 SV=2;tr|G3V192|G3V192_HUMAN Ferritin OS=Homo sapiens GN=FTH1 PE=1 SV=1;tr|G3V1D1|G3V1D1_HUMAN Ferritin OS=Homo sapiens GN=FTH1 PE=1 SV=1	21.225	183	0	211.7	0.58887	1.3476	NaN	NaN	99205000000	98785000000	420310000	97793000000	97456000000	337350000	7552500000	7472100000	80424000	22919000000	22765000000	154730000	9299600000	2368700000	10545000000	0	10158000000	8483400000	13179000000	7825900000
Q13310-3;Q13310-2;B1ANR0;Q13310;H0Y5F5	Polyadenylate-binding protein 4;Polyadenylate-binding protein	PABPC4	sp|Q13310-3|PABP4_HUMAN Isoform 3 of Polyadenylate-binding protein 4 OS=Homo sapiens GN=PABPC4;sp|Q13310-2|PABP4_HUMAN Isoform 2 of Polyadenylate-binding protein 4 OS=Homo sapiens GN=PABPC4;tr|B1ANR0|B1ANR0_HUMAN Polyadenylate-binding protein OS=Homo sapie	72.39	660	0	207.27	0.57339	0.42433	0.446	0.80816	29393000000	29393000000	0	44860000000	44453000000	407000000	6751100000	6631400000	119770000	5618900000	5591600000	27215000	5007500000	0	4277300000	8901700000	2763200000	3482900000	3560500000	3888600000
Q8NB90;Q8NB90-2;Q8NB90-3	Spermatogenesis-associated protein 5	SPATA5	sp|Q8NB90|SPAT5_HUMAN Spermatogenesis-associated protein 5 OS=Homo sapiens GN=SPATA5 PE=1 SV=3;sp|Q8NB90-2|SPAT5_HUMAN Isoform 2 of Spermatogenesis-associated protein 5 OS=Homo sapiens GN=SPATA5;sp|Q8NB90-3|SPAT5_HUMAN Isoform 3 of Spermatogenesis-associat	97.903	893	0	200.38	0.62687	0.57745	NaN	0.75603	303690000000	299300000000	4386400000	238960000000	237910000000	1052300000	12273000000	12113000000	160420000	31993000000	31732000000	260820000	34393000000	18370000000	35258000000	13782000000	25501000000	24016000000	19458000000	18285000000
A0A0C4DFU2;P04179-4;P04179;A0A0C4DFU1;P04179-2;F5H3C5;F5H4R2;G8JLJ2;A0A0C4DG56;P04179-3	Superoxide dismutase;Superoxide dismutase [Mn], mitochondrial	SOD2	tr|A0A0C4DFU2|A0A0C4DFU2_HUMAN Superoxide dismutase OS=Homo sapiens GN=SOD2 PE=1 SV=1;sp|P04179-4|SODM_HUMAN Isoform 4 of Superoxide dismutase [Mn], mitochondrial OS=Homo sapiens GN=SOD2;sp|P04179|SODM_HUMAN Superoxide dismutase [Mn], mitochondrial OS=Homo	24.75	222	0	199.93	0.43658	1.4402	7.0656	2.7714	50456000000	50188000000	268780000	54482000000	54149000000	332950000	4125600000	4017500000	108150000	6278000000	6229900000	48136000	4254100000	4207000000	4877300000	4851500000	5088200000	5036000000	4307400000	3141000000
Q9Y5M8;H7C4H2	Signal recognition particle receptor subunit beta	SRPRB	sp|Q9Y5M8|SRPRB_HUMAN Signal recognition particle receptor subunit beta OS=Homo sapiens GN=SRPRB PE=1 SV=3;tr|H7C4H2|H7C4H2_HUMAN Signal recognition particle receptor subunit beta (Fragment) OS=Homo sapiens GN=SRPRB PE=1 SV=1	29.702	271	0	198.71	0.36034	0.30918	0.93948	NaN	656840000000	653870000000	2965500000	753020000000	748550000000	4461600000	225210000000	222350000000	2866000000	256640000000	254450000000	2193100000	66582000000	32494000000	67234000000	37585000000	161180000000	90079000000	279160000000	94255000000
Q9NVH2-3;Q9NVH2-2;Q9NVH2;Q9NVH2-4	Integrator complex subunit 7	INTS7	sp|Q9NVH2-3|INT7_HUMAN Isoform 3 of Integrator complex subunit 7 OS=Homo sapiens GN=INTS7;sp|Q9NVH2-2|INT7_HUMAN Isoform 2 of Integrator complex subunit 7 OS=Homo sapiens GN=INTS7;sp|Q9NVH2|INT7_HUMAN Integrator complex subunit 7 OS=Homo sapiens GN=INTS7 P	104.7	942	0	197.41	0.52325	0.53291	NaN	NaN	940820000000	937640000000	3183500000	988510000000	985160000000	3349900000	272610000000	270330000000	2278400000	253690000000	252420000000	1265100000	72832000000	22343000000	83859000000	24034000000	166000000000	86852000000	194600000000	137310000000
P15144	Aminopeptidase N	ANPEP	sp|P15144|AMPN_HUMAN Aminopeptidase N OS=Homo sapiens GN=ANPEP PE=1 SV=4	109.54	967	0	190.69	0.59423	0.84857	1.3207	1.5273	76907000000	76330000000	577190000	81982000000	81930000000	52032000	4720400000	4711100000	9259000	23115000000	22959000000	155960000	9332700000	3665700000	8786100000	1326400000	7233700000	2023900000	12796000000	4716200000
A0A024R4M0;P46781;B5MCT8;C9JM19	40S ribosomal protein S9	RPS9	tr|A0A024R4M0|A0A024R4M0_HUMAN 40S ribosomal protein S9 OS=Homo sapiens GN=RPS9 PE=1 SV=1;sp|P46781|RS9_HUMAN 40S ribosomal protein S9 OS=Homo sapiens GN=RPS9 PE=1 SV=3;tr|B5MCT8|B5MCT8_HUMAN 40S ribosomal protein S9 OS=Homo sapiens GN=RPS9 PE=1 SV=1;tr|C9	22.591	194	0	190.28	0.21112	0.032057	0.60184	0.36232	69946000000	69679000000	267100000	82828000000	82828000000	0	16627000000	16356000000	271290000	12890000000	12827000000	62870000	4888400000	4605600000	7267000000	0	8819000000	11793000000	5715100000	4681000000
Q13724;Q13724-2;C9J8D4	Mannosyl-oligosaccharide glucosidase	MOGS	sp|Q13724|MOGS_HUMAN Mannosyl-oligosaccharide glucosidase OS=Homo sapiens GN=MOGS PE=1 SV=5;sp|Q13724-2|MOGS_HUMAN Isoform 2 of Mannosyl-oligosaccharide glucosidase OS=Homo sapiens GN=MOGS;tr|C9J8D4|C9J8D4_HUMAN Mannosyl-oligosaccharide glucosidase (Fragme	91.916	837	0	185.35	0.73459	0.27854	0.91452	0.38377	251980000000	251140000000	840550000	219100000000	218330000000	774820000	7404300000	7292900000	111410000	17527000000	17380000000	147480000	20047000000	8555000000	25033000000	8150900000	19896000000	20100000000	17476000000	14207000000
P61088;F8VQQ8;F8VSD4;F8VV71	Ubiquitin-conjugating enzyme E2 N	UBE2N	sp|P61088|UBE2N_HUMAN Ubiquitin-conjugating enzyme E2 N OS=Homo sapiens GN=UBE2N PE=1 SV=1;tr|F8VQQ8|F8VQQ8_HUMAN Ubiquitin-conjugating enzyme E2 N OS=Homo sapiens GN=UBE2N PE=1 SV=1;tr|F8VSD4|F8VSD4_HUMAN Ubiquitin-conjugating enzyme E2 N OS=Homo sapiens	17.138	152	0	179.67	0.51175	0.89019	0.90042	0.57736	55530000000	55442000000	88369000	58607000000	58530000000	77586000	1421000000	1408700000	12281000	2538800000	2532700000	6045400	8083000000	3816300000	2885700000	1675100000	1564400000	1022700000	2219000000	0
P62829;C9JD32;J3KT29;J3KTJ3;B9ZVP7	60S ribosomal protein L23	RPL23	sp|P62829|RL23_HUMAN 60S ribosomal protein L23 OS=Homo sapiens GN=RPL23 PE=1 SV=1;tr|C9JD32|C9JD32_HUMAN 60S ribosomal protein L23 (Fragment) OS=Homo sapiens GN=RPL23 PE=1 SV=1;tr|J3KT29|J3KT29_HUMAN 60S ribosomal protein L23 OS=Homo sapiens GN=RPL23 PE=1	14.865	140	0	178.84	0.93482	0.92483	1.0608	0.575	90848000000	90721000000	127270000	120750000000	120400000000	346280000	8801100000	8704600000	96503000	26129000000	25899000000	229800000	4819500000	3892800000	11637000000	3598900000	17603000000	14972000000	13603000000	10525000000
A0A1W2PQS6;F6U211;S4R435		RPS10;RPS10-NUDT3	tr|A0A1W2PQS6|A0A1W2PQS6_HUMAN RPS10-NUDT3 readthrough OS=Homo sapiens GN=RPS10-NUDT3 PE=4 SV=1;tr|F6U211|F6U211_HUMAN 40S ribosomal protein S10 OS=Homo sapiens GN=RPS10 PE=4 SV=1;tr|S4R435|S4R435_HUMAN RPS10-NUDT3 readthrough (Fragment) OS=Homo sapiens GN	33.14	291	0	177.34	1.2733	1.3047	0.80198	0.11695	25110000000	24979000000	131040000	28590000000	28453000000	137040000	8300600000	8150400000	150240000	4138600000	4119400000	19162000	3956800000	589930000	2653700000	1086300000	3732900000	4875900000	2740800000	3768000000
Q9HD20-2;Q9HD20	Manganese-transporting ATPase 13A1	ATP13A1	sp|Q9HD20-2|AT131_HUMAN Isoform B of Manganese-transporting ATPase 13A1 OS=Homo sapiens GN=ATP13A1;sp|Q9HD20|AT131_HUMAN Manganese-transporting ATPase 13A1 OS=Homo sapiens GN=ATP13A1 PE=1 SV=2	121.11	1086	0	175.91	1.8521	7.4993	NaN	NaN	10331000000	10029000000	301300000	13333000000	12415000000	917270000	3640300000	3629000000	11312000	1683500000	1678300000	5252500	850560000	0	1116500000	0	635810000	609980000	717250000	656820000
P18077;C9K025;F8WBS5;F8WB72	60S ribosomal protein L35a	RPL35A	sp|P18077|RL35A_HUMAN 60S ribosomal protein L35a OS=Homo sapiens GN=RPL35A PE=1 SV=2;tr|C9K025|C9K025_HUMAN 60S ribosomal protein L35a (Fragment) OS=Homo sapiens GN=RPL35A PE=1 SV=1;tr|F8WBS5|F8WBS5_HUMAN 60S ribosomal protein L35a OS=Homo sapiens GN=RPL35	12.538	110	0	175.83	0.024792	0.028417	1.0278	0.75066	39704000000	39704000000	0	34086000000	34040000000	45399000	5679700000	5635700000	43991000	4968100000	4960600000	7490900	2556000000	0	2246300000	0	2615700000	2249300000	1901100000	0
P02792	Ferritin light chain	FTL	sp|P02792|FRIL_HUMAN Ferritin light chain OS=Homo sapiens GN=FTL PE=1 SV=2	20.019	175	0	169.39	0.73137	0.29691	NaN	NaN	57447000000	57253000000	193870000	67982000000	67719000000	262190000	9463100000	9343800000	119290000	8238000000	8184800000	53220000	4380500000	3102600000	7888400000	2203400000	6828800000	5736900000	4785300000	4771900000
P42766;F2Z388	60S ribosomal protein L35	RPL35	sp|P42766|RL35_HUMAN 60S ribosomal protein L35 OS=Homo sapiens GN=RPL35 PE=1 SV=2;tr|F2Z388|F2Z388_HUMAN 60S ribosomal protein L35 OS=Homo sapiens GN=RPL35 PE=1 SV=1	14.551	123	0	169.37	0.99751	0.87915	0.34817	0.79842	209590000000	208670000000	918280000	165270000000	164530000000	745100000	17396000000	17101000000	295310000	49969000000	49184000000	785210000	18779000000	8139600000	16260000000	6626300000	24865000000	40134000000	17755000000	29606000000
P51571;A6NLM8	Translocon-associated protein subunit delta	SSR4	sp|P51571|SSRD_HUMAN Translocon-associated protein subunit delta OS=Homo sapiens GN=SSR4 PE=1 SV=1;tr|A6NLM8|A6NLM8_HUMAN Translocon-associated protein subunit delta OS=Homo sapiens GN=SSR4 PE=1 SV=1	18.998	173	0	166.99	0.071898	0.10165	0.77128	0.96586	66502000000	66192000000	310170000	78363000000	77979000000	384360000	5758500000	5695800000	62691000	7027800000	6982400000	45320000	12873000000	823520000	7232500000	3513400000	4419700000	3027700000	6541900000	4126900000
P46778;M0R181;G3V1B3	60S ribosomal protein L21	RPL21	sp|P46778|RL21_HUMAN 60S ribosomal protein L21 OS=Homo sapiens GN=RPL21 PE=1 SV=2;tr|M0R181|M0R181_HUMAN 60S ribosomal protein L21 (Fragment) OS=Homo sapiens GN=RPL21 PE=1 SV=1;tr|G3V1B3|G3V1B3_HUMAN 60S ribosomal protein L21 OS=Homo sapiens GN=RPL21 PE=1	18.565	160	0	162.31	0.99962	0.87491	1.1125	0.33303	102770000000	102450000000	324310000	77861000000	77465000000	395880000	5766400000	5703500000	62862000	17490000000	17378000000	112270000	5377300000	4887900000	8112900000	3488800000	10366000000	7570000000	9664000000	5235200000
P0DN76;Q01081;Q01081-2;Q01081-4;Q8WU68-3;Q8WU68	Splicing factor U2AF 35 kDa subunit;Splicing factor U2AF 26 kDa subunit	U2AF1;U2AF1L4	sp|P0DN76|U2AF5_HUMAN Splicing factor U2AF 35 kDa subunit-like protein OS=Homo sapiens GN=U2AF1L5 PE=1 SV=1;sp|Q01081|U2AF1_HUMAN Splicing factor U2AF 35 kDa subunit OS=Homo sapiens GN=U2AF1 PE=1 SV=3;sp|Q01081-2|U2AF1_HUMAN Isoform 2 of Splicing factor U2	27.872	240	0	158.69	0.47738	0.44582	0.038925	NaN	71579000000	71545000000	34047000	64186000000	64106000000	80605000	2280500000	2253000000	27586000	3730600000	3692400000	38211000	8555500000	7394600000	2429800000	2111800000	1615100000	1890700000	3128100000	1803900000
P11166	Solute carrier family 2, facilitated glucose transporter member 1	SLC2A1	sp|P11166|GTR1_HUMAN Solute carrier family 2, facilitated glucose transporter member 1 OS=Homo sapiens GN=SLC2A1 PE=1 SV=2	54.083	492	0	158.37	0.19454	0.046347	NaN	NaN	39734000000	39648000000	85260000	44195000000	44195000000	0	2967300000	2947300000	19993000	4038800000	4002600000	36188000	3238200000	9445000000	5564200000	0	2250200000	4563000000	2202700000	3003200000
Q8TCT9-5;Q8TCT9;A0A075B6F6	Minor histocompatibility antigen H13	HM13	sp|Q8TCT9-5|HM13_HUMAN Isoform 5 of Minor histocompatibility antigen H13 OS=Homo sapiens GN=HM13;sp|Q8TCT9|HM13_HUMAN Minor histocompatibility antigen H13 OS=Homo sapiens GN=HM13 PE=1 SV=1;tr|A0A075B6F6|A0A075B6F6_HUMAN Minor histocompatibility antigen H13	36.813	335	0	151.62	1.204	1.1094	0.94519	NaN	36708000000	36584000000	124090000	35466000000	35385000000	80460000	596310000	592200000	4104900	2344200000	2338600000	5610800	2217500000	1724600000	3277000000	1139100000	528650000	0	1217400000	0
J3QR09;J3KTE4;P84098	Ribosomal protein L19;60S ribosomal protein L19	RPL19	tr|J3QR09|J3QR09_HUMAN Ribosomal protein L19 OS=Homo sapiens GN=RPL19 PE=1 SV=1;tr|J3KTE4|J3KTE4_HUMAN Ribosomal protein L19 OS=Homo sapiens GN=RPL19 PE=1 SV=1;sp|P84098|RL19_HUMAN 60S ribosomal protein L19 OS=Homo sapiens GN=RPL19 PE=1 SV=1	23.134	193	0	147.19	0.81435	1.0541	1.0763	0.91195	108390000000	108040000000	358030000	99252000000	98634000000	617370000	7059100000	6962300000	96842000	9683500000	9638600000	44994000	10509000000	0	10010000000	0	5404600000	0	2531600000	0
P62266;D6RD47	40S ribosomal protein S23	RPS23	sp|P62266|RS23_HUMAN 40S ribosomal protein S23 OS=Homo sapiens GN=RPS23 PE=1 SV=3;tr|D6RD47|D6RD47_HUMAN 40S ribosomal protein S23 OS=Homo sapiens GN=RPS23 PE=1 SV=1	15.807	143	0	143.58	0.92849	0.64008	0.92896	0.74909	78611000000	78182000000	428910000	61257000000	61076000000	180140000	8194700000	8155200000	39563000	14552000000	14456000000	96027000	4911100000	4242900000	6796900000	2050200000	16186000000	6398700000	4744100000	5331400000
P61026	Ras-related protein Rab-10	RAB10	sp|P61026|RAB10_HUMAN Ras-related protein Rab-10 OS=Homo sapiens GN=RAB10 PE=1 SV=1	22.541	200	0	139.79	0.96675	0.72883	1.0793	0.85942	152740000000	151980000000	758480000	164880000000	164030000000	847950000	27366000000	27111000000	255630000	28105000000	27884000000	220940000	13844000000	5579000000	13460000000	5527200000	19252000000	20808000000	14718000000	12120000000
P62249;M0R210;M0R3H0;M0R1M5;Q6IPX4	40S ribosomal protein S16	RPS16	sp|P62249|RS16_HUMAN 40S ribosomal protein S16 OS=Homo sapiens GN=RPS16 PE=1 SV=2;tr|M0R210|M0R210_HUMAN 40S ribosomal protein S16 OS=Homo sapiens GN=RPS16 PE=1 SV=1;tr|M0R3H0|M0R3H0_HUMAN 40S ribosomal protein S16 OS=Homo sapiens GN=RPS16 PE=1 SV=1;tr|M0R	16.445	146	0	139.28	0.24251	0.0885	0.89723	0.59249	73478000000	73385000000	93488000	88413000000	88128000000	284990000	6345100000	6232600000	112490000	8229000000	8201300000	27681000	27818000000	725650000	9007500000	1648200000	4105300000	4617800000	5413000000	6170100000
P11169;Q8TDB8-4;Q8TDB8-2;Q8TDB8;Q8TDB8-5	Solute carrier family 2, facilitated glucose transporter member 3;Solute carrier family 2, facilitated glucose transporter member 14	SLC2A3;SLC2A14	sp|P11169|GTR3_HUMAN Solute carrier family 2, facilitated glucose transporter member 3 OS=Homo sapiens GN=SLC2A3 PE=1 SV=1;sp|Q8TDB8-4|GTR14_HUMAN Isoform 4 of Solute carrier family 2, facilitated glucose transporter member 14 OS=Homo sapiens GN=SLC2A14;sp	53.924	496	0	137.9	0.09157	0.065681	NaN	NaN	12852000000	12667000000	185590000	12509000000	12509000000	0	694780000	694450000	328580	1975900000	1975900000	0	1282200000	1465400000	1019300000	0	564420000	0	1222400000	0
P62277;J3KMX5	40S ribosomal protein S13	RPS13	sp|P62277|RS13_HUMAN 40S ribosomal protein S13 OS=Homo sapiens GN=RPS13 PE=1 SV=2;tr|J3KMX5|J3KMX5_HUMAN 40S ribosomal protein S13 OS=Homo sapiens GN=RPS13 PE=1 SV=1	17.222	151	0	137.73	0.031174	0.025611	0.93437	0.67257	219970000000	219240000000	736200000	221600000000	220770000000	831260000	13767000000	13592000000	175570000	36530000000	36147000000	382530000	23486000000	7869900000	22111000000	9658400000	30421000000	27737000000	24608000000	18538000000
P51148;P51148-2;K7ERI8;K7ERQ8;K7ENY4	Ras-related protein Rab-5C	RAB5C	sp|P51148|RAB5C_HUMAN Ras-related protein Rab-5C OS=Homo sapiens GN=RAB5C PE=1 SV=2;sp|P51148-2|RAB5C_HUMAN Isoform 2 of Ras-related protein Rab-5C OS=Homo sapiens GN=RAB5C;tr|K7ERI8|K7ERI8_HUMAN Uncharacterized protein OS=Homo sapiens PE=4 SV=1;tr|K7ERQ8|	23.482	216	0	137.32	0.60176	1.2168	1.1569	0.16442	41095000000	40971000000	123810000	51939000000	51811000000	128490000	3146900000	3099600000	47282000	2492600000	2470500000	22147000	5613100000	3395500000	5355300000	4305200000	2304900000	2182700000	1487800000	2403100000
P20340-2;P20340;P20340-4	Ras-related protein Rab-6A	RAB6A	sp|P20340-2|RAB6A_HUMAN Isoform 2 of Ras-related protein Rab-6A OS=Homo sapiens GN=RAB6A;sp|P20340|RAB6A_HUMAN Ras-related protein Rab-6A OS=Homo sapiens GN=RAB6A PE=1 SV=3;sp|P20340-4|RAB6A_HUMAN Isoform 4 of Ras-related protein Rab-6A OS=Homo sapiens GN=	23.548	208	0	136.35	0.8542	0.034042	0.39355	0.87625	63604000000	63593000000	11069000	60863000000	60657000000	205660000	3335900000	3332600000	3288600	4186200000	4169600000	16584000	8886300000	0	4956600000	7825200000	2345800000	0	2690900000	3452300000
Q9BTM1;Q99878;Q96KK5;P0C0S8;Q9BTM1-2	Histone H2A.J;Histone H2A type 1-J;Histone H2A type 1-H;Histone H2A type 1	H2AFJ;HIST1H2AJ;HIST1H2AH;HIST1H2AG	sp|Q9BTM1|H2AJ_HUMAN Histone H2A.J OS=Homo sapiens GN=H2AFJ PE=1 SV=1;sp|Q99878|H2A1J_HUMAN Histone H2A type 1-J OS=Homo sapiens GN=HIST1H2AJ PE=1 SV=3;sp|Q96KK5|H2A1H_HUMAN Histone H2A type 1-H OS=Homo sapiens GN=HIST1H2AH PE=1 SV=3;sp|P0C0S8|H2A1_HUMAN H	14.019	129	0	136.16	1.0249	1.1046	0.52103	0.74907	24430000000	24430000000	0	28761000000	28761000000	0	520660000	520660000	0	1102300000	1095800000	6542200	2850200000	0	3324600000	0	273110000	0	208210000	364080000
P40429;M0QYS1;Q8J015	60S ribosomal protein L13a	RPL13A;RPL13a	sp|P40429|RL13A_HUMAN 60S ribosomal protein L13a OS=Homo sapiens GN=RPL13A PE=1 SV=2;tr|M0QYS1|M0QYS1_HUMAN 60S ribosomal protein L13a (Fragment) OS=Homo sapiens GN=RPL13A PE=1 SV=2;tr|Q8J015|Q8J015_HUMAN 60S ribosomal protein L13a OS=Homo sapiens GN=RPL13	23.577	203	0	134.02	0.94432	0.96714	1.01	1.1376	36825000000	36563000000	262650000	33333000000	32281000000	1051600000	704500000	638930000	65569000	3306800000	3196100000	110670000	3365900000	3406800000	3953100000	12034000000	979910000	0	1910100000	0
P46977;P46977-2	Dolichyl-diphosphooligosaccharide--protein glycosyltransferase subunit STT3A	STT3A	sp|P46977|STT3A_HUMAN Dolichyl-diphosphooligosaccharide--protein glycosyltransferase subunit STT3A OS=Homo sapiens GN=STT3A PE=1 SV=2;sp|P46977-2|STT3A_HUMAN Isoform 2 of Dolichyl-diphosphooligosaccharide--protein glycosyltransferase subunit STT3A OS=Homo	80.529	705	0	133.86	1.0515	1.2272	0.93053	1.1786	26312000000	26312000000	0	25774000000	25774000000	0	806610000	806610000	0	932860000	932860000	0	2147500000	0	2446800000	0	912240000	0	702510000	0
P68032;P68133;P63267;P62736;A6NL76;P63267-2	Actin, alpha cardiac muscle 1;Actin, alpha skeletal muscle;Actin, gamma-enteric smooth muscle;Actin, aortic smooth muscle	ACTC1;ACTA1;ACTG2;ACTA2	sp|P68032|ACTC_HUMAN Actin, alpha cardiac muscle 1 OS=Homo sapiens GN=ACTC1 PE=1 SV=1;sp|P68133|ACTS_HUMAN Actin, alpha skeletal muscle OS=Homo sapiens GN=ACTA1 PE=1 SV=1;sp|P63267|ACTH_HUMAN Actin, gamma-enteric smooth muscle OS=Homo sapiens GN=ACTG2 PE=1	42.019	377	0	132.43	1.2878	1.278	1.8273	1.8846	30138000000	30020000000	117750000	28267000000	28193000000	73885000	2516800000	2483800000	32994000	1751300000	1747300000	4050700	2827100000	707490000	3048100000	2096200000	1881700000	2271600000	1265700000	0
Q9Y679-2;Q9Y679;Q9Y679-3	Ancient ubiquitous protein 1	AUP1	sp|Q9Y679-2|AUP1_HUMAN Isoform Short of Ancient ubiquitous protein 1 OS=Homo sapiens GN=AUP1;sp|Q9Y679|AUP1_HUMAN Ancient ubiquitous protein 1 OS=Homo sapiens GN=AUP1 PE=1 SV=1;sp|Q9Y679-3|AUP1_HUMAN Isoform 3 of Ancient ubiquitous protein 1 OS=Homo sapien	45.786	410	0	129.83	0.85703	0.99432	NaN	NaN	20506000000	20470000000	36642000	18293000000	18293000000	0	1276800000	1229300000	47477000	1359300000	1344300000	14948000	5961500000	667240000	2485900000	0	609680000	1696600000	1076000000	1068000000
C9JG97;C9JEH3;Q13685;C9JTS3	Angio-associated migratory cell protein	AAMP	tr|C9JG97|C9JG97_HUMAN Angio-associated migratory cell protein OS=Homo sapiens GN=AAMP PE=1 SV=1;tr|C9JEH3|C9JEH3_HUMAN Angio-associated migratory cell protein OS=Homo sapiens GN=AAMP PE=1 SV=1;sp|Q13685|AAMP_HUMAN Angio-associated migratory cell protein O	44.693	415	0	129.09	1.0569	1.5639	NaN	NaN	15358000000	15176000000	181520000	14571000000	14571000000	0	617590000	613900000	3683900	983160000	983160000	0	1810300000	2076100000	1892700000	0	528040000	0	781260000	0
P10599;P10599-2	Thioredoxin	TXN	sp|P10599|THIO_HUMAN Thioredoxin OS=Homo sapiens GN=TXN PE=1 SV=3;sp|P10599-2|THIO_HUMAN Isoform 2 of Thioredoxin OS=Homo sapiens GN=TXN	11.737	105	0	127.62	0.58814	0.76993	1.5167	1.1254	10915000000	10889000000	26775000	10193000000	10193000000	0	1230000000	1227900000	2087300	2273900000	2273900000	0	1030000000	608780000	1575300000	0	1422900000	0	1769700000	0
P16104	Histone H2AX	H2AFX	sp|P16104|H2AX_HUMAN Histone H2AX OS=Homo sapiens GN=H2AFX PE=1 SV=2	15.144	143	0	125.99	0.035616	0.023542	0.98622	1.6133	22821000000	22808000000	13886000	26884000000	26881000000	3007700	362320000	360600000	1714400	2193500000	2176900000	16529000	2190100000	0	2271200000	0	980610000	0	1533400000	585710000
B4DR61;P61619;P61619-3	Protein transport protein Sec61 subunit alpha isoform 1	SEC61A1	tr|B4DR61|B4DR61_HUMAN Protein transport protein Sec61 subunit alpha isoform 1 OS=Homo sapiens GN=SEC61A1 PE=1 SV=1;sp|P61619|S61A1_HUMAN Protein transport protein Sec61 subunit alpha isoform 1 OS=Homo sapiens GN=SEC61A1 PE=1 SV=2;sp|P61619-3|S61A1_HUMAN I	52.949	482	0	124.36	0.043707	1.1397	0.66533	NaN	394040000000	393000000000	1037300000	350070000000	349090000000	981020000	16120000000	15895000000	225700000	32784000000	32453000000	330750000	36941000000	9056500000	36617000000	7646000000	16039000000	15901000000	14405000000	17347000000
P31949	Protein S100-A11;Protein S100-A11, N-terminally processed	S100A11	sp|P31949|S10AB_HUMAN Protein S100-A11 OS=Homo sapiens GN=S100A11 PE=1 SV=2	11.74	105	0	120.34	1.6119	1.3622	1.2553	NaN	55349000000	55230000000	119240000	46221000000	45681000000	539780000	1502200000	1482400000	19796000	3166700000	3157700000	8987600	6633200000	922430000	4602800000	4013400000	724960000	2983900000	2219300000	2363700000
P50914;E7EPB3	60S ribosomal protein L14	RPL14	sp|P50914|RL14_HUMAN 60S ribosomal protein L14 OS=Homo sapiens GN=RPL14 PE=1 SV=4;tr|E7EPB3|E7EPB3_HUMAN 60S ribosomal protein L14 OS=Homo sapiens GN=RPL14 PE=1 SV=1	23.432	215	0	117.5	0.74152	1.0083	1.0851	1.1564	148500000000	147740000000	759660000	116270000000	115790000000	482440000	32842000000	32054000000	787860000	51588000000	50256000000	1331500000	10745000000	4522300000	10056000000	3467600000	36038000000	105810000000	21355000000	53237000000
Q5T8U5;O15260;O15260-2;B7Z1G8;O15260-3	Surfeit locus protein 4	SURF4	tr|Q5T8U5|Q5T8U5_HUMAN Surfeit 4 OS=Homo sapiens GN=SURF4 PE=1 SV=1;sp|O15260|SURF4_HUMAN Surfeit locus protein 4 OS=Homo sapiens GN=SURF4 PE=1 SV=3;sp|O15260-2|SURF4_HUMAN Isoform 2 of Surfeit locus protein 4 OS=Homo sapiens GN=SURF4;tr|B7Z1G8|B7Z1G8_HUMA	21.127	186	0	114.94	0.043485	0.0601	0.40048	0.45218	11317000000	11317000000	0	12537000000	12537000000	0	2520800000	2505700000	15131000	1691400000	1687200000	4204100	1068100000	0	1237800000	0	1617600000	0	1502900000	893390000
P53007;B4DP62	Tricarboxylate transport protein, mitochondrial	SLC25A1	sp|P53007|TXTP_HUMAN Tricarboxylate transport protein, mitochondrial OS=Homo sapiens GN=SLC25A1 PE=1 SV=2;tr|B4DP62|B4DP62_HUMAN Solute carrier family 25 (Mitochondrial carrier citrate transporter), member 1, isoform CRA_b OS=Homo sapiens GN=SLC25A1 PE=1 S	34.012	311	0	114.67	0.78647	0.76886	0.5968	NaN	23622000000	23591000000	31521000	30927000000	30888000000	38314000	767950000	765110000	2842200	669080000	663760000	5322100	3594600000	3123000000	4097300000	0	991610000	0	848910000	0
P15531;P15531-2	Nucleoside diphosphate kinase A	NME1	sp|P15531|NDKA_HUMAN Nucleoside diphosphate kinase A OS=Homo sapiens GN=NME1 PE=1 SV=1;sp|P15531-2|NDKA_HUMAN Isoform 2 of Nucleoside diphosphate kinase A OS=Homo sapiens GN=NME1	17.149	152	0	109.02	0.80334	0.89433	NaN	0.67547	23998000000	23998000000	0	19731000000	19731000000	0	1234700000	1208900000	25763000	3629000000	3557000000	71996000	1562300000	0	1583800000	0	1827700000	1602200000	1768300000	2393500000
Q92820	Gamma-glutamyl hydrolase	GGH	sp|Q92820|GGH_HUMAN Gamma-glutamyl hydrolase OS=Homo sapiens GN=GGH PE=1 SV=2	35.964	318	0	106.61	0.28001	0.19	2.5651	5.9004	55211000000	54046000000	1165200000	61263000000	59966000000	1296200000	3785500000	3768400000	17108000	3337700000	3334200000	3472200	7200600000	7594400000	8129500000	0	5483500000	1227600000	3703600000	0
P61604;B8ZZL8	10 kDa heat shock protein, mitochondrial	HSPE1	sp|P61604|CH10_HUMAN 10 kDa heat shock protein, mitochondrial OS=Homo sapiens GN=HSPE1 PE=1 SV=2;tr|B8ZZL8|B8ZZL8_HUMAN 10 kDa heat shock protein, mitochondrial OS=Homo sapiens GN=HSPE1 PE=1 SV=1	10.932	102	0	103.12	0.4038	0.61278	1.2607	1.3164	106830000000	106280000000	557340000	101070000000	100440000000	628630000	6730500000	6545400000	185010000	3087800000	3064200000	23598000	18252000000	4202600000	12914000000	16109000000	4278600000	21322000000	2982200000	12932000000
Q13257	Mitotic spindle assembly checkpoint protein MAD2A	MAD2L1	sp|Q13257|MD2L1_HUMAN Mitotic spindle assembly checkpoint protein MAD2A OS=Homo sapiens GN=MAD2L1 PE=1 SV=1	23.51	205	0	100.24	0.90447	0.1331	NaN	NaN	6283200000	6283200000	0	5343000000	5237600000	105350000	30818000	30424000	394010	1174500000	1155300000	19199000	819730000	0	432870000	813970000	0	0	450110000	0
P46776;E9PJD9;E9PLL6;E9PLX7	60S ribosomal protein L27a	RPL27A	sp|P46776|RL27A_HUMAN 60S ribosomal protein L27a OS=Homo sapiens GN=RPL27A PE=1 SV=2;tr|E9PJD9|E9PJD9_HUMAN 60S ribosomal protein L27a OS=Homo sapiens GN=RPL27A PE=1 SV=1;tr|E9PLL6|E9PLL6_HUMAN 60S ribosomal protein L27a OS=Homo sapiens GN=RPL27A PE=1 SV=1	16.561	148	0	97.894	0.91264	0.0748	0.95012	0.92541	11269000000	11269000000	0	11878000000	11878000000	0	1692000000	1692000000	0	1059700000	1059700000	0	1399200000	0	1440300000	0	2700700000	0	2113500000	0
P39019	40S ribosomal protein S19	RPS19	sp|P39019|RS19_HUMAN 40S ribosomal protein S19 OS=Homo sapiens GN=RPS19 PE=1 SV=2	16.06	145	0	96.818	0.76085	1.1371	0.94652	0.98562	60916000000	59407000000	1508600000	54984000000	53792000000	1192200000	4871500000	4822500000	48963000	5858500000	5743100000	115380000	4045500000	13700000000	6072000000	0	5867100000	6420300000	4476800000	7641300000
A6PVN5;Q15257-2;Q15257;F6WIT2;Q15257-3;A6PVN9;Q15257-4;Q5T949;Q5T948;A6PVN6	Serine/threonine-protein phosphatase 2A activator	PPP2R4	tr|A6PVN5|A6PVN5_HUMAN Serine/threonine-protein phosphatase 2A activator OS=Homo sapiens GN=PTPA PE=1 SV=1;sp|Q15257-2|PTPA_HUMAN Isoform 1 of Serine/threonine-protein phosphatase 2A activator OS=Homo sapiens GN=PTPA;sp|Q15257|PTPA_HUMAN Serine/threonine-p	37.375	329	0	94.926	9.4303	1.6272	0.61857	NaN	59654000000	59592000000	61494000	64193000000	64083000000	110180000	23775000000	23402000000	373490000	13882000000	13673000000	209420000	2596700000	843430000	4523100000	1183700000	26932000000	33539000000	23754000000	33566000000
Q9NZJ4;Q9NZJ4-2	Sacsin	SACS	sp|Q9NZJ4|SACS_HUMAN Sacsin OS=Homo sapiens GN=SACS PE=1 SV=2;sp|Q9NZJ4-2|SACS_HUMAN Isoform 2 of Sacsin OS=Homo sapiens GN=SACS	521.12	4579	0	91.578	1.4611	1.5612	NaN	NaN	124120000000	114280000000	9833400000	110220000000	109560000000	658540000	4936200000	4861300000	74821000	4915800000	4847700000	68177000	30613000000	21246000000	20107000000	38544000000	8947500000	25138000000	5299900000	27688000000
P57088;D6RAA6	Transmembrane protein 33	TMEM33	sp|P57088|TMM33_HUMAN Transmembrane protein 33 OS=Homo sapiens GN=TMEM33 PE=1 SV=2;tr|D6RAA6|D6RAA6_HUMAN Transmembrane protein 33 (Fragment) OS=Homo sapiens GN=TMEM33 PE=1 SV=1	27.978	247	0	90.054	0.053103	0.16231	NaN	NaN	13487000000	13466000000	21476000	8879500000	8879500000	0	1176100000	1153700000	22431000	820310000	796700000	23609000	1201000000	0	725700000	0	852640000	1046000000	481180000	1962000000
Q58FF8	Putative heat shock protein HSP 90-beta 2	HSP90AB2P	sp|Q58FF8|H90B2_HUMAN Putative heat shock protein HSP 90-beta 2 OS=Homo sapiens GN=HSP90AB2P PE=1 SV=2	44.348	381	0	86.725	1.0056	1.124	NaN	NaN	22684000000	22632000000	51932000	17145000000	17145000000	0	494770000	492770000	2004600	1608600000	1608600000	0	2245100000	0	2182700000	0	1035700000	309690000	1476700000	0
Q9Y5S1;H7BZK2	Transient receptor potential cation channel subfamily V member 2	TRPV2	sp|Q9Y5S1|TRPV2_HUMAN Transient receptor potential cation channel subfamily V member 2 OS=Homo sapiens GN=TRPV2 PE=1 SV=1;tr|H7BZK2|H7BZK2_HUMAN Transient receptor potential cation channel subfamily V member 2 (Fragment) OS=Homo sapiens GN=TRPV2 PE=1 SV=1	85.98	764	0	83.775	1.2934	1.141	NaN	NaN	31603000000	31598000000	4372300	28539000000	28355000000	183820000	2633700000	2592900000	40748000	1476300000	1458900000	17342000	3042200000	0	2582700000	2880100000	1164500000	2586000000	2200000000	3044200000
P60866;P60866-2;E5RJX2	40S ribosomal protein S20	RPS20	sp|P60866|RS20_HUMAN 40S ribosomal protein S20 OS=Homo sapiens GN=RPS20 PE=1 SV=1;sp|P60866-2|RS20_HUMAN Isoform 2 of 40S ribosomal protein S20 OS=Homo sapiens GN=RPS20;tr|E5RJX2|E5RJX2_HUMAN 40S ribosomal protein S20 OS=Homo sapiens GN=RPS20 PE=1 SV=1	13.373	119	0	83.329	0.7178	0.58434	0.88465	0.84374	39957000000	39852000000	105100000	38214000000	38153000000	61056000	3584200000	3579400000	4766700	4880000000	4878600000	1404800	3664000000	2668400000	3581300000	3393700000	4545900000	2280400000	3869600000	237040000
Q9NZ01	Very-long-chain enoyl-CoA reductase	TECR	sp|Q9NZ01|TECR_HUMAN Very-long-chain enoyl-CoA reductase OS=Homo sapiens GN=TECR PE=1 SV=1	36.034	308	0	80.589	0.033141	0.24684	NaN	NaN	101400000000	101350000000	45060000	91314000000	91241000000	72818000	6554600000	6550900000	3721600	10739000000	10723000000	15663000	11560000000	6978100000	11455000000	12088000000	6154000000	0	3276900000	1398600000
Q5TA45-3;Q5TA45;Q5TA45-5;Q5TA45-2;Q5TA45-4;C9IYS7;A0A087WYI0;J3QRY6;Q96HV7	Integrator complex subunit 11	CPSF3L	sp|Q5TA45-3|INT11_HUMAN Isoform 3 of Integrator complex subunit 11 OS=Homo sapiens GN=INTS11;sp|Q5TA45|INT11_HUMAN Integrator complex subunit 11 OS=Homo sapiens GN=INTS11 PE=1 SV=2;sp|Q5TA45-5|INT11_HUMAN Isoform 5 of Integrator complex subunit 11 OS=Homo	65.239	578	0	65.649	0.87274	0.88318	NaN	NaN	71920000000	71763000000	157500000	86561000000	86416000000	144250000	2934600000	2894200000	40435000	4337900000	4301300000	36616000	5254400000	4334100000	12701000000	3485600000	3917200000	2639100000	4183400000	2924000000
J3KQN4;P83881;H0Y5B4;H7BZ11	60S ribosomal protein L36a	RPL36A;RPL36A-HNRNPH2	tr|J3KQN4|J3KQN4_HUMAN 60S ribosomal protein L36a OS=Homo sapiens GN=RPL36A PE=1 SV=1;sp|P83881|RL36A_HUMAN 60S ribosomal protein L36a OS=Homo sapiens GN=RPL36A PE=1 SV=2;tr|H0Y5B4|H0Y5B4_HUMAN 60S ribosomal protein L36a OS=Homo sapiens GN=RPL36A PE=3 SV=2	16.378	142	0	64.5	1.0017	0.95811	0.27357	NaN	2099700000	2099700000	0	842010000	842010000	0	296160000	296160000	0	950020000	950020000	0	128850000	0	126840000	0	543890000	0	372250000	0
Q8IYQ7	Threonine synthase-like 1	THNSL1	sp|Q8IYQ7|THNS1_HUMAN Threonine synthase-like 1 OS=Homo sapiens GN=THNSL1 PE=1 SV=2	83.069	743	0	62.661	1.0873	1.1503	NaN	NaN	30061000000	30038000000	22650000	24779000000	24779000000	0	1759400000	1665500000	93978000	847650000	841740000	5911900	1756200000	1120800000	3074200000	0	2866900000	0	1966400000	0
Q9H3K2	Growth hormone-inducible transmembrane protein	GHITM	sp|Q9H3K2|GHITM_HUMAN Growth hormone-inducible transmembrane protein OS=Homo sapiens GN=GHITM PE=1 SV=2	37.205	345	0	62.193	1.5924	0.94726	NaN	NaN	9480900000	9403100000	77791000	6663500000	6564000000	99469000	473810000	471460000	2353400	824130000	803830000	20299000	1516500000	449470000	768900000	819080000	533860000	0	453180000	0
F8VNT9;F8VV56;F8W022;F8VWK8;P08962-3;P08962-2;P08962	Tetraspanin;CD63 antigen	CD63	tr|F8VNT9|F8VNT9_HUMAN CD63 antigen (Fragment) OS=Homo sapiens GN=CD63 PE=1 SV=1;tr|F8VV56|F8VV56_HUMAN CD63 antigen OS=Homo sapiens GN=CD63 PE=1 SV=1;tr|F8W022|F8W022_HUMAN Tetraspanin (Fragment) OS=Homo sapiens GN=CD63 PE=1 SV=1;tr|F8VWK8|F8VWK8_HUMAN Te	14.265	133	0	50.302	1.545	1.3299	NaN	NaN	80082000000	79775000000	307570000	76477000000	76422000000	54366000	3226800000	3199900000	26821000	2049200000	2038900000	10228000	7124700000	5369700000	10016000000	3883000000	6103400000	3786600000	5769700000	2890200000
P62851	40S ribosomal protein S25	RPS25	sp|P62851|RS25_HUMAN 40S ribosomal protein S25 OS=Homo sapiens GN=RPS25 PE=1 SV=1	13.742	125	0	47.99	0.44893	0.45093	0.92314	0.78803	54339000000	52710000000	1628700000	56768000000	56711000000	57240000	1779300000	1760000000	19308000	1127500000	1125200000	2305900	22123000000	6625300000	8142600000	0	2207200000	0	1796500000	0
A0A0C4DGS0;P56556;R4GN43	NADH dehydrogenase [ubiquinone] 1 alpha subcomplex subunit 6	NDUFA6	tr|A0A0C4DGS0|A0A0C4DGS0_HUMAN NADH dehydrogenase [ubiquinone] 1 alpha subcomplex subunit 6 OS=Homo sapiens GN=NDUFA6 PE=1 SV=1;sp|P56556|NDUA6_HUMAN NADH dehydrogenase [ubiquinone] 1 alpha subcomplex subunit 6 OS=Homo sapiens GN=NDUFA6 PE=1 SV=3;tr|R4GN43	15.136	128	0	46.926	0.59255	0.32965	NaN	NaN	162820000000	162730000000	88534000	156060000000	155870000000	189430000	5507300000	5452900000	54363000	6707200000	6688300000	18916000	7493000000	5956000000	20251000000	3524000000	14096000000	5296100000	14936000000	4656100000
P58004	Sestrin-2	SESN2	sp|P58004|SESN2_HUMAN Sestrin-2 OS=Homo sapiens GN=SESN2 PE=1 SV=1	54.493	480	0	37.283	6.1698	1.4039	NaN	NaN	10089000000	10089000000	0	9121900000	9121900000	0	682030000	682030000	0	616630000	616630000	0	943650000	0	931040000	0	651000000	0	586560000	0
O75794;X6RA30;X6RF82;X6RKY7	Cell division cycle protein 123 homolog	CDC123	sp|O75794|CD123_HUMAN Cell division cycle protein 123 homolog OS=Homo sapiens GN=CDC123 PE=1 SV=1;tr|X6RA30|X6RA30_HUMAN Cell division cycle protein 123 homolog OS=Homo sapiens GN=CDC123 PE=1 SV=1;tr|X6RF82|X6RF82_HUMAN Cell division cycle protein 123 homo	39.134	336	0	36.174	0.18729	0.12868	NaN	NaN	12251000000	11779000000	472160000	11669000000	11669000000	0	974070000	974070000	0	465260000	457490000	7766600	2115000000	10855000000	2074700000	0	1311300000	0	1676000000	895530000
P13473-2;P13473;P13473-3;H0YCG2	Lysosome-associated membrane glycoprotein 2	LAMP2	sp|P13473-2|LAMP2_HUMAN Isoform LAMP-2B of Lysosome-associated membrane glycoprotein 2 OS=Homo sapiens GN=LAMP2;sp|P13473|LAMP2_HUMAN Lysosome-associated membrane glycoprotein 2 OS=Homo sapiens GN=LAMP2 PE=1 SV=2;sp|P13473-3|LAMP2_HUMAN Isoform LAMP-2C of	44.955	410	0	34.691	0.051325	0.044564	NaN	NaN	31118000000	31052000000	65797000	32954000000	32904000000	50224000	1511400000	1489700000	21702000	5490300000	5421700000	68610000	2528900000	1671400000	3013500000	0	2614900000	2553900000	3431000000	2309600000
Q13415	Origin recognition complex subunit 1	ORC1	sp|Q13415|ORC1_HUMAN Origin recognition complex subunit 1 OS=Homo sapiens GN=ORC1 PE=1 SV=2	97.349	861	0	34.157	0.39405	1.2576	NaN	NaN	21891000000	21886000000	5118500	26689000000	26668000000	21163000	1328200000	1318500000	9691300	820690000	819770000	927800	3297100000	0	2096400000	391840000	2738100000	0	2839800000	0
Q9Y289	Sodium-dependent multivitamin transporter	SLC5A6	sp|Q9Y289|SC5A6_HUMAN Sodium-dependent multivitamin transporter OS=Homo sapiens GN=SLC5A6 PE=2 SV=2	68.641	635	0	32.295	0.58662	0.72575	NaN	NaN	3817200000	3817200000	0	3243800000	3243800000	0	199510000	199510000	0	593070000	593070000	0	274320000	0	298100000	0	97545000	0	434620000	0
P42677;Q5T4L4	40S ribosomal protein S27	RPS27	sp|P42677|RS27_HUMAN 40S ribosomal protein S27 OS=Homo sapiens GN=RPS27 PE=1 SV=3;tr|Q5T4L4|Q5T4L4_HUMAN 40S ribosomal protein S27 OS=Homo sapiens GN=RPS27 PE=1 SV=1	9.461	84	0	31.061	1.0613	0.97379	1.1524	0.89609	7891900000	7891900000	0	6277900000	6277900000	0	282170000	282170000	0	217090000	217090000	0	709330000	0	641250000	0	500180000	0	391080000	0
A0A087WV90;A0A087WTU7;E9PDN5;A0A075B6G3;P11532-4;P11532;P11532-3;P11532-2;F5GZY3;E7EQS5;F8VX32;E7ESB2;H0Y304;E7EQR9	Dystrophin	DMD	tr|A0A087WV90|A0A087WV90_HUMAN Dystrophin OS=Homo sapiens GN=DMD PE=1 SV=1;tr|A0A087WTU7|A0A087WTU7_HUMAN Dystrophin OS=Homo sapiens GN=DMD PE=1 SV=1;tr|E9PDN5|E9PDN5_HUMAN Dystrophin OS=Homo sapiens GN=DMD PE=1 SV=1;tr|A0A075B6G3|A0A075B6G3_HUMAN Dystroph	426.09	3680	0	29.907	6.0484	6.3441	NaN	NaN	40453000000	40442000000	11066000	34227000000	34212000000	15529000	1369800000	1365600000	4189200	1244500000	1239100000	5382600	7175000000	1899400000	1933300000	2058300000	1397600000	3365400000	1082700000	0
Q16778;P33778;P23527;P06899	Histone H2B type 2-E;Histone H2B type 1-B;Histone H2B type 1-O;Histone H2B type 1-J	HIST2H2BE;HIST1H2BB;HIST1H2BO;HIST1H2BJ	sp|Q16778|H2B2E_HUMAN Histone H2B type 2-E OS=Homo sapiens GN=HIST2H2BE PE=1 SV=3;sp|P33778|H2B1B_HUMAN Histone H2B type 1-B OS=Homo sapiens GN=HIST1H2BB PE=1 SV=2;sp|P23527|H2B1O_HUMAN Histone H2B type 1-O OS=Homo sapiens GN=HIST1H2BO PE=1 SV=3;sp|P06899|	13.92	126	0	23.462	1.0882	1.0458	0.26813	NaN	80450000000	80155000000	294880000	78442000000	78263000000	179710000	4578100000	4542100000	35987000	5877500000	5797300000	80222000	9828300000	4567700000	10296000000	13242000000	3789700000	2904300000	2983300000	3570300000
P49207	60S ribosomal protein L34	RPL34	sp|P49207|RL34_HUMAN 60S ribosomal protein L34 OS=Homo sapiens GN=RPL34 PE=1 SV=3	13.293	117	0	22.644	0.91866	1.0197	0.88303	0.75327	20898000000	20863000000	34667000	17682000000	16791000000	890560000	4218000000	4144700000	73320000	9629100000	9521500000	107640000	1393100000	0	1384500000	0	11502000000	2385500000	3664600000	3724100000
O94887-3;O94887-2;O94887	FERM, RhoGEF and pleckstrin domain-containing protein 2	FARP2	sp|O94887-3|FARP2_HUMAN Isoform 3 of FERM, RhoGEF and pleckstrin domain-containing protein 2 OS=Homo sapiens GN=FARP2;sp|O94887-2|FARP2_HUMAN Isoform 2 of FERM, RhoGEF and pleckstrin domain-containing protein 2 OS=Homo sapiens GN=FARP2;sp|O94887|FARP2_HUMA	72.262	638	0	21.974	1.9686	2.1294	NaN	5.9086	63711000000	63574000000	137250000	75653000000	75458000000	194620000	1370300000	1367800000	2457400	2625900000	2625900000	0	5009900000	4786400000	9596100000	2678100000	1500300000	0	1798300000	0
J3QS48;I3L295;J3KT75;J3QW43;J3QRD5;O75352-2;O75352;J3KSI4;I3L1D2;I3L4E0;J3KTK8;J3QQZ4	Mannose-P-dolichol utilization defect 1 protein	MPDU1	tr|J3QS48|J3QS48_HUMAN Mannose-P-dolichol utilization defect 1 protein OS=Homo sapiens GN=MPDU1 PE=1 SV=1;tr|I3L295|I3L295_HUMAN Mannose-P-dolichol utilization defect 1 isoform 2 OS=Homo sapiens GN=MPDU1 PE=1 SV=1;tr|J3KT75|J3KT75_HUMAN Mannose-P-dolichol	10.978	101	0	12.166	0.33078	0.86064	0.27085	NaN	181740000000	181500000000	240720000	172500000000	172050000000	442440000	40939000000	40590000000	349490000	31902000000	31708000000	194270000	9896100000	5832200000	17161000000	4822400000	38131000000	27224000000	32420000000	24084000000
P98082-3;P98082;P98082-2	Disabled homolog 2	DAB2	sp|P98082-3|DAB2_HUMAN Isoform 3 of Disabled homolog 2 OS=Homo sapiens GN=DAB2;sp|P98082|DAB2_HUMAN Disabled homolog 2 OS=Homo sapiens GN=DAB2 PE=1 SV=3;sp|P98082-2|DAB2_HUMAN Isoform 2 of Disabled homolog 2 OS=Homo sapiens GN=DAB2	80.227	749	0.00019837	9.0481	3.1257	2.977	NaN	NaN	108790000000	107350000000	1433900000	110430000000	104060000000	6367700000	7141900000	7102000000	39854000	14362000000	14292000000	69517000	17694000000	16050000000	9358700000	38529000000	5855800000	19030000000	5345200000	22007000000
Q08722-3;Q08722-4;Q08722;Q08722-2	Leukocyte surface antigen CD47	CD47	sp|Q08722-3|CD47_HUMAN Isoform OA3-305 of Leukocyte surface antigen CD47 OS=Homo sapiens GN=CD47;sp|Q08722-4|CD47_HUMAN Isoform OA3-312 of Leukocyte surface antigen CD47 OS=Homo sapiens GN=CD47;sp|Q08722|CD47_HUMAN Leukocyte surface antigen CD47 OS=Homo sa	33.192	305	0.00019802	9.0023	1.079	1.2209	0.26515	0.60696	67078000000	66675000000	403010000	82104000000	82014000000	89835000	5764000000	5737300000	26709000	12873000000	12799000000	73784000	5774700000	3982700000	6602800000	0	3479600000	3122000000	5836300000	2714200000
P31947-2;P31947	14-3-3 protein sigma	SFN	sp|P31947-2|1433S_HUMAN Isoform 2 of 14-3-3 protein sigma OS=Homo sapiens GN=SFN;sp|P31947|1433S_HUMAN 14-3-3 protein sigma OS=Homo sapiens GN=SFN PE=1 SV=1	24.336	216	0.00019102	7.6292	0.99719	0.94524	1.2627	0.84887	33856000000	33842000000	14626000	36593000000	36590000000	2133500	2059200000	2022600000	36616000	3841900000	3829500000	12389000	3109300000	0	3284500000	0	3090600000	2561400000	2474700000	0
CON__P02538;P02538	Keratin, type II cytoskeletal 6A	KRT6A	;sp|P02538|K2C6A_HUMAN Keratin, type II cytoskeletal 6A OS=Homo sapiens GN=KRT6A PE=1 SV=3	60.044	564	0.00018741	7.0167	7.3211	7.7164	NaN	NaN	38132000000	37930000000	201480000	36202000000	36202000000	0	3158200000	2800900000	357340000	2522400000	2522400000	0	1645000000	108180000000	5148300000	0	4145500000	0	2913900000	0
A0A1W2PQI7;Q86VV8-4;Q86VV8-3;Q86VV8;J3KTD2;A0A1W2PPP3;Q86VV8-2;J3KT00	Rotatin	RTTN	tr|A0A1W2PQI7|A0A1W2PQI7_HUMAN Rotatin OS=Homo sapiens GN=RTTN PE=1 SV=1;sp|Q86VV8-4|RTTN_HUMAN Isoform 4 of Rotatin OS=Homo sapiens GN=RTTN;sp|Q86VV8-3|RTTN_HUMAN Isoform 3 of Rotatin OS=Homo sapiens GN=RTTN;sp|Q86VV8|RTTN_HUMAN Rotatin OS=Homo sapiens GN	77.601	690	0.00052457	4.883	0.080858	0.035698	NaN	NaN	3772700000	3772700000	0	5321600000	5321600000	0	0	0	0	10875000	10875000	0	580820000	0	589160000	0	0	0	0	0
Q8IVT5-2;Q8IVT5;A8MY87;A0A0A0MQW1;Q8IVT5-4;Q8IVT5-3	Kinase suppressor of Ras 1	KSR1	sp|Q8IVT5-2|KSR1_HUMAN Isoform 2 of Kinase suppressor of Ras 1 OS=Homo sapiens GN=KSR1;sp|Q8IVT5|KSR1_HUMAN Kinase suppressor of Ras 1 OS=Homo sapiens GN=KSR1 PE=1 SV=3;tr|A8MY87|A8MY87_HUMAN Kinase suppressor of Ras 1 (Fragment) OS=Homo sapiens GN=KSR1 PE	97.114	877	0.0013495	4.0622	1.3211	1.1896	NaN	NaN	34139000000	33517000000	622020000	32869000000	32544000000	324750000	2132300000	2089800000	42474000	2023300000	2006500000	16783000	1900100000	3032600000	3221000000	0	2188800000	0	1575600000	2755100000
A8MT72;Q2NKQ5;Q16799-3;Q16799-2;Q16799	Reticulon;Reticulon-1	RTN1	tr|A8MT72|A8MT72_HUMAN Reticulon OS=Homo sapiens GN=RTN1 PE=1 SV=1;tr|Q2NKQ5|Q2NKQ5_HUMAN Reticulon OS=Homo sapiens GN=RTN1 PE=1 SV=1;sp|Q16799-3|RTN1_HUMAN Isoform RTN1-C of Reticulon-1 OS=Homo sapiens GN=RTN1;sp|Q16799-2|RTN1_HUMAN Isoform RTN1-B of Reti	21.862	193	0.0074958	2.3011	0.62039	0.92227	NaN	NaN	33551000000	33500000000	51163000	36225000000	36225000000	0	1498700000	1492200000	6478000	3169200000	3169200000	0	2726600000	661050000	3637200000	0	1636700000	0	1630500000	0
A0A1B0GVU9			tr|A0A1B0GVU9|A0A1B0GVU9_HUMAN Glutamine--tRNA ligase (Fragment) OS=Homo sapiens GN=QARS PE=1 SV=1	83.782	736	1	-2	1.4635	1.3969	NaN	0.51714	184430000000	183630000000	803260000	211610000000	211080000000	527720000	13058000000	12978000000	80522000	16236000000	16165000000	71109000	42170000000	4860900000	31662000000	6998600000	12754000000	7261000000	13334000000	4713300000
X6R433;A0A0A0MT22;P08575-2;P08575;M3ZCP1;A0A075B788	Protein-tyrosine-phosphatase;Receptor-type tyrosine-protein phosphatase C	PTPRC	tr|X6R433|X6R433_HUMAN Tyrosine-protein phosphatase OS=Homo sapiens GN=PTPRC PE=1 SV=1;tr|A0A0A0MT22|A0A0A0MT22_HUMAN Tyrosine-protein phosphatase OS=Homo sapiens GN=PTPRC PE=1 SV=1;sp|P08575-2|PTPRC_HUMAN Isoform 2 of Receptor-type tyrosine-protein phosph	131.13	1145	0	323.31	NaN	NaN	NaN	NaN	395160000000	392540000000	2624300000	399220000000	396390000000	2827100000	24842000000	24459000000	382730000	40310000000	39981000000	329420000	34348000000	30133000000	42842000000	29153000000	30576000000	40911000000	28633000000	35878000000
V9GYM8;Q92974-3;Q92974-2;Q92974	Rho guanine nucleotide exchange factor 2	ARHGEF2	tr|V9GYM8|V9GYM8_HUMAN Rho guanine nucleotide exchange factor 2 OS=Homo sapiens GN=ARHGEF2 PE=1 SV=1;sp|Q92974-3|ARHG2_HUMAN Isoform 3 of Rho guanine nucleotide exchange factor 2 OS=Homo sapiens GN=ARHGEF2;sp|Q92974-2|ARHG2_HUMAN Isoform 2 of Rho guanine n	116.07	1031	0	323.31	NaN	NaN	0.44177	0.23507	10257000000	10252000000	4943000	9160200000	9154100000	6066200	171600000	171600000	0	215080000	215080000	0	7631900000	295640000	1081700000	0	499620000	0	414130000	0
S4R3H4		ACIN1	tr|S4R3H4|S4R3H4_HUMAN Apoptotic chromatin condensation inducer in the nucleus OS=Homo sapiens GN=ACIN1 PE=1 SV=1	145.44	1283	0	323.31	NaN	NaN	0.73521	NaN	38478000000	38449000000	29115000	41656000000	41613000000	42654000	2111000000	2076400000	34653000	1275900000	1266900000	9013800	3823100000	923160000	3952100000	2182500000	3889500000	2667100000	3284800000	2089100000
R4GNH3;P17980;E9PM69;E9PKD5;E9PMD8;E9PN50	26S protease regulatory subunit 6A	PSMC3	tr|R4GNH3|R4GNH3_HUMAN 26S proteasome regulatory subunit 6A OS=Homo sapiens GN=PSMC3 PE=1 SV=1;sp|P17980|PRS6A_HUMAN 26S proteasome regulatory subunit 6A OS=Homo sapiens GN=PSMC3 PE=1 SV=3;tr|E9PM69|E9PM69_HUMAN 26S proteasome regulatory subunit 6A OS=Homo	47.352	423	0	323.31	NaN	NaN	0.34614	1.4855	8126800000	8126800000	0	9835500000	9822600000	12891000	1598800000	1586400000	12353000	2103600000	2103600000	0	800680000	0	923320000	0	1226100000	796040000	623000000	0
Q9Y6G9;E9PHI6	Cytoplasmic dynein 1 light intermediate chain 1	DYNC1LI1	sp|Q9Y6G9|DC1L1_HUMAN Cytoplasmic dynein 1 light intermediate chain 1 OS=Homo sapiens GN=DYNC1LI1 PE=1 SV=3;tr|E9PHI6|E9PHI6_HUMAN Cytoplasmic dynein 1 light intermediate chain 1 OS=Homo sapiens GN=DYNC1LI1 PE=1 SV=1	56.578	523	0	323.31	NaN	NaN	NaN	NaN	98967000000	98631000000	336150000	74822000000	74704000000	117860000	3252600000	3151100000	101490000	7683000000	7465300000	217760000	7745200000	4180200000	6735500000	3217000000	3515100000	6867400000	4106900000	6799300000
Q9Y6C9	Mitochondrial carrier homolog 2	MTCH2	sp|Q9Y6C9|MTCH2_HUMAN Mitochondrial carrier homolog 2 OS=Homo sapiens GN=MTCH2 PE=1 SV=1	33.331	303	0	323.31	NaN	NaN	NaN	NaN	157160000000	157050000000	112250000	126620000000	126510000000	111580000	6792000000	6752500000	39497000	9580900000	9549200000	31683000	8182800000	3290400000	14201000000	0	6242000000	2905200000	6216200000	1648600000
Q9Y678	Coatomer subunit gamma-1	COPG1	sp|Q9Y678|COPG1_HUMAN Coatomer subunit gamma-1 OS=Homo sapiens GN=COPG1 PE=1 SV=1	97.717	874	0	323.31	NaN	1.416	1.5276	0.75303	22886000000	22886000000	0	25633000000	25633000000	0	339070000	339070000	0	2304100000	2299900000	4232400	2706100000	0	3835500000	0	259390000	0	538990000	149980000
Q9Y5Q9;Q9Y5Q9-2	General transcription factor 3C polypeptide 3	GTF3C3	sp|Q9Y5Q9|TF3C3_HUMAN General transcription factor 3C polypeptide 3 OS=Homo sapiens GN=GTF3C3 PE=1 SV=1;sp|Q9Y5Q9-2|TF3C3_HUMAN Isoform 2 of General transcription factor 3C polypeptide 3 OS=Homo sapiens GN=GTF3C3	101.27	886	0	323.31	NaN	NaN	NaN	NaN	90951000000	90933000000	18130000	79427000000	79278000000	148200000	4317500000	4306800000	10723000	5201900000	5201900000	0	7728800000	2703200000	7651000000	0	5450500000	0	4596900000	0
Q9Y5K5-2;Q9Y5K5-4;Q9Y5K5-3;Q9Y5K5;Q5LJB0;H0Y6Y4;H0Y4E0	Ubiquitin carboxyl-terminal hydrolase isozyme L5;Ubiquitin carboxyl-terminal hydrolase	UCHL5	sp|Q9Y5K5-2|UCHL5_HUMAN Isoform 2 of Ubiquitin carboxyl-terminal hydrolase isozyme L5 OS=Homo sapiens GN=UCHL5;sp|Q9Y5K5-4|UCHL5_HUMAN Isoform 4 of Ubiquitin carboxyl-terminal hydrolase isozyme L5 OS=Homo sapiens GN=UCHL5;sp|Q9Y5K5-3|UCHL5_HUMAN Isoform 3	36.079	316	0	323.31	NaN	NaN	NaN	NaN	32808000000	32808000000	0	29226000000	28830000000	395400000	1381400000	1363200000	18180000	1393500000	1340600000	52958000	5817700000	0	5141000000	3055100000	7435600000	12578000000	2899300000	4497900000
Q9Y5B9	FACT complex subunit SPT16	SUPT16H	sp|Q9Y5B9|SP16H_HUMAN FACT complex subunit SPT16 OS=Homo sapiens GN=SUPT16H PE=1 SV=1	119.91	1047	0	323.31	1.5371	NaN	1.0356	0.88451	14059000000	14036000000	22883000	10186000000	10186000000	0	250360000	250360000	0	1748200000	1739100000	9011600	1055800000	0	1266700000	0	451010000	0	1257300000	319330000
Q9Y5A9;Q9Y5A9-2	YTH domain-containing family protein 2	YTHDF2	sp|Q9Y5A9|YTHD2_HUMAN YTH domain-containing family protein 2 OS=Homo sapiens GN=YTHDF2 PE=1 SV=2;sp|Q9Y5A9-2|YTHD2_HUMAN Isoform 2 of YTH domain-containing family protein 2 OS=Homo sapiens GN=YTHDF2	62.333	579	0	323.31	NaN	4.96	NaN	NaN	29583000000	29566000000	16423000	27271000000	27261000000	10551000	1595500000	1582800000	12643000	2233500000	2233500000	0	3379000000	0	3008500000	808660000	1744100000	935240000	1755200000	0
Q9Y512	Sorting and assembly machinery component 50 homolog	SAMM50	sp|Q9Y512|SAM50_HUMAN Sorting and assembly machinery component 50 homolog OS=Homo sapiens GN=SAMM50 PE=1 SV=3	51.976	469	0	323.31	NaN	NaN	NaN	NaN	92934000000	83406000000	9528000000	97745000000	87624000000	10121000000	4998500000	4982800000	15673000	4456800000	4433600000	23235000	14511000000	42753000000	9640800000	90327000000	6884700000	0	8024600000	0
Q9Y4W6	AFG3-like protein 2	AFG3L2	sp|Q9Y4W6|AFG32_HUMAN AFG3-like protein 2 OS=Homo sapiens GN=AFG3L2 PE=1 SV=2	88.583	797	0	323.31	NaN	0.44553	0.60116	0.50448	22104000000	22033000000	70934000	24864000000	24864000000	0	5109800000	5056400000	53334000	1455300000	1455300000	0	2166000000	1488600000	2180800000	0	8026100000	960390000	1184700000	0
Q9Y4W2-2;Q9Y4W2;Q9Y4W2-3	Ribosomal biogenesis protein LAS1L	LAS1L	sp|Q9Y4W2-2|LAS1L_HUMAN Isoform 2 of Ribosomal biogenesis protein LAS1L OS=Homo sapiens GN=LAS1L;sp|Q9Y4W2|LAS1L_HUMAN Ribosomal biogenesis protein LAS1L OS=Homo sapiens GN=LAS1L PE=1 SV=2;sp|Q9Y4W2-3|LAS1L_HUMAN Isoform 3 of Ribosomal biogenesis protein L	81.242	717	0	323.31	NaN	NaN	NaN	NaN	9314900000	9314900000	0	7180800000	7180800000	0	883480000	880960000	2519500	1017700000	1017700000	0	473190000	0	582770000	0	667000000	162360000	646240000	0
Q9Y4P1-6;Q9Y4P1;Q9Y4P1-2;C9JIK8;C9JQ72;F2Z2K8;Q9Y4P1-3;Q9Y4P1-4	Cysteine protease ATG4B	ATG4B	sp|Q9Y4P1-6|ATG4B_HUMAN Isoform 6 of Cysteine protease ATG4B OS=Homo sapiens GN=ATG4B;sp|Q9Y4P1|ATG4B_HUMAN Cysteine protease ATG4B OS=Homo sapiens GN=ATG4B PE=1 SV=2;sp|Q9Y4P1-2|ATG4B_HUMAN Isoform 2 of Cysteine protease ATG4B OS=Homo sapiens GN=ATG4B;tr|	42.621	380	0	323.31	NaN	NaN	NaN	NaN	8262200000	8262200000	0	9102600000	9102600000	0	822910000	818090000	4817200	686280000	677170000	9109000	511120000	0	673260000	0	1050400000	0	1206400000	994430000
Q9Y4E8;Q9Y4E8-2;Q9Y4E8-3	Ubiquitin carboxyl-terminal hydrolase 15	USP15	sp|Q9Y4E8|UBP15_HUMAN Ubiquitin carboxyl-terminal hydrolase 15 OS=Homo sapiens GN=USP15 PE=1 SV=3;sp|Q9Y4E8-2|UBP15_HUMAN Isoform 2 of Ubiquitin carboxyl-terminal hydrolase 15 OS=Homo sapiens GN=USP15;sp|Q9Y4E8-3|UBP15_HUMAN Isoform 3 of Ubiquitin carboxyl	112.42	981	0	323.31	NaN	NaN	NaN	NaN	84164000000	82931000000	1232700000	99600000000	93861000000	5739600000	5938600000	5918600000	20043000	5855300000	5832400000	22905000	17122000000	12684000000	13618000000	15343000000	6929300000	15423000000	6779600000	15376000000
Q9Y3F4;Q9Y3F4-2	Serine-threonine kinase receptor-associated protein	STRAP	sp|Q9Y3F4|STRAP_HUMAN Serine-threonine kinase receptor-associated protein OS=Homo sapiens GN=STRAP PE=1 SV=1;sp|Q9Y3F4-2|STRAP_HUMAN Isoform 2 of Serine-threonine kinase receptor-associated protein OS=Homo sapiens GN=STRAP	38.438	350	0	323.31	NaN	NaN	0.29857	0.31394	157900000000	157380000000	513850000	145780000000	144990000000	798380000	10106000000	10014000000	92288000	17312000000	17174000000	138490000	14040000000	8665800000	19273000000	7830000000	11632000000	12034000000	8715200000	8303500000
Q9Y383	Putative RNA-binding protein Luc7-like 2	LUC7L2	sp|Q9Y383|LC7L2_HUMAN Putative RNA-binding protein Luc7-like 2 OS=Homo sapiens GN=LUC7L2 PE=1 SV=2	46.513	392	0	323.31	NaN	NaN	0.54539	0.5166	134320000000	134040000000	281260000	150010000000	149710000000	293040000	8902000000	8818000000	83993000	12875000000	12820000000	55024000	21591000000	4294400000	15254000000	4897000000	10130000000	8572900000	9786300000	5015800000
Q9Y2W1	Thyroid hormone receptor-associated protein 3	THRAP3	sp|Q9Y2W1|TR150_HUMAN Thyroid hormone receptor-associated protein 3 OS=Homo sapiens GN=THRAP3 PE=1 SV=2	108.66	955	0	323.31	0.18386	NaN	1.0298	NaN	480710000000	479240000000	1471500000	522390000000	520920000000	1467600000	5250200000	5215800000	34467000	11385000000	11240000000	144430000	56421000000	43311000000	94153000000	21800000000	35091000000	33467000000	33659000000	27435000000
Q9Y2R4	Probable ATP-dependent RNA helicase DDX52	DDX52	sp|Q9Y2R4|DDX52_HUMAN Probable ATP-dependent RNA helicase DDX52 OS=Homo sapiens GN=DDX52 PE=1 SV=3	67.497	599	0	323.31	NaN	NaN	NaN	NaN	26468000000	26468000000	0	26066000000	26006000000	60203000	11486000000	11391000000	95186000	10741000000	10663000000	78121000	3079300000	0	2262500000	1888200000	11914000000	6507400000	7991100000	8290700000
Q9Y2L1;G3V1J5;Q9Y2L1-2;F2Z2C0	Exosome complex exonuclease RRP44	DIS3	sp|Q9Y2L1|RRP44_HUMAN Exosome complex exonuclease RRP44 OS=Homo sapiens GN=DIS3 PE=1 SV=2;tr|G3V1J5|G3V1J5_HUMAN Exosome complex exonuclease RRP44 OS=Homo sapiens GN=DIS3 PE=1 SV=1;sp|Q9Y2L1-2|RRP44_HUMAN Isoform 2 of Exosome complex exonuclease RRP44 OS=H	109	958	0	323.31	NaN	NaN	NaN	NaN	32305000000	32256000000	48671000	27344000000	27344000000	0	1561700000	1540800000	20849000	1908000000	1908000000	0	4767100000	0	4336000000	0	1357200000	1492800000	1338600000	0
Q9Y2A7;Q9Y2A7-2	Nck-associated protein 1	NCKAP1	sp|Q9Y2A7|NCKP1_HUMAN Nck-associated protein 1 OS=Homo sapiens GN=NCKAP1 PE=1 SV=1;sp|Q9Y2A7-2|NCKP1_HUMAN Isoform 2 of Nck-associated protein 1 OS=Homo sapiens GN=NCKAP1	128.79	1128	0	323.31	NaN	0.25039	NaN	NaN	8608200000	8608200000	0	5794600000	5794600000	0	151070000	151070000	0	1084300000	1077900000	6394200	649740000	0	454780000	0	521100000	0	706860000	226580000
Q9Y295	Developmentally-regulated GTP-binding protein 1	DRG1	sp|Q9Y295|DRG1_HUMAN Developmentally-regulated GTP-binding protein 1 OS=Homo sapiens GN=DRG1 PE=1 SV=1	40.542	367	0	323.31	NaN	NaN	NaN	NaN	20173000000	20143000000	29704000	28511000000	28511000000	0	750930000	750930000	0	1342200000	1342200000	0	1598900000	442840000	3073000000	0	1010300000	0	891030000	0
Q9Y285;K7ER00;Q9Y285-2;K7EPH2;K7ER16	Phenylalanine--tRNA ligase alpha subunit	FARSA	sp|Q9Y285|SYFA_HUMAN Phenylalanine--tRNA ligase alpha subunit OS=Homo sapiens GN=FARSA PE=1 SV=3;tr|K7ER00|K7ER00_HUMAN Phenylalanine--tRNA ligase alpha subunit OS=Homo sapiens GN=FARSA PE=1 SV=1;sp|Q9Y285-2|SYFA_HUMAN Isoform 2 of Phenylalanine--tRNA liga	57.563	508	0	323.31	0.33656	NaN	0.88624	NaN	11099000000	11099000000	0	8601300000	8601300000	0	183230000	183230000	0	394830000	394830000	0	640270000	0	675880000	0	157600000	0	125270000	0
Q9Y265;Q9Y265-2;E7ETR0	RuvB-like 1	RUVBL1	sp|Q9Y265|RUVB1_HUMAN RuvB-like 1 OS=Homo sapiens GN=RUVBL1 PE=1 SV=1;sp|Q9Y265-2|RUVB1_HUMAN Isoform 2 of RuvB-like 1 OS=Homo sapiens GN=RUVBL1;tr|E7ETR0|E7ETR0_HUMAN RuvB-like helicase OS=Homo sapiens GN=RUVBL1 PE=1 SV=1	50.227	456	0	323.31	NaN	0.44024	0.80406	0.73605	143100000000	142770000000	329250000	161090000000	160850000000	237780000	6972000000	6897400000	74552000	13614000000	13560000000	54272000	7363700000	3507500000	15075000000	2152000000	8761500000	5203800000	11058000000	4623000000
Q9Y230;Q9Y230-2;M0R0Y3	RuvB-like 2	RUVBL2	sp|Q9Y230|RUVB2_HUMAN RuvB-like 2 OS=Homo sapiens GN=RUVBL2 PE=1 SV=3;sp|Q9Y230-2|RUVB2_HUMAN Isoform 2 of RuvB-like 2 OS=Homo sapiens GN=RUVBL2;tr|M0R0Y3|M0R0Y3_HUMAN RuvB-like helicase OS=Homo sapiens GN=RUVBL2 PE=1 SV=1	51.156	463	0	323.31	NaN	NaN	0.80716	0.66853	22134000000	22046000000	88286000	17849000000	17849000000	0	6436700000	6312600000	124140000	5979700000	5885000000	94709000	2750200000	2369400000	2458600000	0	1647500000	8761700000	4025100000	4012700000
Q9UQE7	Structural maintenance of chromosomes protein 3	SMC3	sp|Q9UQE7|SMC3_HUMAN Structural maintenance of chromosomes protein 3 OS=Homo sapiens GN=SMC3 PE=1 SV=2	141.54	1217	0	323.31	NaN	NaN	0.67171	0.60511	26112000000	25882000000	230340000	17581000000	17443000000	138010000	240610000	239930000	687710	375090000	375090000	0	3595900000	2888700000	3273100000	1396500000	263210000	0	219240000	0
Q9UPU5	Ubiquitin carboxyl-terminal hydrolase 24	USP24	sp|Q9UPU5|UBP24_HUMAN Ubiquitin carboxyl-terminal hydrolase 24 OS=Homo sapiens GN=USP24 PE=1 SV=3	294.36	2620	0	323.31	NaN	NaN	NaN	NaN	32019000000	31770000000	249100000	45316000000	44480000000	835780000	4814600000	4771400000	43228000	4208800000	4191400000	17396000	3182500000	1405700000	3933600000	0	3765700000	3238400000	2988000000	0
Q9UNZ2;Q9UNZ2-5;Q9UNZ2-4;F2Z2K0;Q9UNZ2-6	NSFL1 cofactor p47	NSFL1C	sp|Q9UNZ2|NSF1C_HUMAN NSFL1 cofactor p47 OS=Homo sapiens GN=NSFL1C PE=1 SV=2;sp|Q9UNZ2-5|NSF1C_HUMAN Isoform 3 of NSFL1 cofactor p47 OS=Homo sapiens GN=NSFL1C;sp|Q9UNZ2-4|NSF1C_HUMAN Isoform 2 of NSFL1 cofactor p47 OS=Homo sapiens GN=NSFL1C;tr|F2Z2K0|F2Z2K	40.572	370	0	323.31	NaN	NaN	NaN	NaN	61531000000	61515000000	15293000	50001000000	49976000000	24840000	2257900000	2243200000	14674000	2431900000	2423200000	8727200	8832900000	1276000000	3156800000	2101700000	1517300000	1340200000	4781300000	1293800000
Q9UNX4	WD repeat-containing protein 3	WDR3	sp|Q9UNX4|WDR3_HUMAN WD repeat-containing protein 3 OS=Homo sapiens GN=WDR3 PE=1 SV=1	106.1	943	0	323.31	NaN	0.239	NaN	NaN	10159000000	10159000000	0	23090000000	23090000000	0	2918300000	2873200000	45087000	6894500000	6807600000	86862000	1177500000	0	1388100000	0	5326500000	4717100000	3730100000	5263000000
Q9UNS2;Q9UNS2-2;H7C3P9	COP9 signalosome complex subunit 3	COPS3	sp|Q9UNS2|CSN3_HUMAN COP9 signalosome complex subunit 3 OS=Homo sapiens GN=COPS3 PE=1 SV=3;sp|Q9UNS2-2|CSN3_HUMAN Isoform 2 of COP9 signalosome complex subunit 3 OS=Homo sapiens GN=COPS3;tr|H7C3P9|H7C3P9_HUMAN COP9 signalosome complex subunit 3 OS=Homo sap	47.873	423	0	323.31	NaN	NaN	NaN	NaN	85966000000	85701000000	264650000	82000000000	81911000000	88846000	1062300000	1047800000	14525000	2267100000	2256800000	10280000	8803200000	3425400000	12371000000	0	5593000000	10977000000	5218400000	10056000000
Q9UNM6;J3KNQ3;A0A087WUL9;Q9UNM6-2;E9PL38;H0YD73	26S proteasome non-ATPase regulatory subunit 13	PSMD13	sp|Q9UNM6|PSD13_HUMAN 26S proteasome non-ATPase regulatory subunit 13 OS=Homo sapiens GN=PSMD13 PE=1 SV=2;tr|J3KNQ3|J3KNQ3_HUMAN 26S proteasome non-ATPase regulatory subunit 13 OS=Homo sapiens GN=PSMD13 PE=1 SV=1;tr|A0A087WUL9|A0A087WUL9_HUMAN 26S proteaso	42.945	376	0	323.31	0.61599	NaN	1.6754	NaN	6331200000	6331200000	0	4425900000	4425900000	0	617530000	607890000	9639300	1701200000	1701200000	0	403440000	0	297740000	0	1234200000	1923900000	713810000	0
Q9UN86-2;Q9UN86	Ras GTPase-activating protein-binding protein 2	G3BP2	sp|Q9UN86-2|G3BP2_HUMAN Isoform B of Ras GTPase-activating protein-binding protein 2 OS=Homo sapiens GN=G3BP2;sp|Q9UN86|G3BP2_HUMAN Ras GTPase-activating protein-binding protein 2 OS=Homo sapiens GN=G3BP2 PE=1 SV=2	50.817	449	0	323.31	NaN	NaN	NaN	NaN	4047300000	4047300000	0	4769200000	4769200000	0	1553200000	1542100000	11165000	1191500000	1185800000	5645200	383980000	0	345430000	0	2649100000	2217700000	1741000000	0
Q9ULV4-3;Q9ULV4;Q9ULV4-2;B4E3S0;H0YHL7	Coronin-1C;Coronin	CORO1C	sp|Q9ULV4-3|COR1C_HUMAN Isoform 3 of Coronin-1C OS=Homo sapiens GN=CORO1C;sp|Q9ULV4|COR1C_HUMAN Coronin-1C OS=Homo sapiens GN=CORO1C PE=1 SV=1;sp|Q9ULV4-2|COR1C_HUMAN Isoform 2 of Coronin-1C OS=Homo sapiens GN=CORO1C;tr|B4E3S0|B4E3S0_HUMAN Coronin OS=Homo	58.947	527	0	323.31	12.361	NaN	0.81709	1.197	45861000000	45748000000	113690000	45954000000	45881000000	72423000	8697300000	8624500000	72711000	18488000000	18354000000	134150000	5869600000	3807000000	5359100000	0	14065000000	11643000000	9669900000	5352000000
Q9UKM9-2;Q5QPL9;Q9UKM9;Q5QPM1;Q5QPM0	RNA-binding protein Raly	RALY	sp|Q9UKM9-2|RALY_HUMAN Isoform 1 of RNA-binding protein Raly OS=Homo sapiens GN=RALY;tr|Q5QPL9|Q5QPL9_HUMAN RNA-binding protein Raly (Fragment) OS=Homo sapiens GN=RALY PE=1 SV=1;sp|Q9UKM9|RALY_HUMAN RNA-binding protein Raly OS=Homo sapiens GN=RALY PE=1 SV=	30.364	290	0	323.31	0.74705	NaN	1.1985	1.255	17036000000	17036000000	0	11393000000	11393000000	0	1256300000	1252200000	4087500	3216600000	3213200000	3435200	847590000	0	856510000	0	1352300000	579500000	986790000	0
Q9UKF6;G5E9W3	Cleavage and polyadenylation specificity factor subunit 3	CPSF3	sp|Q9UKF6|CPSF3_HUMAN Cleavage and polyadenylation specificity factor subunit 3 OS=Homo sapiens GN=CPSF3 PE=1 SV=1;tr|G5E9W3|G5E9W3_HUMAN Cleavage and polyadenylation specific factor 3, 73kDa, isoform CRA_b OS=Homo sapiens GN=CPSF3 PE=1 SV=1	77.485	684	0	323.31	NaN	0.52907	NaN	NaN	11227000000	11178000000	49240000	9109900000	9109900000	0	298540000	297110000	1422400	224280000	224280000	0	1079900000	213130000	839630000	0	356900000	0	224060000	0
Q9UKD2	mRNA turnover protein 4 homolog	MRTO4	sp|Q9UKD2|MRT4_HUMAN mRNA turnover protein 4 homolog OS=Homo sapiens GN=MRTO4 PE=1 SV=2	27.56	239	0	323.31	NaN	NaN	NaN	NaN	22650000000	22608000000	42185000	28813000000	28778000000	34866000	1879500000	1861700000	17831000	3588000000	3561300000	26752000	1281200000	553410000	1717100000	842380000	3151900000	3794600000	1205900000	1501400000
Q9UJX2;Q9UJX2-3	Cell division cycle protein 23 homolog	CDC23	sp|Q9UJX2|CDC23_HUMAN Cell division cycle protein 23 homolog OS=Homo sapiens GN=CDC23 PE=1 SV=3;sp|Q9UJX2-3|CDC23_HUMAN Isoform 3 of Cell division cycle protein 23 homolog OS=Homo sapiens GN=CDC23	68.833	597	0	323.31	NaN	NaN	NaN	NaN	1671700000	1671700000	0	2651400000	2651400000	0	2556700000	2480700000	76001000	1133500000	1133500000	0	143400000	0	192450000	0	1308100000	16517000000	1386600000	0
Q9UJS0;Q9UJS0-2	Calcium-binding mitochondrial carrier protein Aralar2	SLC25A13	sp|Q9UJS0|CMC2_HUMAN Calcium-binding mitochondrial carrier protein Aralar2 OS=Homo sapiens GN=SLC25A13 PE=1 SV=2;sp|Q9UJS0-2|CMC2_HUMAN Isoform 2 of Calcium-binding mitochondrial carrier protein Aralar2 OS=Homo sapiens GN=SLC25A13	74.175	675	0	323.31	NaN	3.6057	0.70348	NaN	14589000000	14589000000	0	12070000000	12070000000	0	2133600000	2126000000	7627000	1460400000	1457200000	3161500	1084900000	0	951260000	0	1384500000	1316800000	2083700000	0
Q9UIG0-2;Q9UIG0	Tyrosine-protein kinase BAZ1B	BAZ1B	sp|Q9UIG0-2|BAZ1B_HUMAN Isoform 2 of Tyrosine-protein kinase BAZ1B OS=Homo sapiens GN=BAZ1B;sp|Q9UIG0|BAZ1B_HUMAN Tyrosine-protein kinase BAZ1B OS=Homo sapiens GN=BAZ1B PE=1 SV=2	170.45	1479	0	323.31	NaN	NaN	NaN	NaN	139010000000	137650000000	1363900000	126720000000	125930000000	782910000	3894900000	3802800000	92046000	12678000000	12388000000	289440000	13603000000	15212000000	18443000000	10581000000	11496000000	22064000000	10794000000	15487000000
Q9UI12-2;Q9UI12;G3V126	V-type proton ATPase subunit H	ATP6V1H	sp|Q9UI12-2|VATH_HUMAN Isoform 2 of V-type proton ATPase subunit H OS=Homo sapiens GN=ATP6V1H;sp|Q9UI12|VATH_HUMAN V-type proton ATPase subunit H OS=Homo sapiens GN=ATP6V1H PE=1 SV=1;tr|G3V126|G3V126_HUMAN ATPase, H+ transporting, lysosomal 50/57kDa, V1 su	54.151	465	0	323.31	NaN	NaN	NaN	NaN	54928000000	54834000000	93467000	65258000000	65209000000	49163000	3235700000	3205700000	30077000	2858800000	2854300000	4567500	15303000000	476250000	7762200000	0	2307200000	2051800000	1270100000	0
Q9UHG3;Q9UHG3-2;F8W8W4	Prenylcysteine oxidase 1	PCYOX1	sp|Q9UHG3|PCYOX_HUMAN Prenylcysteine oxidase 1 OS=Homo sapiens GN=PCYOX1 PE=1 SV=3;sp|Q9UHG3-2|PCYOX_HUMAN Isoform 2 of Prenylcysteine oxidase 1 OS=Homo sapiens GN=PCYOX1;tr|F8W8W4|F8W8W4_HUMAN Prenylcysteine oxidase 1 OS=Homo sapiens GN=PCYOX1 PE=1 SV=1	56.639	505	0	323.31	NaN	NaN	NaN	NaN	45177000000	45125000000	52635000	43104000000	43007000000	96915000	2783600000	2724900000	58726000	3407800000	3214700000	193030000	5209200000	630990000	4742500000	0	2224800000	4485300000	2186600000	10182000000
Q9UHD8-7;Q9UHD8-2;Q9UHD8-5;Q9UHD8;Q9UHD8-3;Q9UHD8-4;Q9UHD8-9;Q9UHD8-8	Septin-9	40057	sp|Q9UHD8-7|SEPT9_HUMAN Isoform 7 of Septin-9 OS=Homo sapiens GN=SEPT9;sp|Q9UHD8-2|SEPT9_HUMAN Isoform 2 of Septin-9 OS=Homo sapiens GN=SEPT9;sp|Q9UHD8-5|SEPT9_HUMAN Isoform 5 of Septin-9 OS=Homo sapiens GN=SEPT9;sp|Q9UHD8|SEPT9_HUMAN Septin-9 OS=Homo sapi	63.502	567	0	323.31	NaN	NaN	NaN	NaN	12536000000	12536000000	0	20086000000	20043000000	43158000	5640600000	5568100000	72569000	8508000000	8453300000	54760000	1226000000	0	1768200000	0	8990500000	5393900000	3639100000	0
Q9UHD1;Q9UHD1-2;E9PHZ2	Cysteine and histidine-rich domain-containing protein 1	CHORDC1	sp|Q9UHD1|CHRD1_HUMAN Cysteine and histidine-rich domain-containing protein 1 OS=Homo sapiens GN=CHORDC1 PE=1 SV=2;sp|Q9UHD1-2|CHRD1_HUMAN Isoform 2 of Cysteine and histidine-rich domain-containing protein 1 OS=Homo sapiens GN=CHORDC1;tr|E9PHZ2|E9PHZ2_HUMA	37.489	332	0	323.31	NaN	NaN	NaN	NaN	51247000000	51130000000	116880000	48079000000	47714000000	364410000	1141100000	1139600000	1563700	2237400000	2237000000	388880	4617200000	11494000000	8662500000	5962200000	994570000	0	1281500000	0
Q9UHB9;Q9UHB9-4;Q9UHB9-2	Signal recognition particle subunit SRP68	SRP68	sp|Q9UHB9|SRP68_HUMAN Signal recognition particle subunit SRP68 OS=Homo sapiens GN=SRP68 PE=1 SV=2;sp|Q9UHB9-4|SRP68_HUMAN Isoform 4 of Signal recognition particle subunit SRP68 OS=Homo sapiens GN=SRP68;sp|Q9UHB9-2|SRP68_HUMAN Isoform 2 of Signal recogniti	70.729	627	0	323.31	NaN	NaN	NaN	NaN	10041000000	10041000000	0	6366400000	6366400000	0	871130000	871130000	0	669490000	669490000	0	1000500000	0	631110000	0	705010000	0	414770000	0
Q9UGP8	Translocation protein SEC63 homolog	SEC63	sp|Q9UGP8|SEC63_HUMAN Translocation protein SEC63 homolog OS=Homo sapiens GN=SEC63 PE=1 SV=2	87.996	760	0	323.31	NaN	NaN	0.7807	NaN	313910000000	312730000000	1179500000	392220000000	391230000000	988010000	9693200000	9619700000	73492000	11021000000	11001000000	20020000	52307000000	39950000000	81970000000	29131000000	28838000000	17826000000	24552000000	9975900000
Q9UBT2;Q9UBT2-2;K7EPL2	SUMO-activating enzyme subunit 2	UBA2	sp|Q9UBT2|SAE2_HUMAN SUMO-activating enzyme subunit 2 OS=Homo sapiens GN=UBA2 PE=1 SV=2;sp|Q9UBT2-2|SAE2_HUMAN Isoform 2 of SUMO-activating enzyme subunit 2 OS=Homo sapiens GN=UBA2;tr|K7EPL2|K7EPL2_HUMAN SUMO-activating enzyme subunit 2 (Fragment) OS=Homo	71.223	640	0	323.31	NaN	NaN	0.39141	NaN	10603000000	10600000000	2508300	13451000000	13194000000	257380000	106390000	106390000	0	135050000	133210000	1843600	3348800000	82079000	3096100000	0	1242900000	0	840280000	0
Q9UBF2;Q9UBF2-2	Coatomer subunit gamma-2	COPG2	sp|Q9UBF2|COPG2_HUMAN Coatomer subunit gamma-2 OS=Homo sapiens GN=COPG2 PE=1 SV=1;sp|Q9UBF2-2|COPG2_HUMAN Isoform 2 of Coatomer subunit gamma-2 OS=Homo sapiens GN=COPG2	97.621	871	0	323.31	0.38455	NaN	NaN	0.14997	14452000000	14452000000	0	16012000000	15980000000	32059000	109310000	100580000	8724700	67659000	67659000	0	4065600000	0	3713600000	1943000000	862620000	0	359810000	0
Q9UBE0;B3KNJ4;Q9UBE0-3;M0QX65;M0QZS6;M0R054	SUMO-activating enzyme subunit 1;SUMO-activating enzyme subunit 1, N-terminally processed	SAE1	sp|Q9UBE0|SAE1_HUMAN SUMO-activating enzyme subunit 1 OS=Homo sapiens GN=SAE1 PE=1 SV=1;tr|B3KNJ4|B3KNJ4_HUMAN SUMO-1 activating enzyme subunit 1, isoform CRA_a OS=Homo sapiens GN=SAE1 PE=1 SV=1;sp|Q9UBE0-3|SAE1_HUMAN Isoform 3 of SUMO-activating enzyme su	38.449	346	0	323.31	NaN	NaN	NaN	NaN	44212000000	44186000000	26360000	37139000000	37115000000	23963000	2341700000	2307700000	33940000	1188200000	1186900000	1282300	5572400000	0	5350500000	1767000000	3537400000	2807300000	806500000	1168900000
Q9UBB4;Q9UBB4-2;A0A1W2PQD2	Ataxin-10	ATXN10	sp|Q9UBB4|ATX10_HUMAN Ataxin-10 OS=Homo sapiens GN=ATXN10 PE=1 SV=1;sp|Q9UBB4-2|ATX10_HUMAN Isoform 2 of Ataxin-10 OS=Homo sapiens GN=ATXN10;tr|A0A1W2PQD2|A0A1W2PQD2_HUMAN Ataxin-10 OS=Homo sapiens GN=ATXN10 PE=1 SV=1	53.488	475	0	323.31	NaN	0.2851	NaN	NaN	81269000000	81115000000	154040000	75360000000	75217000000	143220000	4117200000	4112000000	5198800	2833500000	2833500000	0	6562000000	3718800000	12001000000	2720000000	5691300000	0	6058800000	0
Q9P287;Q9P287-3;Q9P287-4	BRCA2 and CDKN1A-interacting protein	BCCIP	sp|Q9P287|BCCIP_HUMAN BRCA2 and CDKN1A-interacting protein OS=Homo sapiens GN=BCCIP PE=1 SV=1;sp|Q9P287-3|BCCIP_HUMAN Isoform 3 of BRCA2 and CDKN1A-interacting protein OS=Homo sapiens GN=BCCIP;sp|Q9P287-4|BCCIP_HUMAN Isoform 4 of BRCA2 and CDKN1A-interacti	35.979	314	0	323.31	0.72806	NaN	0.5587	NaN	12406000000	11995000000	411160000	10321000000	10321000000	0	789400000	773380000	16024000	424390000	420000000	4394000	1401700000	3913000000	1173200000	0	1225700000	1019000000	1335600000	873490000
Q9P258	Protein RCC2	RCC2	sp|Q9P258|RCC2_HUMAN Protein RCC2 OS=Homo sapiens GN=RCC2 PE=1 SV=2	56.084	522	0	323.31	NaN	0.15215	0.36776	1.2174	13084000000	13084000000	0	14046000000	14046000000	0	3290600000	3275200000	15430000	3398100000	3391600000	6515800	1072400000	0	1045300000	0	1721200000	1164800000	1805500000	770640000
Q9P0L0-2	Vesicle-associated membrane protein-associated protein A	VAPA	sp|Q9P0L0-2|VAPA_HUMAN Isoform 2 of Vesicle-associated membrane protein-associated protein A OS=Homo sapiens GN=VAPA	32.613	294	0	323.31	0.8039	NaN	0.72076	0.37161	140170000000	140030000000	138250000	141130000000	140840000000	289740000	4133500000	4095600000	37921000	3695300000	3558900000	136480000	22141000000	17753000000	21650000000	22186000000	9160600000	18247000000	9330600000	24859000000
Q9NZL4;Q9NZL4-3;Q9NZL4-2	Hsp70-binding protein 1	HSPBP1	sp|Q9NZL4|HPBP1_HUMAN Hsp70-binding protein 1 OS=Homo sapiens GN=HSPBP1 PE=1 SV=1;sp|Q9NZL4-3|HPBP1_HUMAN Isoform 3 of Hsp70-binding protein 1 OS=Homo sapiens GN=HSPBP1;sp|Q9NZL4-2|HPBP1_HUMAN Isoform 2 of Hsp70-binding protein 1 OS=Homo sapiens GN=HSPBP1	39.474	362	0	323.31	NaN	2.0581	NaN	NaN	40709000000	40709000000	0	59832000000	59812000000	19742000	3519900000	3428300000	91651000	2761600000	2712200000	49485000	8408800000	0	9585000000	10551000000	5685900000	5820500000	1877700000	7272200000
Q9NYU2-2;Q9NYU2	UDP-glucose:glycoprotein glucosyltransferase 1	UGGT1	sp|Q9NYU2-2|UGGG1_HUMAN Isoform 2 of UDP-glucose:glycoprotein glucosyltransferase 1 OS=Homo sapiens GN=UGGT1;sp|Q9NYU2|UGGG1_HUMAN UDP-glucose:glycoprotein glucosyltransferase 1 OS=Homo sapiens GN=UGGT1 PE=1 SV=3	174.97	1531	0	323.31	NaN	0.98205	1.7923	1.3331	75574000000	75486000000	87742000	84821000000	84565000000	256130000	4801900000	4766000000	35895000	8639200000	8586400000	52804000	9467000000	2097700000	12527000000	2694500000	4414600000	3828300000	4949500000	3514600000
Q9NYH9	U3 small nucleolar RNA-associated protein 6 homolog	UTP6	sp|Q9NYH9|UTP6_HUMAN U3 small nucleolar RNA-associated protein 6 homolog OS=Homo sapiens GN=UTP6 PE=2 SV=2	70.193	597	0	323.31	NaN	NaN	NaN	NaN	127960000000	127030000000	936490000	129060000000	128730000000	331920000	5802000000	5752800000	49170000	7257900000	7213000000	44852000	14123000000	19177000000	20906000000	9592400000	8509900000	4105500000	8354500000	6690300000
Q9NW13;Q9NW13-2	RNA-binding protein 28	RBM28	sp|Q9NW13|RBM28_HUMAN RNA-binding protein 28 OS=Homo sapiens GN=RBM28 PE=1 SV=3;sp|Q9NW13-2|RBM28_HUMAN Isoform 2 of RNA-binding protein 28 OS=Homo sapiens GN=RBM28	85.737	759	0	323.31	NaN	NaN	0.65382	NaN	8795600000	8202400000	593190000	10246000000	8626800000	1619000000	78705000	78705000	0	454500000	454500000	0	1154000000	0	1187400000	18296000000	69816000	0	321370000	0
Q9NVI1;Q9NVI1-1;Q9NVI1-2;F8W7R3;H3BP78	Fanconi anemia group I protein	FANCI	sp|Q9NVI1|FANCI_HUMAN Fanconi anemia group I protein OS=Homo sapiens GN=FANCI PE=1 SV=4;sp|Q9NVI1-1|FANCI_HUMAN Isoform 1 of Fanconi anemia group I protein OS=Homo sapiens GN=FANCI;sp|Q9NVI1-2|FANCI_HUMAN Isoform 2 of Fanconi anemia group I protein OS=Homo	149.32	1328	0	323.31	0.84106	NaN	NaN	NaN	21371000000	21371000000	0	22797000000	22797000000	0	85278000	85278000	0	1576600000	1576600000	0	1495200000	0	3634000000	0	193160000	0	716630000	0
Q9NUQ9;Q9NUQ9-2	Protein FAM49B	FAM49B	sp|Q9NUQ9|FA49B_HUMAN Protein FAM49B OS=Homo sapiens GN=FAM49B PE=1 SV=1;sp|Q9NUQ9-2|FA49B_HUMAN Isoform 2 of Protein FAM49B OS=Homo sapiens GN=FAM49B	36.748	324	0	323.31	NaN	NaN	NaN	NaN	173150000000	172350000000	794010000	170890000000	170350000000	542380000	31919000000	31643000000	276800000	65892000000	65183000000	708980000	18643000000	5438200000	17993000000	4375000000	42169000000	37860000000	31513000000	29735000000
Q9NTJ5;E9PGZ4;Q9NTJ5-2	Phosphatidylinositide phosphatase SAC1	SACM1L	sp|Q9NTJ5|SAC1_HUMAN Phosphatidylinositide phosphatase SAC1 OS=Homo sapiens GN=SACM1L PE=1 SV=2;tr|E9PGZ4|E9PGZ4_HUMAN Phosphatidylinositide phosphatase SAC1 OS=Homo sapiens GN=SACM1L PE=1 SV=1;sp|Q9NTJ5-2|SAC1_HUMAN Isoform 2 of Phosphatidylinositide phos	66.966	587	0	323.31	NaN	NaN	NaN	NaN	40538000000	40460000000	77704000	42944000000	42880000000	64530000	4756100000	4692200000	63986000	7016700000	6950900000	65802000	2739300000	424830000	3764400000	118680000	7064100000	6707200000	4608700000	6253900000
Q9NTJ3;E9PD53;Q9NTJ3-2	Structural maintenance of chromosomes protein 4;Structural maintenance of chromosomes protein	SMC4	sp|Q9NTJ3|SMC4_HUMAN Structural maintenance of chromosomes protein 4 OS=Homo sapiens GN=SMC4 PE=1 SV=2;tr|E9PD53|E9PD53_HUMAN Structural maintenance of chromosomes protein OS=Homo sapiens GN=SMC4 PE=1 SV=1;sp|Q9NTJ3-2|SMC4_HUMAN Isoform 2 of Structural mai	147.18	1288	0	323.31	NaN	NaN	0.36744	0.51416	25972000000	25405000000	567610000	24413000000	24077000000	335270000	1149300000	1145400000	3947500	1244000000	1241500000	2484700	4036800000	0	2548600000	3243400000	1475700000	0	2400900000	0
Q9NTI5-2;Q9NTI5	Sister chromatid cohesion protein PDS5 homolog B	PDS5B	sp|Q9NTI5-2|PDS5B_HUMAN Isoform 2 of Sister chromatid cohesion protein PDS5 homolog B OS=Homo sapiens GN=PDS5B;sp|Q9NTI5|PDS5B_HUMAN Sister chromatid cohesion protein PDS5 homolog B OS=Homo sapiens GN=PDS5B PE=1 SV=1	158.28	1391	0	323.31	NaN	NaN	NaN	NaN	144630000000	144370000000	257210000	176150000000	175670000000	484320000	8202600000	8076200000	126450000	14247000000	14059000000	187710000	11037000000	8931500000	17767000000	8295700000	6948400000	7463000000	10138000000	8964800000
Q9NSE4	Isoleucine--tRNA ligase, mitochondrial	IARS2	sp|Q9NSE4|SYIM_HUMAN Isoleucine--tRNA ligase, mitochondrial OS=Homo sapiens GN=IARS2 PE=1 SV=2	113.79	1012	0	323.31	NaN	0.29265	NaN	NaN	37089000000	37089000000	0	22156000000	22081000000	75239000	6273500000	6241200000	32312000	14891000000	14864000000	26269000	4636900000	0	2155500000	0	3372700000	0	4569600000	0
Q9NSD9;Q9NSD9-2	Phenylalanine--tRNA ligase beta subunit	FARSB	sp|Q9NSD9|SYFB_HUMAN Phenylalanine--tRNA ligase beta subunit OS=Homo sapiens GN=FARSB PE=1 SV=3;sp|Q9NSD9-2|SYFB_HUMAN Isoform 2 of Phenylalanine--tRNA ligase beta subunit OS=Homo sapiens GN=FARSB	66.115	589	0	323.31	0.19544	NaN	0.72808	0.27426	248320000000	247590000000	729470000	262460000000	261480000000	974070000	13896000000	13685000000	210870000	25551000000	25438000000	113170000	21497000000	17843000000	46202000000	9772300000	9913000000	17567000000	13348000000	11650000000
Q9NS69	Mitochondrial import receptor subunit TOM22 homolog	TOMM22	sp|Q9NS69|TOM22_HUMAN Mitochondrial import receptor subunit TOM22 homolog OS=Homo sapiens GN=TOMM22 PE=1 SV=3	15.521	142	0	323.31	NaN	NaN	NaN	NaN	115980000000	115630000000	351910000	104890000000	104560000000	336550000	4153300000	4107300000	45932000	8436800000	8414700000	22069000	26701000000	1384400000	11580000000	3982600000	5166400000	3095800000	5293600000	0
Q9NRL2;Q9NRL2-2	Bromodomain adjacent to zinc finger domain protein 1A	BAZ1A	sp|Q9NRL2|BAZ1A_HUMAN Bromodomain adjacent to zinc finger domain protein 1A OS=Homo sapiens GN=BAZ1A PE=1 SV=2;sp|Q9NRL2-2|BAZ1A_HUMAN Isoform 2 of Bromodomain adjacent to zinc finger domain protein 1A OS=Homo sapiens GN=BAZ1A	178.7	1556	0	323.31	0.1713	NaN	NaN	NaN	173360000000	173170000000	188440000	191860000000	191650000000	202710000	66091000000	65357000000	733490000	56585000000	56067000000	517370000	19485000000	3299900000	20420000000	2746200000	54564000000	57746000000	39850000000	41007000000
Q9NR50;Q9NR50-3;Q9NR50-2;H0Y580	Translation initiation factor eIF-2B subunit gamma	EIF2B3	sp|Q9NR50|EI2BG_HUMAN Translation initiation factor eIF-2B subunit gamma OS=Homo sapiens GN=EIF2B3 PE=1 SV=1;sp|Q9NR50-3|EI2BG_HUMAN Isoform 3 of Translation initiation factor eIF-2B subunit gamma OS=Homo sapiens GN=EIF2B3;sp|Q9NR50-2|EI2BG_HUMAN Isoform 2	50.24	452	0	323.31	NaN	NaN	NaN	NaN	36007000000	35978000000	29241000	38357000000	38330000000	27788000	2184200000	2176200000	8044700	2037100000	2033100000	4026100	4937100000	629820000	5535500000	0	745770000	561640000	547550000	0
Q9NR45	Sialic acid synthase	NANS	sp|Q9NR45|SIAS_HUMAN Sialic acid synthase OS=Homo sapiens GN=NANS PE=1 SV=2	40.307	359	0	323.31	NaN	NaN	0.77213	NaN	14670000000	14670000000	0	29085000000	28974000000	111560000	25094000000	24830000000	264330000	17079000000	16891000000	188060000	1123600000	0	2323900000	1975600000	12790000000	16158000000	7719900000	11413000000
Q9NPH2;Q9NPH2-3	Inositol-3-phosphate synthase 1	ISYNA1	sp|Q9NPH2|INO1_HUMAN Inositol-3-phosphate synthase 1 OS=Homo sapiens GN=ISYNA1 PE=1 SV=1;sp|Q9NPH2-3|INO1_HUMAN Isoform 3 of Inositol-3-phosphate synthase 1 OS=Homo sapiens GN=ISYNA1	61.067	558	0	323.31	NaN	0.73328	NaN	NaN	16536000000	16536000000	0	17326000000	17326000000	0	1657000000	1648400000	8574100	5359700000	5326400000	33314000	1483400000	0	1537800000	0	3033400000	2108600000	2294800000	1431000000
Q9HCS7	Pre-mRNA-splicing factor SYF1	XAB2	sp|Q9HCS7|SYF1_HUMAN Pre-mRNA-splicing factor SYF1 OS=Homo sapiens GN=XAB2 PE=1 SV=2	100.01	855	0	323.31	NaN	NaN	NaN	NaN	58130000000	57762000000	367920000	69420000000	69082000000	338440000	17716000000	17411000000	305000000	11705000000	11650000000	54839000	6101900000	7046200000	6194900000	2749000000	6431100000	11188000000	4162600000	4948300000
Q9HCN8	Stromal cell-derived factor 2-like protein 1	SDF2L1	sp|Q9HCN8|SDF2L_HUMAN Stromal cell-derived factor 2-like protein 1 OS=Homo sapiens GN=SDF2L1 PE=1 SV=2	23.598	221	0	323.31	NaN	NaN	0.54721	NaN	12397000000	12397000000	0	10715000000	10715000000	0	83237000	83237000	0	319170000	264380000	54790000	1614300000	0	1487400000	0	154840000	0	282540000	1941500000
Q9HCE1;Q5JR04;Q9HCE1-2	Putative helicase MOV-10	MOV10	sp|Q9HCE1|MOV10_HUMAN Putative helicase MOV-10 OS=Homo sapiens GN=MOV10 PE=1 SV=2;tr|Q5JR04|Q5JR04_HUMAN Mov10, Moloney leukemia virus 10, homolog (Mouse), isoform CRA_a OS=Homo sapiens GN=MOV10 PE=1 SV=1;sp|Q9HCE1-2|MOV10_HUMAN Isoform 2 of Putative helic	113.67	1003	0	323.31	NaN	NaN	0.63472	NaN	14074000000	14074000000	0	11976000000	11976000000	0	503460000	503460000	0	414790000	414790000	0	2564200000	0	2249100000	0	476450000	0	412400000	0
Q9HBM1;C9JW94	Kinetochore protein Spc25	SPC25	sp|Q9HBM1|SPC25_HUMAN Kinetochore protein Spc25 OS=Homo sapiens GN=SPC25 PE=1 SV=1;tr|C9JW94|C9JW94_HUMAN Kinetochore protein Spc25 (Fragment) OS=Homo sapiens GN=SPC25 PE=1 SV=1	26.152	224	0	323.31	NaN	NaN	NaN	NaN	179790000000	178920000000	871230000	176270000000	175400000000	875250000	13490000000	13332000000	158810000	22711000000	22414000000	297020000	20440000000	10436000000	25532000000	12487000000	13722000000	15470000000	14471000000	17250000000
Q9HBD4;P51532-5;P51532-2;P51532-3;P51532-4;P51532;A0A0A0MT49	Transcription activator BRG1	SMARCA4	tr|Q9HBD4|Q9HBD4_HUMAN SMARCA4 isoform 2 OS=Homo sapiens GN=SMARCA4 PE=1 SV=1;sp|P51532-5|SMCA4_HUMAN Isoform 5 of Transcription activator BRG1 OS=Homo sapiens GN=SMARCA4;sp|P51532-2|SMCA4_HUMAN Isoform 2 of Transcription activator BRG1 OS=Homo sapiens GN=	188.15	1679	0	323.31	0.64279	NaN	0.55746	NaN	5625800000	5625800000	0	4961500000	4961500000	0	269090000	268070000	1028300	1355800000	1354600000	1169200	565550000	0	220370000	0	491610000	0	719160000	197280000
Q9H857-2;Q9H857;Q9H857-3;Q9H857-4	5-nucleotidase domain-containing protein 2	NT5DC2	sp|Q9H857-2|NT5D2_HUMAN Isoform 2 of 5-nucleotidase domain-containing protein 2 OS=Homo sapiens GN=NT5DC2;sp|Q9H857|NT5D2_HUMAN 5-nucleotidase domain-containing protein 2 OS=Homo sapiens GN=NT5DC2 PE=1 SV=1;sp|Q9H857-3|NT5D2_HUMAN Isoform 3 of 5-nucleot	64.144	557	0	323.31	NaN	NaN	NaN	NaN	44799000000	42887000000	1912000000	38300000000	35978000000	2321900000	2675400000	2649100000	26319000	4671400000	4341200000	330210000	4063000000	45940000000	3768500000	45047000000	1961200000	1693000000	2120800000	0
Q9H845;H0Y8Z9	Acyl-CoA dehydrogenase family member 9, mitochondrial	ACAD9	sp|Q9H845|ACAD9_HUMAN Acyl-CoA dehydrogenase family member 9, mitochondrial OS=Homo sapiens GN=ACAD9 PE=1 SV=1;tr|H0Y8Z9|H0Y8Z9_HUMAN Acyl-CoA dehydrogenase family member 9, mitochondrial (Fragment) OS=Homo sapiens GN=ACAD9 PE=1 SV=1	68.76	621	0	323.31	NaN	NaN	NaN	NaN	162060000000	162000000000	57113000	177510000000	177500000000	10551000	30866000000	30789000000	77567000	50746000000	50742000000	4407200	15642000000	3817100000	67531000000	0	71311000000	0	120810000000	0
Q9H4A4;A6NKB8	Aminopeptidase B	RNPEP	sp|Q9H4A4|AMPB_HUMAN Aminopeptidase B OS=Homo sapiens GN=RNPEP PE=1 SV=2;tr|A6NKB8|A6NKB8_HUMAN Aminopeptidase B OS=Homo sapiens GN=RNPEP PE=1 SV=1	72.595	650	0	323.31	NaN	NaN	NaN	NaN	27789000000	27789000000	0	24682000000	24682000000	0	2627000000	2623600000	3432600	2311500000	2311100000	396590	3400100000	0	3200000000	0	1602900000	916800000	3819400000	0
Q9H3N1	Thioredoxin-related transmembrane protein 1	TMX1	sp|Q9H3N1|TMX1_HUMAN Thioredoxin-related transmembrane protein 1 OS=Homo sapiens GN=TMX1 PE=1 SV=1	31.791	280	0	323.31	NaN	NaN	0.59615	NaN	15599000000	15599000000	0	16474000000	16474000000	0	2475700000	2470900000	4826100	3023600000	3019000000	4608700	2371800000	0	2078200000	0	2419900000	311000000	2361600000	0
Q9H2M9	Rab3 GTPase-activating protein non-catalytic subunit	RAB3GAP2	sp|Q9H2M9|RBGPR_HUMAN Rab3 GTPase-activating protein non-catalytic subunit OS=Homo sapiens GN=RAB3GAP2 PE=1 SV=1	155.98	1393	0	323.31	NaN	NaN	NaN	NaN	34967000000	34808000000	158460000	31162000000	31129000000	33007000	3976800000	3912100000	64775000	1698300000	1670700000	27572000	3770700000	4033300000	4399700000	0	2356500000	6282900000	1789000000	4003100000
Q9H0A0;Q9H0A0-2;A0A087WV29	N-acetyltransferase 10	NAT10	sp|Q9H0A0|NAT10_HUMAN RNA cytidine acetyltransferase OS=Homo sapiens GN=NAT10 PE=1 SV=2;sp|Q9H0A0-2|NAT10_HUMAN Isoform 2 of RNA cytidine acetyltransferase OS=Homo sapiens GN=NAT10;tr|A0A087WV29|A0A087WV29_HUMAN RNA cytidine acetyltransferase OS=Homo sapie	115.73	1025	0	323.31	NaN	0.35685	1.1695	0.50334	40277000000	40121000000	155620000	51312000000	50955000000	357580000	5850000000	5831800000	18197000	2599300000	2559400000	39944000	9495000000	1963000000	11995000000	0	10501000000	0	3335900000	0
Q9BZZ5;G3V1C3;Q9BZZ5-2;Q9BZZ5-6;Q9BZZ5-5;Q9BZZ5-1;Q9BZZ5-3;H0YER7	Apoptosis inhibitor 5	API5	sp|Q9BZZ5|API5_HUMAN Apoptosis inhibitor 5 OS=Homo sapiens GN=API5 PE=1 SV=3;tr|G3V1C3|G3V1C3_HUMAN Apoptosis inhibitor 5 OS=Homo sapiens GN=API5 PE=1 SV=1;sp|Q9BZZ5-2|API5_HUMAN Isoform 2 of Apoptosis inhibitor 5 OS=Homo sapiens GN=API5;sp|Q9BZZ5-6|API5_H	59.004	524	0	323.31	NaN	0.70255	NaN	NaN	85122000000	85026000000	95145000	108770000000	108230000000	542980000	16928000000	15904000000	1024500000	8617800000	8295000000	322880000	13502000000	6490100000	13329000000	7486300000	37131000000	315470000000	21355000000	171710000000
Q9BZK7;A0A0D9SF63;A0A1B0GVH3	F-box-like/WD repeat-containing protein TBL1XR1	TBL1XR1	sp|Q9BZK7|TBL1R_HUMAN F-box-like/WD repeat-containing protein TBL1XR1 OS=Homo sapiens GN=TBL1XR1 PE=1 SV=1;tr|A0A0D9SF63|A0A0D9SF63_HUMAN F-box-like/WD repeat-containing protein TBL1XR1 OS=Homo sapiens GN=TBL1XR1 PE=1 SV=1;tr|A0A1B0GVH3|A0A1B0GVH3_HUMAN F-	55.594	514	0	323.31	NaN	NaN	NaN	NaN	11343000000	11343000000	0	10377000000	10343000000	33557000	377800000	377800000	0	206630000	206630000	0	2215000000	0	1863100000	392810000	1284700000	0	1051100000	0
Q9BYG3;C9J808;C9J6C5	MKI67 FHA domain-interacting nucleolar phosphoprotein	NIFK	sp|Q9BYG3|MK67I_HUMAN MKI67 FHA domain-interacting nucleolar phosphoprotein OS=Homo sapiens GN=NIFK PE=1 SV=1;tr|C9J808|C9J808_HUMAN MKI67 FHA domain-interacting nucleolar phosphoprotein (Fragment) OS=Homo sapiens GN=NIFK PE=1 SV=8;tr|C9J6C5|C9J6C5_HUMAN M	34.222	293	0	323.31	NaN	NaN	NaN	NaN	91547000000	91547000000	0	138530000000	138530000000	0	22627000000	22627000000	0	36313000000	36312000000	947850	41820000000	0	51162000000	0	77066000000	0	91372000000	1403500000
Q9BXJ9	N-alpha-acetyltransferase 15, NatA auxiliary subunit	NAA15	sp|Q9BXJ9|NAA15_HUMAN N-alpha-acetyltransferase 15, NatA auxiliary subunit OS=Homo sapiens GN=NAA15 PE=1 SV=1	101.27	866	0	323.31	0.61821	NaN	0.8683	0.50122	14346000000	14346000000	0	11928000000	11928000000	0	373120000	373120000	0	2564000000	2564000000	0	971180000	0	1276400000	0	679930000	0	1030600000	0
Q9BWD1;Q9BWD1-2	Acetyl-CoA acetyltransferase, cytosolic	ACAT2	sp|Q9BWD1|THIC_HUMAN Acetyl-CoA acetyltransferase, cytosolic OS=Homo sapiens GN=ACAT2 PE=1 SV=2;sp|Q9BWD1-2|THIC_HUMAN Isoform 2 of Acetyl-CoA acetyltransferase, cytosolic OS=Homo sapiens GN=ACAT2	41.35	397	0	323.31	NaN	NaN	0.29889	NaN	135470000000	134760000000	712760000	106620000000	106200000000	416380000	5161400000	5080000000	81373000	13508000000	13207000000	300220000	8586200000	7378800000	10113000000	3048300000	11490000000	15582000000	8226300000	12197000000
Q9BW27;Q9BW27-3;J3KT10;J3QL54;Q9BW27-2	Nuclear pore complex protein Nup85	NUP85	sp|Q9BW27|NUP85_HUMAN Nuclear pore complex protein Nup85 OS=Homo sapiens GN=NUP85 PE=1 SV=1;sp|Q9BW27-3|NUP85_HUMAN Isoform 3 of Nuclear pore complex protein Nup85 OS=Homo sapiens GN=NUP85;tr|J3KT10|J3KT10_HUMAN Nuclear pore complex protein Nup85 OS=Homo s	75.019	656	0	323.31	NaN	NaN	NaN	NaN	99380000000	98992000000	387570000	96659000000	96505000000	154890000	16168000000	15893000000	275010000	9565400000	9321000000	244410000	8600200000	6245400000	10882000000	4903600000	18511000000	34495000000	18967000000	18441000000
Q9BVP2-2;Q9BVP2	Guanine nucleotide-binding protein-like 3	GNL3	sp|Q9BVP2-2|GNL3_HUMAN Isoform 2 of Guanine nucleotide-binding protein-like 3 OS=Homo sapiens GN=GNL3;sp|Q9BVP2|GNL3_HUMAN Guanine nucleotide-binding protein-like 3 OS=Homo sapiens GN=GNL3 PE=1 SV=2	60.54	537	0	323.31	NaN	NaN	NaN	NaN	127520000000	127050000000	460860000	101570000000	101390000000	187120000	4064900000	4013000000	51915000	6502200000	6460400000	41804000	8874200000	7203400000	12670000000	3011100000	5204000000	4318100000	4750600000	3690000000
Q9BVI4	Nucleolar complex protein 4 homolog	NOC4L	sp|Q9BVI4|NOC4L_HUMAN Nucleolar complex protein 4 homolog OS=Homo sapiens GN=NOC4L PE=1 SV=1	58.467	516	0	323.31	NaN	NaN	NaN	NaN	111010000000	111000000000	8175700	106870000000	106760000000	105490000	5776200000	5764200000	11946000	5054300000	5052100000	2180400	15880000000	267530000	16392000000	771040000	7394100000	3565900000	6030000000	0
Q9BTV4	Transmembrane protein 43	TMEM43	sp|Q9BTV4|TMM43_HUMAN Transmembrane protein 43 OS=Homo sapiens GN=TMEM43 PE=1 SV=1	44.875	400	0	323.31	NaN	0.16254	NaN	NaN	78847000000	78741000000	106460000	81557000000	81343000000	213360000	3912900000	3891900000	20951000	4406500000	4403000000	3573600	5888000000	3628100000	12714000000	4632300000	7109100000	0	6781300000	0
Q9BTT0;Q9BTT0-3;Q5TB19;E9PPH5;E9PLC4	Acidic leucine-rich nuclear phosphoprotein 32 family member E	ANP32E	sp|Q9BTT0|AN32E_HUMAN Acidic leucine-rich nuclear phosphoprotein 32 family member E OS=Homo sapiens GN=ANP32E PE=1 SV=1;sp|Q9BTT0-3|AN32E_HUMAN Isoform 3 of Acidic leucine-rich nuclear phosphoprotein 32 family member E OS=Homo sapiens GN=ANP32E;tr|Q5TB19|Q	30.692	268	0	323.31	NaN	NaN	NaN	NaN	67870000000	67327000000	542700000	72883000000	72883000000	0	4721100000	4700500000	20556000	2622500000	2618100000	4407400	2311200000	21005000000	9495600000	0	3696900000	0	1718700000	0
Q9BT78;D6RFN0;D6RAX7;Q9BT78-2;D6RD63	COP9 signalosome complex subunit 4	COPS4	sp|Q9BT78|CSN4_HUMAN COP9 signalosome complex subunit 4 OS=Homo sapiens GN=COPS4 PE=1 SV=1;tr|D6RFN0|D6RFN0_HUMAN COP9 signalosome complex subunit 4 OS=Homo sapiens GN=COPS4 PE=1 SV=1;tr|D6RAX7|D6RAX7_HUMAN COP9 constitutive photomorphogenic-like protein s	46.268	406	0	323.31	NaN	NaN	0.7137	NaN	15358000000	15358000000	0	16088000000	15962000000	125210000	3274400000	3249300000	25166000	1701200000	1695300000	5862600	1303400000	0	691270000	177480000	2413700000	2663200000	2899400000	1604500000
Q9BSL1	Ubiquitin-associated domain-containing protein 1	UBAC1	sp|Q9BSL1|UBAC1_HUMAN Ubiquitin-associated domain-containing protein 1 OS=Homo sapiens GN=UBAC1 PE=1 SV=1	45.338	405	0	323.31	NaN	NaN	NaN	NaN	64476000000	64307000000	169480000	65243000000	64990000000	252510000	1960900000	1924400000	36528000	3728400000	3712900000	15506000	4590400000	5505300000	8517800000	5017600000	421400000	3499200000	844140000	1561400000
Q9BRX2	Protein pelota homolog	PELO	sp|Q9BRX2|PELO_HUMAN Protein pelota homolog OS=Homo sapiens GN=PELO PE=1 SV=2	43.359	385	0	323.31	NaN	NaN	NaN	NaN	30613000000	30613000000	0	25197000000	25197000000	0	677530000	675280000	2244800	3245300000	3245300000	0	3387300000	0	3160400000	0	582100000	297870000	2264500000	0
Q9BRK5;Q9BRK5-6;H0Y3T6;Q9BRK5-2;G3V1E2;Q9BRK5-4;Q9BRK5-3	45 kDa calcium-binding protein	SDF4	sp|Q9BRK5|CAB45_HUMAN 45 kDa calcium-binding protein OS=Homo sapiens GN=SDF4 PE=1 SV=1;sp|Q9BRK5-6|CAB45_HUMAN Isoform 6 of 45 kDa calcium-binding protein OS=Homo sapiens GN=SDF4;tr|H0Y3T6|H0Y3T6_HUMAN 45 kDa calcium-binding protein (Fragment) OS=Homo sapi	41.806	362	0	323.31	NaN	NaN	NaN	NaN	77488000000	77323000000	164920000	75487000000	75360000000	127170000	27557000000	27430000000	126570000	11833000000	11798000000	35373000	4884300000	3228600000	9248700000	1450100000	8469700000	6373000000	4927400000	4010200000
Q9BRG1;K7EKV4	Vacuolar protein-sorting-associated protein 25	VPS25	sp|Q9BRG1|VPS25_HUMAN Vacuolar protein-sorting-associated protein 25 OS=Homo sapiens GN=VPS25 PE=1 SV=1;tr|K7EKV4|K7EKV4_HUMAN Vacuolar protein-sorting-associated protein 25 (Fragment) OS=Homo sapiens GN=VPS25 PE=1 SV=1	20.747	176	0	323.31	NaN	NaN	NaN	NaN	65168000000	64846000000	322200000	75890000000	75807000000	83344000	22431000000	22277000000	154030000	17400000000	17304000000	96176000	4868200000	5089100000	6984900000	1332900000	18248000000	10608000000	11822000000	6673600000
Q9BQA1;H0Y711;Q9BQA1-2	Methylosome protein 50	WDR77	sp|Q9BQA1|MEP50_HUMAN Methylosome protein 50 OS=Homo sapiens GN=WDR77 PE=1 SV=1;tr|H0Y711|H0Y711_HUMAN Methylosome protein 50 (Fragment) OS=Homo sapiens GN=WDR77 PE=1 SV=1;sp|Q9BQA1-2|MEP50_HUMAN Isoform 2 of Methylosome protein 50 OS=Homo sapiens GN=WDR77	36.724	342	0	323.31	NaN	NaN	NaN	NaN	57071000000	56962000000	108870000	56631000000	56462000000	169570000	7690600000	7555600000	135020000	15618000000	15293000000	325690000	3914700000	2395500000	3296200000	2325200000	9704200000	17840000000	4559400000	8393200000
Q9BQ67	Glutamate-rich WD repeat-containing protein 1	GRWD1	sp|Q9BQ67|GRWD1_HUMAN Glutamate-rich WD repeat-containing protein 1 OS=Homo sapiens GN=GRWD1 PE=1 SV=1	49.419	446	0	323.31	NaN	NaN	NaN	NaN	23566000000	23481000000	84837000	32178000000	32146000000	32604000	2516900000	2487600000	29273000	7888300000	7843100000	45241000	1594600000	1399000000	2238700000	760180000	3325700000	4347700000	5074600000	1339300000
Q9BQ52;G5E9D5;Q9BQ52-4;E7ES68;Q9BQ52-3	Zinc phosphodiesterase ELAC protein 2	ELAC2	sp|Q9BQ52|RNZ2_HUMAN Zinc phosphodiesterase ELAC protein 2 OS=Homo sapiens GN=ELAC2 PE=1 SV=2;tr|G5E9D5|G5E9D5_HUMAN ElaC homolog 2 (E. coli), isoform CRA_a OS=Homo sapiens GN=ELAC2 PE=1 SV=1;sp|Q9BQ52-4|RNZ2_HUMAN Isoform 4 of Zinc phosphodiesterase ELAC	92.218	826	0	323.31	NaN	NaN	NaN	NaN	54504000000	54496000000	7711000	42880000000	42866000000	14316000	8053900000	7878900000	174980000	7768100000	7700600000	67536000	4112600000	0	3858200000	0	6984700000	8333600000	4899200000	5884300000
Q9BPX3	Condensin complex subunit 3	NCAPG	sp|Q9BPX3|CND3_HUMAN Condensin complex subunit 3 OS=Homo sapiens GN=NCAPG PE=1 SV=1	114.33	1015	0	323.31	NaN	NaN	NaN	NaN	45602000000	45554000000	48028000	48023000000	48004000000	18794000	2787900000	2752900000	35012000	2585500000	2562400000	23098000	5042400000	1335800000	4706800000	1087900000	3661900000	1436900000	3193000000	1127700000
Q99733;Q99733-2;C9JZI7;C9J6D1;A8MXH2;E9PKT8;E9PS34;E9PNJ7;E9PNW0;E9PJJ2	Nucleosome assembly protein 1-like 4	NAP1L4	sp|Q99733|NP1L4_HUMAN Nucleosome assembly protein 1-like 4 OS=Homo sapiens GN=NAP1L4 PE=1 SV=1;sp|Q99733-2|NP1L4_HUMAN Isoform 2 of Nucleosome assembly protein 1-like 4 OS=Homo sapiens GN=NAP1L4;tr|C9JZI7|C9JZI7_HUMAN Nucleosome assembly protein 1-like 4 (	42.823	375	0	323.31	NaN	NaN	0.83741	0.46287	55375000000	55374000000	1132900	65871000000	65737000000	133770000	3083100000	3057900000	25184000	5861800000	5853000000	8815700	7460800000	0	7226000000	0	2543400000	1518100000	3101500000	1064600000
Q99714;Q99714-2;Q5H928	3-hydroxyacyl-CoA dehydrogenase type-2	HSD17B10	sp|Q99714|HCD2_HUMAN 3-hydroxyacyl-CoA dehydrogenase type-2 OS=Homo sapiens GN=HSD17B10 PE=1 SV=3;sp|Q99714-2|HCD2_HUMAN Isoform 2 of 3-hydroxyacyl-CoA dehydrogenase type-2 OS=Homo sapiens GN=HSD17B10;tr|Q5H928|Q5H928_HUMAN 3-hydroxyacyl-CoA dehydrogenase	26.923	261	0	323.31	NaN	NaN	0.49234	NaN	41923000000	41923000000	0	37716000000	37482000000	234030000	2270500000	2269500000	1022000	2645600000	2645600000	0	7451000000	0	6825200000	2644700000	1249200000	0	3224100000	0
Q99661;Q99661-2	Kinesin-like protein KIF2C	KIF2C	sp|Q99661|KIF2C_HUMAN Kinesin-like protein KIF2C OS=Homo sapiens GN=KIF2C PE=1 SV=2;sp|Q99661-2|KIF2C_HUMAN Isoform 2 of Kinesin-like protein KIF2C OS=Homo sapiens GN=KIF2C	81.312	725	0	323.31	NaN	NaN	NaN	NaN	20275000000	20275000000	0	23727000000	22865000000	861890000	2062800000	2048200000	14650000	5076300000	5065600000	10654000	2512600000	0	2236900000	0	2254000000	7243700000	2038900000	1366500000
Q99615;Q99615-2;K7ESP1;K7EIH8;K7EPP7	DnaJ homolog subfamily C member 7	DNAJC7	sp|Q99615|DNJC7_HUMAN DnaJ homolog subfamily C member 7 OS=Homo sapiens GN=DNAJC7 PE=1 SV=2;sp|Q99615-2|DNJC7_HUMAN Isoform 2 of DnaJ homolog subfamily C member 7 OS=Homo sapiens GN=DNAJC7;tr|K7ESP1|K7ESP1_HUMAN DnaJ homolog subfamily C member 7 (Fragment)	56.44	494	0	323.31	NaN	NaN	NaN	NaN	17648000000	17648000000	0	22522000000	22522000000	0	1719200000	1719200000	0	1082800000	1082800000	0	3710300000	0	4001700000	0	846940000	0	1097300000	0
Q99595	Mitochondrial import inner membrane translocase subunit Tim17-A	TIMM17A	sp|Q99595|TI17A_HUMAN Mitochondrial import inner membrane translocase subunit Tim17-A OS=Homo sapiens GN=TIMM17A PE=1 SV=1	18.023	171	0	323.31	NaN	NaN	NaN	NaN	32911000000	30168000000	2742600000	24652000000	24518000000	134560000	1381400000	1376500000	4922400	2361400000	2348800000	12617000	3652800000	1388300000	3048800000	756040000	2255800000	229540000	1778200000	0
Q99567;J3KMX1	Nuclear pore complex protein Nup88	NUP88	sp|Q99567|NUP88_HUMAN Nuclear pore complex protein Nup88 OS=Homo sapiens GN=NUP88 PE=1 SV=2;tr|J3KMX1|J3KMX1_HUMAN Nuclear pore complex protein Nup88 (Fragment) OS=Homo sapiens GN=NUP88 PE=1 SV=1	83.541	741	0	323.31	NaN	NaN	NaN	NaN	71217000000	71188000000	29626000	70215000000	70117000000	97997000	2357600000	2339500000	18136000	3891700000	3875200000	16507000	7334600000	2304700000	3459200000	3233100000	1882300000	0	2069900000	0
Q99523;Q99523-2	Sortilin	SORT1	sp|Q99523|SORT_HUMAN Sortilin OS=Homo sapiens GN=SORT1 PE=1 SV=3;sp|Q99523-2|SORT_HUMAN Isoform 2 of Sortilin OS=Homo sapiens GN=SORT1	92.067	831	0	323.31	NaN	NaN	NaN	NaN	105760000000	105600000000	159370000	111370000000	111050000000	321190000	21624000000	21391000000	232680000	19580000000	19254000000	325990000	8639100000	2879900000	9458300000	7627600000	19660000000	17000000000	14247000000	18897000000
Q99504-5;Q99504-3;Q99504;Q99504-2;Q99504-4;B1APR7	Eyes absent homolog 3;Eyes absent homolog	EYA3	sp|Q99504-5|EYA3_HUMAN Isoform 5 of Eyes absent homolog 3 OS=Homo sapiens GN=EYA3;sp|Q99504-3|EYA3_HUMAN Isoform 3 of Eyes absent homolog 3 OS=Homo sapiens GN=EYA3;sp|Q99504|EYA3_HUMAN Eyes absent homolog 3 OS=Homo sapiens GN=EYA3 PE=1 SV=3;sp|Q99504-2|EYA	57.827	527	0	323.31	NaN	NaN	NaN	NaN	40150000000	39888000000	261480000	34743000000	34704000000	38636000	10783000000	10672000000	110200000	3779900000	3744000000	35932000	2807600000	124580000	2549700000	0	6982300000	4591100000	2189600000	2082100000
Q99497;K7ELW0;K7EN27	Protein deglycase DJ-1	PARK7	sp|Q99497|PARK7_HUMAN Protein/nucleic acid deglycase DJ-1 OS=Homo sapiens GN=PARK7 PE=1 SV=2;tr|K7ELW0|K7ELW0_HUMAN Protein DJ-1 OS=Homo sapiens GN=PARK7 PE=1 SV=1;tr|K7EN27|K7EN27_HUMAN Protein DJ-1 (Fragment) OS=Homo sapiens GN=PARK7 PE=1 SV=1	19.891	189	0	323.31	NaN	NaN	0.86048	0.96978	8142100000	8142100000	0	11376000000	11376000000	0	2362000000	2352100000	9899400	6010100000	5998200000	11949000	775850000	0	1042700000	0	971760000	601280000	1967900000	1002200000
Q96TA2;Q96I63;Q96TA2-3;Q96TA2-2	ATP-dependent zinc metalloprotease YME1L1	YME1L1	sp|Q96TA2|YMEL1_HUMAN ATP-dependent zinc metalloprotease YME1L1 OS=Homo sapiens GN=YME1L1 PE=1 SV=2;tr|Q96I63|Q96I63_HUMAN ATP-dependent zinc metalloprotease YME1L1 OS=Homo sapiens GN=YME1L1 PE=1 SV=1;sp|Q96TA2-3|YMEL1_HUMAN Isoform 3 of ATP-dependent zinc	86.454	773	0	323.31	NaN	0.83178	NaN	NaN	14159000000	14154000000	5388600	15268000000	15224000000	44184000	444210000	436460000	7750500	3533000000	3494200000	38892000	1415000000	213460000	1203800000	402540000	682880000	0	1693400000	0
Q96TA1-2;Q96TA1	Niban-like protein 1	FAM129B	sp|Q96TA1-2|NIBL1_HUMAN Isoform 2 of Niban-like protein 1 OS=Homo sapiens GN=FAM129B;sp|Q96TA1|NIBL1_HUMAN Niban-like protein 1 OS=Homo sapiens GN=FAM129B PE=1 SV=3	82.682	733	0	323.31	NaN	NaN	1.9008	NaN	45324000000	45129000000	195560000	47786000000	47402000000	384510000	6609900000	6534400000	75502000	5599600000	5540800000	58841000	5999100000	5420200000	4788600000	3163700000	5050200000	4167400000	4157200000	5338300000
Q96T76;Q96T76-8;Q96T76-9;Q96T76-5	MMS19 nucleotide excision repair protein homolog	MMS19	sp|Q96T76|MMS19_HUMAN MMS19 nucleotide excision repair protein homolog OS=Homo sapiens GN=MMS19 PE=1 SV=2;sp|Q96T76-8|MMS19_HUMAN Isoform 5 of MMS19 nucleotide excision repair protein homolog OS=Homo sapiens GN=MMS19;sp|Q96T76-9|MMS19_HUMAN Isoform 6 of MM	113.29	1030	0	323.31	NaN	4.1121	NaN	NaN	82184000000	82150000000	34064000	84902000000	84867000000	35940000	6488000000	6473900000	14166000	3029400000	3029400000	0	6747100000	0	6281100000	0	4200600000	1038000000	2087900000	0
Q96S52;Q96S52-2	GPI transamidase component PIG-S	PIGS	sp|Q96S52|PIGS_HUMAN GPI transamidase component PIG-S OS=Homo sapiens GN=PIGS PE=1 SV=3;sp|Q96S52-2|PIGS_HUMAN Isoform 2 of GPI transamidase component PIG-S OS=Homo sapiens GN=PIGS	61.655	555	0	323.31	NaN	2.8573	NaN	NaN	136890000000	136560000000	329870000	126460000000	125970000000	487700000	4136500000	4129900000	6628300	14244000000	14220000000	24178000	10296000000	5876800000	11921000000	2529000000	2040900000	2156500000	4662500000	0
Q96R06	Sperm-associated antigen 5	SPAG5	sp|Q96R06|SPAG5_HUMAN Sperm-associated antigen 5 OS=Homo sapiens GN=SPAG5 PE=1 SV=2	134.42	1193	0	323.31	NaN	NaN	NaN	NaN	12762000000	12762000000	0	18544000000	18544000000	0	5177800000	5063500000	114330000	11496000000	11359000000	136680000	909160000	0	1302900000	0	6834600000	11236000000	4000800000	7843100000
Q96FJ2	Dynein light chain 2, cytoplasmic	DYNLL2	sp|Q96FJ2|DYL2_HUMAN Dynein light chain 2, cytoplasmic OS=Homo sapiens GN=DYNLL2 PE=1 SV=1	10.35	89	0	323.31	NaN	NaN	0.81387	NaN	141490000000	141190000000	295340000	152260000000	151950000000	313330000	28128000000	27792000000	335670000	29174000000	28887000000	287190000	15423000000	5622200000	16398000000	5201600000	25211000000	24177000000	17821000000	18407000000
Q96EE3;Q96EE3-1;K7ELV2;K7EP88;K7ENI5	Nucleoporin SEH1	SEH1L	sp|Q96EE3|SEH1_HUMAN Nucleoporin SEH1 OS=Homo sapiens GN=SEH1L PE=1 SV=3;sp|Q96EE3-1|SEH1_HUMAN Isoform B of Nucleoporin SEH1 OS=Homo sapiens GN=SEH1L;tr|K7ELV2|K7ELV2_HUMAN Nucleoporin SEH1 (Fragment) OS=Homo sapiens GN=SEH1L PE=1 SV=1;tr|K7EP88|K7EP88_HU	39.648	360	0	323.31	0.66469	NaN	NaN	NaN	15642000000	15568000000	74517000	18496000000	18496000000	0	1305700000	1304300000	1434700	683370000	683370000	0	2976000000	761290000	2734700000	0	2002300000	0	1921000000	0
Q96DI7;Q96DI7-2	U5 small nuclear ribonucleoprotein 40 kDa protein	SNRNP40	sp|Q96DI7|SNR40_HUMAN U5 small nuclear ribonucleoprotein 40 kDa protein OS=Homo sapiens GN=SNRNP40 PE=1 SV=1;sp|Q96DI7-2|SNR40_HUMAN Isoform 2 of U5 small nuclear ribonucleoprotein 40 kDa protein OS=Homo sapiens GN=SNRNP40	39.31	357	0	323.31	NaN	6.2098	NaN	NaN	26910000000	26883000000	27407000	28313000000	28313000000	0	3044800000	3024600000	20284000	4563400000	4559800000	3646300	2299900000	0	2563200000	0	2482800000	1543100000	3161300000	0
Q96DG6	Carboxymethylenebutenolidase homolog	CMBL	sp|Q96DG6|CMBL_HUMAN Carboxymethylenebutenolidase homolog OS=Homo sapiens GN=CMBL PE=1 SV=1	28.048	245	0	323.31	0.63313	NaN	NaN	NaN	67207000000	67061000000	146200000	67092000000	66974000000	118340000	1453900000	1444500000	9372900	6378800000	6342200000	36601000	3510600000	2281800000	5112900000	861600000	1957200000	1604100000	3256000000	2108900000
Q96CS3	FAS-associated factor 2	FAF2	sp|Q96CS3|FAF2_HUMAN FAS-associated factor 2 OS=Homo sapiens GN=FAF2 PE=1 SV=2	52.623	445	0	323.31	NaN	NaN	NaN	NaN	17247000000	17245000000	2039800	18889000000	18875000000	13886000	1005400000	1005400000	0	669220000	669220000	0	2195600000	230030000	2550600000	0	1927000000	0	594570000	0
Q96C36;A0A087WTV6;A0A087WZR9;J3KR12	Pyrroline-5-carboxylate reductase 2;Pyrroline-5-carboxylate reductase	PYCR2	sp|Q96C36|P5CR2_HUMAN Pyrroline-5-carboxylate reductase 2 OS=Homo sapiens GN=PYCR2 PE=1 SV=1;tr|A0A087WTV6|A0A087WTV6_HUMAN Pyrroline-5-carboxylate reductase 2 OS=Homo sapiens GN=PYCR2 PE=1 SV=1;tr|A0A087WZR9|A0A087WZR9_HUMAN Pyrroline-5-carboxylate reduct	33.637	320	0	323.31	NaN	NaN	0.56815	NaN	11143000000	11135000000	8314800	9141600000	9086100000	55542000	140770000	140770000	0	242060000	242060000	0	1946800000	1408900000	1704300000	0	369150000	0	356940000	0
Q96C19	EF-hand domain-containing protein D2	EFHD2	sp|Q96C19|EFHD2_HUMAN EF-hand domain-containing protein D2 OS=Homo sapiens GN=EFHD2 PE=1 SV=1	26.697	240	0	323.31	NaN	1.5714	1.1992	NaN	59297000000	59170000000	126720000	54872000000	54790000000	82002000	13175000000	13018000000	156740000	4467200000	4452700000	14586000	2911200000	2153600000	5431300000	2231900000	8317100000	7240900000	3702200000	3181800000
Q96AE4;E9PEB5	Far upstream element-binding protein 1	FUBP1	sp|Q96AE4|FUBP1_HUMAN Far upstream element-binding protein 1 OS=Homo sapiens GN=FUBP1 PE=1 SV=3;tr|E9PEB5|E9PEB5_HUMAN Far upstream element-binding protein 1 OS=Homo sapiens GN=FUBP1 PE=1 SV=1	67.56	644	0	323.31	NaN	NaN	0.84407	0.46626	25406000000	25406000000	0	13199000000	13199000000	0	3646100000	3550400000	95670000	3317500000	3282900000	34516000	2127000000	0	1592900000	0	3107400000	3226200000	1745200000	2459800000
Q96A72;F5H6N1	Protein mago nashi homolog 2	MAGOHB	sp|Q96A72|MGN2_HUMAN Protein mago nashi homolog 2 OS=Homo sapiens GN=MAGOHB PE=1 SV=1;tr|F5H6N1|F5H6N1_HUMAN Protein mago nashi homolog 2 OS=Homo sapiens GN=MAGOHB PE=1 SV=1	17.276	148	0	323.31	NaN	NaN	0.81531	0.59569	49472000000	48952000000	520230000	46067000000	45406000000	660730000	5953900000	5905500000	48388000	10177000000	9988600000	188880000	4637500000	4437300000	4237200000	4079100000	6488300000	11464000000	4770100000	6134200000
Q96A49	Synapse-associated protein 1	SYAP1	sp|Q96A49|SYAP1_HUMAN Synapse-associated protein 1 OS=Homo sapiens GN=SYAP1 PE=1 SV=1	39.933	352	0	323.31	NaN	NaN	NaN	NaN	110640000000	109050000000	1598100000	102990000000	102870000000	117750000	12452000000	12366000000	86094000	10313000000	10259000000	53969000	9990400000	5327600000	11462000000	4781500000	14922000000	12965000000	13204000000	12266000000
Q96A33;Q96A33-2	Coiled-coil domain-containing protein 47	CCDC47	sp|Q96A33|CCD47_HUMAN Coiled-coil domain-containing protein 47 OS=Homo sapiens GN=CCDC47 PE=1 SV=1;sp|Q96A33-2|CCD47_HUMAN Isoform 2 of Coiled-coil domain-containing protein 47 OS=Homo sapiens GN=CCDC47	55.873	483	0	323.31	NaN	NaN	NaN	NaN	65866000000	65641000000	225490000	59369000000	59151000000	217200000	24691000000	23868000000	823180000	17766000000	17211000000	555630000	8710200000	1746800000	4221500000	3697700000	14442000000	52344000000	10086000000	29976000000
Q969X6;H3BSH7;Q969X6-3;Q969X6-2;A0A0J9YWM9;A0A0J9YWK2	Cirhin	CIRH1A	sp|Q969X6|UTP4_HUMAN U3 small nucleolar RNA-associated protein 4 homolog OS=Homo sapiens GN=UTP4 PE=1 SV=1;tr|H3BSH7|H3BSH7_HUMAN U3 small nucleolar RNA-associated protein 4 homolog (Fragment) OS=Homo sapiens GN=UTP4 PE=1 SV=1;sp|Q969X6-3|UTP4_HUMAN Isofor	76.889	686	0	323.31	0.28337	NaN	NaN	NaN	5002300000	5002300000	0	6057300000	6057300000	0	698140000	695470000	2662200	2181100000	2176900000	4159500	398700000	0	508650000	0	948130000	0	985490000	147390000
Q969V3-2;Q969V3;K7EMW4;A0A0C4DGP7;K7ELZ9;K7ENM2	Nicalin	NCLN	sp|Q969V3-2|NCLN_HUMAN Isoform 2 of Nicalin OS=Homo sapiens GN=NCLN;sp|Q969V3|NCLN_HUMAN Nicalin OS=Homo sapiens GN=NCLN PE=1 SV=2;tr|K7EMW4|K7EMW4_HUMAN Nicalin OS=Homo sapiens GN=NCLN PE=1 SV=1;tr|A0A0C4DGP7|A0A0C4DGP7_HUMAN Nicalin (Fragment) OS=Homo sa	62.846	562	0	323.31	NaN	NaN	NaN	NaN	29921000000	29921000000	0	25483000000	25463000000	19519000	2487500000	2411400000	76047000	3817400000	3804300000	13049000	2131300000	0	1792600000	1267300000	3050100000	2868600000	2079300000	0
Q93008-1;Q93008	Probable ubiquitin carboxyl-terminal hydrolase FAF-X	USP9X	sp|Q93008-1|USP9X_HUMAN Isoform 2 of Probable ubiquitin carboxyl-terminal hydrolase FAF-X OS=Homo sapiens GN=USP9X;sp|Q93008|USP9X_HUMAN Probable ubiquitin carboxyl-terminal hydrolase FAF-X OS=Homo sapiens GN=USP9X PE=1 SV=3	290.46	2554	0	323.31	NaN	NaN	NaN	NaN	31164000000	31138000000	25783000	31008000000	30977000000	30724000	2000000000	1989500000	10531000	5635100000	5599700000	35469000	2794400000	0	2537600000	0	2249200000	0	2603000000	1669000000
Q92945;A0A087WTP3;M0R0I5	Far upstream element-binding protein 2	KHSRP	sp|Q92945|FUBP2_HUMAN Far upstream element-binding protein 2 OS=Homo sapiens GN=KHSRP PE=1 SV=4;tr|A0A087WTP3|A0A087WTP3_HUMAN Far upstream element-binding protein 2 OS=Homo sapiens GN=KHSRP PE=1 SV=1;tr|M0R0I5|M0R0I5_HUMAN Far upstream element-binding pro	73.114	711	0	323.31	NaN	NaN	0.66404	0.71573	245430000000	244670000000	759180000	172920000000	172530000000	392150000	10720000000	10531000000	189510000	21421000000	21256000000	165500000	26737000000	6715600000	19973000000	5358500000	11196000000	12706000000	13429000000	11298000000
Q92922	SWI/SNF complex subunit SMARCC1	SMARCC1	sp|Q92922|SMRC1_HUMAN SWI/SNF complex subunit SMARCC1 OS=Homo sapiens GN=SMARCC1 PE=1 SV=3	122.87	1105	0	323.31	NaN	NaN	NaN	NaN	115040000000	114740000000	300050000	104770000000	103700000000	1066700000	5281200000	5247600000	33575000	5619800000	5600500000	19354000	15434000000	4162300000	10803000000	4082100000	9822300000	6598100000	9852400000	5816200000
Q92878;Q92878-2;Q92878-3	DNA repair protein RAD50	RAD50	sp|Q92878|RAD50_HUMAN DNA repair protein RAD50 OS=Homo sapiens GN=RAD50 PE=1 SV=1;sp|Q92878-2|RAD50_HUMAN Isoform 2 of DNA repair protein RAD50 OS=Homo sapiens GN=RAD50;sp|Q92878-3|RAD50_HUMAN Isoform 3 of DNA repair protein RAD50 OS=Homo sapiens GN=RAD50	153.89	1312	0	323.31	NaN	NaN	NaN	NaN	115100000000	115040000000	60616000	127610000000	127480000000	129020000	9287900000	9166400000	121490000	6813700000	6789100000	24526000	27690000000	953040000	16207000000	2202000000	17477000000	9572800000	13267000000	5651800000
Q92797;A0A087WUE9;M0R3C7;Q92797-2	Symplekin	SYMPK	sp|Q92797|SYMPK_HUMAN Symplekin OS=Homo sapiens GN=SYMPK PE=1 SV=2;tr|A0A087WUE9|A0A087WUE9_HUMAN Symplekin OS=Homo sapiens GN=SYMPK PE=1 SV=1;tr|M0R3C7|M0R3C7_HUMAN Symplekin OS=Homo sapiens GN=SYMPK PE=1 SV=1;sp|Q92797-2|SYMPK_HUMAN Isoform 2 of Sympleki	141.15	1274	0	323.31	1.4107	NaN	NaN	NaN	130730000000	130480000000	256670000	153590000000	152930000000	655700000	15522000000	15272000000	249860000	19535000000	19342000000	192940000	9101400000	7542400000	16075000000	7210200000	10465000000	16660000000	7432900000	11926000000
Q92665	28S ribosomal protein S31, mitochondrial	MRPS31	sp|Q92665|RT31_HUMAN 28S ribosomal protein S31, mitochondrial OS=Homo sapiens GN=MRPS31 PE=1 SV=3	45.318	395	0	323.31	NaN	NaN	NaN	NaN	30114000000	30043000000	71419000	33709000000	33649000000	59880000	2182400000	2163200000	19138000	3019400000	2997200000	22198000	2596800000	1459600000	4013400000	2355700000	1323800000	1095300000	1523300000	972090000
Q92552;Q92552-2;G5EA06;D6RH20	28S ribosomal protein S27, mitochondrial	MRPS27	sp|Q92552|RT27_HUMAN 28S ribosomal protein S27, mitochondrial OS=Homo sapiens GN=MRPS27 PE=1 SV=3;sp|Q92552-2|RT27_HUMAN Isoform 2 of 28S ribosomal protein S27, mitochondrial OS=Homo sapiens GN=MRPS27;tr|G5EA06|G5EA06_HUMAN 28S ribosomal protein S27, mitoc	47.611	414	0	323.31	NaN	NaN	NaN	NaN	17475000000	17475000000	0	15605000000	15605000000	0	1196700000	1196700000	0	1197600000	1099300000	98372000	2139800000	0	2089900000	0	2833600000	0	3070900000	3267900000
Q92499;F1T0B3;A0A087X2G1;Q92499-2;Q92499-3	ATP-dependent RNA helicase DDX1	DDX1	sp|Q92499|DDX1_HUMAN ATP-dependent RNA helicase DDX1 OS=Homo sapiens GN=DDX1 PE=1 SV=2;tr|F1T0B3|F1T0B3_HUMAN ATP-dependent RNA helicase DDX1 OS=Homo sapiens GN=DDX1 PE=1 SV=1;tr|A0A087X2G1|A0A087X2G1_HUMAN ATP-dependent RNA helicase DDX1 OS=Homo sapiens G	82.431	740	0	323.31	0.45081	NaN	0.95214	1.0547	49767000000	49447000000	320140000	38598000000	38580000000	18051000	1582600000	1572100000	10455000	2312200000	2312200000	0	5427700000	6734000000	4554800000	587980000	1321600000	865480000	1433200000	0
Q8WVM8;Q8WVM8-2;Q8WVM8-3	Sec1 family domain-containing protein 1	SCFD1	sp|Q8WVM8|SCFD1_HUMAN Sec1 family domain-containing protein 1 OS=Homo sapiens GN=SCFD1 PE=1 SV=4;sp|Q8WVM8-2|SCFD1_HUMAN Isoform 2 of Sec1 family domain-containing protein 1 OS=Homo sapiens GN=SCFD1;sp|Q8WVM8-3|SCFD1_HUMAN Isoform 3 of Sec1 family domain-c	72.379	642	0	323.31	NaN	NaN	NaN	NaN	190050000000	189620000000	424600000	187450000000	187050000000	394190000	69246000000	68570000000	675520000	48064000000	47592000000	471780000	18097000000	4241300000	19487000000	3189100000	63628000000	56279000000	41901000000	37839000000
Q8WVC2;P63220;Q9BYK1	40S ribosomal protein S21	RPS21	tr|Q8WVC2|Q8WVC2_HUMAN 40S ribosomal protein S21 OS=Homo sapiens GN=RPS21 PE=1 SV=1;sp|P63220|RS21_HUMAN 40S ribosomal protein S21 OS=Homo sapiens GN=RPS21 PE=1 SV=1;tr|Q9BYK1|Q9BYK1_HUMAN 40S ribosomal protein S21 OS=Homo sapiens GN=RPS21 PE=1 SV=1	8.85	81	0	323.31	0.18295	NaN	0.20286	NaN	36650000000	36465000000	185870000	34322000000	34233000000	88764000	4354800000	4298600000	56268000	7543600000	7464100000	79509000	2068400000	1958200000	2202000000	810610000	11276000000	9971100000	5060700000	4149700000
Q8TEX9;Q8TEX9-2;H0YN14	Importin-4	IPO4	sp|Q8TEX9|IPO4_HUMAN Importin-4 OS=Homo sapiens GN=IPO4 PE=1 SV=2;sp|Q8TEX9-2|IPO4_HUMAN Isoform 2 of Importin-4 OS=Homo sapiens GN=IPO4;tr|H0YN14|H0YN14_HUMAN Importin-4 OS=Homo sapiens GN=IPO4 PE=1 SV=1	118.71	1081	0	323.31	0.19643	NaN	NaN	NaN	52652000000	52542000000	110500000	59887000000	59802000000	85352000	9695200000	9542800000	152390000	21561000000	21233000000	328240000	3166200000	2303900000	4075700000	1222000000	15323000000	20517000000	7880200000	13428000000
Q8TEQ6	Gem-associated protein 5	GEMIN5	sp|Q8TEQ6|GEMI5_HUMAN Gem-associated protein 5 OS=Homo sapiens GN=GEMIN5 PE=1 SV=3	168.59	1508	0	323.31	NaN	0.37349	NaN	NaN	262170000000	261570000000	598390000	290680000000	290010000000	665300000	24087000000	23827000000	259940000	31356000000	31146000000	210000000	32489000000	8153900000	36548000000	7681500000	21197000000	18250000000	17512000000	10068000000
Q8TED0;Q8TED0-3	U3 small nucleolar RNA-associated protein 15 homolog	UTP15	sp|Q8TED0|UTP15_HUMAN U3 small nucleolar RNA-associated protein 15 homolog OS=Homo sapiens GN=UTP15 PE=1 SV=3;sp|Q8TED0-3|UTP15_HUMAN Isoform 3 of U3 small nucleolar RNA-associated protein 15 homolog OS=Homo sapiens GN=UTP15	58.414	518	0	323.31	NaN	NaN	NaN	NaN	8098800000	8098800000	0	24994000000	24955000000	38929000	8758100000	8588200000	169910000	4705200000	4674300000	30855000	810610000	0	2423300000	0	4467600000	4615700000	1898200000	4697400000
Q8NI27;A0A0C4DG98	THO complex subunit 2	THOC2	sp|Q8NI27|THOC2_HUMAN THO complex subunit 2 OS=Homo sapiens GN=THOC2 PE=1 SV=2;tr|A0A0C4DG98|A0A0C4DG98_HUMAN THO complex subunit 2 OS=Homo sapiens GN=THOC2 PE=1 SV=1	182.77	1593	0	323.31	NaN	NaN	NaN	NaN	55017000000	55008000000	8905200	52117000000	52117000000	0	6864500000	6815400000	49108000	6895200000	6862000000	33178000	5801700000	0	4612400000	0	8505800000	5676300000	8154200000	6979000000
Q8NFH4;F8VTY2	Nucleoporin Nup37	NUP37	sp|Q8NFH4|NUP37_HUMAN Nucleoporin Nup37 OS=Homo sapiens GN=NUP37 PE=1 SV=1;tr|F8VTY2|F8VTY2_HUMAN Nucleoporin Nup37 (Fragment) OS=Homo sapiens GN=NUP37 PE=1 SV=8	36.707	326	0	323.31	NaN	NaN	NaN	NaN	20210000000	18834000000	1376900000	21455000000	20262000000	1192600000	323440000	323440000	0	703830000	698650000	5181800	1507800000	34307000000	1655500000	12268000000	4426900000	0	1958000000	0
Q8NFH3;Q8NFH3-2	Nucleoporin Nup43	NUP43	sp|Q8NFH3|NUP43_HUMAN Nucleoporin Nup43 OS=Homo sapiens GN=NUP43 PE=1 SV=1;sp|Q8NFH3-2|NUP43_HUMAN Isoform 2 of Nucleoporin Nup43 OS=Homo sapiens GN=NUP43	42.15	380	0	323.31	NaN	0.20102	0.38225	NaN	17811000000	17752000000	59879000	18928000000	18928000000	0	803030000	799990000	3036300	3956700000	3943100000	13610000	1627400000	1480200000	1776300000	0	1139900000	0	1219200000	908290000
Q8NE71;Q8NE71-2;H0YGW7	ATP-binding cassette sub-family F member 1	ABCF1	sp|Q8NE71|ABCF1_HUMAN ATP-binding cassette sub-family F member 1 OS=Homo sapiens GN=ABCF1 PE=1 SV=2;sp|Q8NE71-2|ABCF1_HUMAN Isoform 2 of ATP-binding cassette sub-family F member 1 OS=Homo sapiens GN=ABCF1;tr|H0YGW7|H0YGW7_HUMAN ATP-binding cassette sub-fam	95.925	845	0	323.31	NaN	NaN	0.5096	NaN	66707000000	66204000000	502950000	58154000000	57808000000	346540000	4343400000	4311400000	32026000	5140300000	5105700000	34615000	4501200000	4352800000	5045700000	3397600000	3109600000	3240600000	3410600000	2436900000
Q8NC51;Q8NC51-2	Plasminogen activator inhibitor 1 RNA-binding protein	SERBP1	sp|Q8NC51|PAIRB_HUMAN Plasminogen activator inhibitor 1 RNA-binding protein OS=Homo sapiens GN=SERBP1 PE=1 SV=2;sp|Q8NC51-2|PAIRB_HUMAN Isoform 2 of Plasminogen activator inhibitor 1 RNA-binding protein OS=Homo sapiens GN=SERBP1	44.965	408	0	323.31	NaN	NaN	0.79095	0.73571	9766700000	9698200000	68467000	7903400000	7903400000	0	2907500000	2858200000	49299000	3195800000	3151800000	43955000	358180000	0	628310000	0	2940400000	0	642600000	0
Q8NBT2;Q8NBT2-2	Kinetochore protein Spc24	SPC24	sp|Q8NBT2|SPC24_HUMAN Kinetochore protein Spc24 OS=Homo sapiens GN=SPC24 PE=1 SV=2;sp|Q8NBT2-2|SPC24_HUMAN Isoform 2 of Kinetochore protein Spc24 OS=Homo sapiens GN=SPC24	22.478	197	0	323.31	NaN	NaN	NaN	NaN	30790000000	30766000000	23350000	27696000000	27679000000	16537000	900460000	895440000	5019700	1042800000	1040400000	2353000	4539400000	0	4150000000	2522600000	1072300000	0	732900000	397020000
Q8NBS9;Q8NBS9-2	Thioredoxin domain-containing protein 5	TXNDC5	sp|Q8NBS9|TXND5_HUMAN Thioredoxin domain-containing protein 5 OS=Homo sapiens GN=TXNDC5 PE=1 SV=2;sp|Q8NBS9-2|TXND5_HUMAN Isoform 2 of Thioredoxin domain-containing protein 5 OS=Homo sapiens GN=TXNDC5	47.628	432	0	323.31	NaN	0.10813	1.9104	1.9158	8209000000	8209000000	0	8559500000	8559500000	0	409720000	357530000	52183000	426110000	403190000	22925000	1544800000	0	1553800000	0	822540000	1986400000	476380000	0
Q8N766-2;Q8N766;Q8N766-3;Q8N766-4	ER membrane protein complex subunit 1	EMC1	sp|Q8N766-2|EMC1_HUMAN Isoform 2 of ER membrane protein complex subunit 1 OS=Homo sapiens GN=EMC1;sp|Q8N766|EMC1_HUMAN ER membrane protein complex subunit 1 OS=Homo sapiens GN=EMC1 PE=1 SV=1;sp|Q8N766-3|EMC1_HUMAN Isoform 3 of ER membrane protein complex s	111.63	992	0	323.31	NaN	5.4683	NaN	5.1063	46170000000	46035000000	134890000	52303000000	52116000000	187560000	54371000000	53399000000	972260000	11113000000	10983000000	129090000	3613200000	4526600000	3603000000	3215100000	30553000000	46397000000	11350000000	23038000000
Q8N6R0;Q8N6R0-3;Q8N6R0-4;Q8N6R0-1	Methyltransferase-like protein 13	METTL13	sp|Q8N6R0|MET13_HUMAN Methyltransferase-like protein 13 OS=Homo sapiens GN=METTL13 PE=1 SV=1;sp|Q8N6R0-3|MET13_HUMAN Isoform 3 of Methyltransferase-like protein 13 OS=Homo sapiens GN=METTL13;sp|Q8N6R0-4|MET13_HUMAN Isoform 2 of Methyltransferase-like prote	78.767	699	0	323.31	NaN	2.3509	NaN	NaN	98581000000	98238000000	343180000	103580000000	103290000000	283310000	5548700000	5482400000	66338000	9881800000	9805200000	76617000	5177900000	4929400000	11438000000	2375500000	5516400000	6319300000	7773000000	5276800000
Q8N3C0	Activating signal cointegrator 1 complex subunit 3	ASCC3	sp|Q8N3C0|ASCC3_HUMAN Activating signal cointegrator 1 complex subunit 3 OS=Homo sapiens GN=ASCC3 PE=1 SV=3	251.46	2202	0	323.31	1.7739	NaN	NaN	NaN	299310000000	298280000000	1036400000	282100000000	279740000000	2361800000	7695100000	7590600000	104520000	27563000000	27293000000	270320000	25411000000	18460000000	32393000000	15635000000	18521000000	21829000000	16905000000	21659000000
Q8N183	Mimitin, mitochondrial	NDUFAF2	sp|Q8N183|NDUF2_HUMAN NADH dehydrogenase [ubiquinone] 1 alpha subcomplex assembly factor 2 OS=Homo sapiens GN=NDUFAF2 PE=1 SV=1	19.856	169	0	323.31	NaN	NaN	0.87265	NaN	101780000000	101700000000	74957000	99587000000	99493000000	94075000	5888500000	5869400000	19125000	7777100000	7775200000	1902700	8913500000	495260000	17713000000	700610000	7210200000	1942900000	6227900000	0
Q8N163;Q8N163-2;H0YB24;G3V119	Cell cycle and apoptosis regulator protein 2	CCAR2	sp|Q8N163|CCAR2_HUMAN Cell cycle and apoptosis regulator protein 2 OS=Homo sapiens GN=CCAR2 PE=1 SV=2;sp|Q8N163-2|CCAR2_HUMAN Isoform 2 of Cell cycle and apoptosis regulator protein 2 OS=Homo sapiens GN=CCAR2;tr|H0YB24|H0YB24_HUMAN Cell cycle and apoptosis	102.9	923	0	323.31	NaN	NaN	0.68349	0.45443	72998000000	72628000000	370110000	81217000000	80873000000	343810000	15177000000	14729000000	448490000	4411000000	4331700000	79267000	6708700000	4414900000	6933600000	3824000000	9583800000	14900000000	4543100000	10649000000
Q8IY81	pre-rRNA processing protein FTSJ3	FTSJ3	sp|Q8IY81|SPB1_HUMAN pre-rRNA processing protein FTSJ3 OS=Homo sapiens GN=FTSJ3 PE=1 SV=2	96.557	847	0	323.31	NaN	NaN	NaN	NaN	6839100000	6839100000	0	7899800000	7899800000	0	108570000	108570000	0	187760000	187760000	0	769480000	0	982520000	0	171180000	0	203410000	0
Q8IXI1	Mitochondrial Rho GTPase 2	RHOT2	sp|Q8IXI1|MIRO2_HUMAN Mitochondrial Rho GTPase 2 OS=Homo sapiens GN=RHOT2 PE=1 SV=2	68.117	618	0	323.31	NaN	NaN	NaN	NaN	79097000000	78670000000	426990000	53228000000	53206000000	21462000	43992000000	43344000000	648310000	24621000000	24422000000	198910000	4893500000	5258800000	5901400000	0	41069000000	51456000000	21234000000	29181000000
Q8IX12-2;Q8IX12;A0A0C4DGG8;F5H2E6;F5H1H2	Cell division cycle and apoptosis regulator protein 1	CCAR1	sp|Q8IX12-2|CCAR1_HUMAN Isoform 2 of Cell division cycle and apoptosis regulator protein 1 OS=Homo sapiens GN=CCAR1;sp|Q8IX12|CCAR1_HUMAN Cell division cycle and apoptosis regulator protein 1 OS=Homo sapiens GN=CCAR1 PE=1 SV=2;tr|A0A0C4DGG8|A0A0C4DGG8_HUMA	131.04	1135	0	323.31	NaN	NaN	NaN	NaN	75091000000	74699000000	392100000	66702000000	66507000000	195450000	4579300000	4480100000	99286000	6013900000	5979500000	34379000	7031100000	8299700000	6575500000	5369200000	3803800000	8362900000	2614900000	3538300000
Q8IWX8;J3QK89	Calcium homeostasis endoplasmic reticulum protein	CHERP	sp|Q8IWX8|CHERP_HUMAN Calcium homeostasis endoplasmic reticulum protein OS=Homo sapiens GN=CHERP PE=1 SV=3;tr|J3QK89|J3QK89_HUMAN Calcium homeostasis endoplasmic reticulum protein OS=Homo sapiens GN=CHERP PE=1 SV=1	103.7	916	0	323.31	NaN	NaN	NaN	NaN	125460000000	125270000000	192860000	114720000000	114640000000	82446000	44309000000	44045000000	264180000	80827000000	79959000000	867990000	9648800000	1892400000	8294600000	767770000	40093000000	41389000000	30593000000	40276000000
Q86XP3;A0A0A0MSJ0;Q86XP3-2	ATP-dependent RNA helicase DDX42	DDX42	sp|Q86XP3|DDX42_HUMAN ATP-dependent RNA helicase DDX42 OS=Homo sapiens GN=DDX42 PE=1 SV=1;tr|A0A0A0MSJ0|A0A0A0MSJ0_HUMAN ATP-dependent RNA helicase DDX42 OS=Homo sapiens GN=DDX42 PE=1 SV=1;sp|Q86XP3-2|DDX42_HUMAN Isoform 2 of ATP-dependent RNA helicase DDX	102.97	938	0	323.31	NaN	NaN	4.3591	NaN	83139000000	83018000000	120450000	81835000000	81774000000	61174000	6747700000	6683900000	63768000	5968400000	5917200000	51241000	14167000000	1260000000	8907700000	0	12688000000	5598800000	11229000000	14226000000
Q86UV5;Q86UV5-8;Q86UV5-2;Q86UV5-3	Ubiquitin carboxyl-terminal hydrolase 48	USP48	sp|Q86UV5|UBP48_HUMAN Ubiquitin carboxyl-terminal hydrolase 48 OS=Homo sapiens GN=USP48 PE=1 SV=1;sp|Q86UV5-8|UBP48_HUMAN Isoform 8 of Ubiquitin carboxyl-terminal hydrolase 48 OS=Homo sapiens GN=USP48;sp|Q86UV5-2|UBP48_HUMAN Isoform 2 of Ubiquitin carboxyl	119.03	1035	0	323.31	NaN	NaN	NaN	NaN	67118000000	67062000000	56038000	65496000000	65416000000	79723000	8822900000	8776900000	45963000	10765000000	10743000000	21886000	5729900000	2609800000	7544400000	2770400000	8719000000	0	5549800000	696390000
Q86UP2;Q86UP2-4;Q86UP2-2;Q86UP2-3	Kinectin	KTN1	sp|Q86UP2|KTN1_HUMAN Kinectin OS=Homo sapiens GN=KTN1 PE=1 SV=1;sp|Q86UP2-4|KTN1_HUMAN Isoform 4 of Kinectin OS=Homo sapiens GN=KTN1;sp|Q86UP2-2|KTN1_HUMAN Isoform 2 of Kinectin OS=Homo sapiens GN=KTN1;sp|Q86UP2-3|KTN1_HUMAN Isoform 3 of Kinectin OS=Homo s	156.27	1357	0	323.31	NaN	0.44039	0.96612	0.69871	127680000000	123320000000	4358000000	130070000000	129820000000	242000000	4932300000	4771600000	160670000	9148500000	9119700000	28801000	34677000000	15560000000	17943000000	0	4417400000	17175000000	5250600000	21384000000
Q7Z6Z7-2;Q7Z6Z7-3;Q7Z6Z7	E3 ubiquitin-protein ligase HUWE1	HUWE1	sp|Q7Z6Z7-2|HUWE1_HUMAN Isoform 2 of E3 ubiquitin-protein ligase HUWE1 OS=Homo sapiens GN=HUWE1;sp|Q7Z6Z7-3|HUWE1_HUMAN Isoform 3 of E3 ubiquitin-protein ligase HUWE1 OS=Homo sapiens GN=HUWE1;sp|Q7Z6Z7|HUWE1_HUMAN E3 ubiquitin-protein ligase HUWE1 OS=Homo	480.19	4358	0	323.31	NaN	NaN	NaN	NaN	54526000000	54526000000	0	41351000000	41325000000	26473000	1212600000	1212600000	0	3955100000	3955100000	0	4535300000	0	4199000000	204550000	1410100000	0	4135300000	0
Q7Z2T5;Q7Z2T5-2	TRMT1-like protein	TRMT1L	sp|Q7Z2T5|TRM1L_HUMAN TRMT1-like protein OS=Homo sapiens GN=TRMT1L PE=1 SV=2;sp|Q7Z2T5-2|TRM1L_HUMAN Isoform 2 of TRMT1-like protein OS=Homo sapiens GN=TRMT1L	81.746	733	0	323.31	NaN	NaN	NaN	NaN	42146000000	42107000000	38787000	28636000000	28632000000	3146500	1136100000	1130600000	5539800	2695500000	2687400000	8074000	4944400000	1906500000	4367600000	0	1651300000	655560000	1072300000	0
Q7L775	EPM2A-interacting protein 1	EPM2AIP1	sp|Q7L775|EPMIP_HUMAN EPM2A-interacting protein 1 OS=Homo sapiens GN=EPM2AIP1 PE=1 SV=1	70.369	607	0	323.31	NaN	NaN	NaN	NaN	141980000000	141000000000	978370000	104560000000	103800000000	762970000	2585500000	2514800000	70699000	13328000000	13173000000	155600000	9429600000	11195000000	14189000000	6399200000	7650700000	9897900000	8785900000	15646000000
Q7L0Y3;C9JVB6	Mitochondrial ribonuclease P protein 1	TRMT10C	sp|Q7L0Y3|MRRP1_HUMAN Mitochondrial ribonuclease P protein 1 OS=Homo sapiens GN=TRMT10C PE=1 SV=2;tr|C9JVB6|C9JVB6_HUMAN Mitochondrial ribonuclease P protein 1 (Fragment) OS=Homo sapiens GN=TRMT10C PE=1 SV=1	47.346	403	0	323.31	NaN	39.255	NaN	NaN	190470000000	189810000000	660460000	185060000000	184070000000	987470000	13710000000	13381000000	328920000	9975000000	9843300000	131690000	24807000000	9772000000	22903000000	9140500000	47476000000	140120000000	34231000000	113350000000
Q7KZ85	Transcription elongation factor SPT6	SUPT6H	sp|Q7KZ85|SPT6H_HUMAN Transcription elongation factor SPT6 OS=Homo sapiens GN=SUPT6H PE=1 SV=2	199.07	1726	0	323.31	NaN	NaN	NaN	NaN	8511800000	8331100000	180730000	7603000000	7603000000	0	1140100000	1140100000	0	1540700000	1540700000	0	843470000	2067000000	745080000	0	1215300000	0	1096800000	0
Q70J99;Q70J99-3	Protein unc-13 homolog D	UNC13D	sp|Q70J99|UN13D_HUMAN Protein unc-13 homolog D OS=Homo sapiens GN=UNC13D PE=1 SV=1;sp|Q70J99-3|UN13D_HUMAN Isoform 3 of Protein unc-13 homolog D OS=Homo sapiens GN=UNC13D	123.28	1090	0	323.31	NaN	NaN	NaN	NaN	6617500000	6617500000	0	5282600000	5282600000	0	430310000	430310000	0	430780000	430780000	0	576380000	0	407540000	0	252880000	0	293080000	0
Q6UXN9	WD repeat-containing protein 82	WDR82	sp|Q6UXN9|WDR82_HUMAN WD repeat-containing protein 82 OS=Homo sapiens GN=WDR82 PE=1 SV=1	35.079	313	0	323.31	NaN	NaN	NaN	NaN	99415000000	99393000000	22293000	111320000000	111190000000	133380000	22051000000	21939000000	112140000	24689000000	24630000000	58803000	13864000000	0	15382000000	0	21186000000	10892000000	15917000000	2926000000
Q6PKG0;Q6PKG0-3;A0A0B4J210	La-related protein 1	LARP1	sp|Q6PKG0|LARP1_HUMAN La-related protein 1 OS=Homo sapiens GN=LARP1 PE=1 SV=2;sp|Q6PKG0-3|LARP1_HUMAN Isoform 2 of La-related protein 1 OS=Homo sapiens GN=LARP1;tr|A0A0B4J210|A0A0B4J210_HUMAN La-related protein 1 (Fragment) OS=Homo sapiens GN=LARP1 PE=1 SV	123.51	1096	0	323.31	NaN	NaN	NaN	0.7228	37073000000	37073000000	0	37231000000	37210000000	21347000	6883600000	6786900000	96688000	4202500000	4176800000	25643000	3589100000	0	3633300000	0	3393300000	3813400000	1542100000	1687400000
Q6PI48	Aspartate--tRNA ligase, mitochondrial	DARS2	sp|Q6PI48|SYDM_HUMAN Aspartate--tRNA ligase, mitochondrial OS=Homo sapiens GN=DARS2 PE=1 SV=1	73.562	645	0	323.31	NaN	NaN	NaN	NaN	33478000000	33478000000	0	29964000000	29962000000	1958000	2305100000	2287300000	17807000	5137600000	5132700000	4868700	3772100000	0	3162800000	0	1968600000	1861200000	3569400000	0
Q6P2E9;Q6P2E9-2	Enhancer of mRNA-decapping protein 4	EDC4	sp|Q6P2E9|EDC4_HUMAN Enhancer of mRNA-decapping protein 4 OS=Homo sapiens GN=EDC4 PE=1 SV=1;sp|Q6P2E9-2|EDC4_HUMAN Isoform 2 of Enhancer of mRNA-decapping protein 4 OS=Homo sapiens GN=EDC4	151.66	1401	0	323.31	NaN	0.064036	1.2054	NaN	4102600000	4102600000	0	7226500000	7226500000	0	2053100000	2016900000	36180000	1967200000	1943300000	23886000	284660000	0	302050000	0	1709200000	11393000000	1354800000	3617000000
Q6NZI2;Q6NZI2-2	Polymerase I and transcript release factor	PTRF	sp|Q6NZI2|CAVN1_HUMAN Caveolae-associated protein 1 OS=Homo sapiens GN=CAVIN1 PE=1 SV=1;sp|Q6NZI2-2|CAVN1_HUMAN Isoform 2 of Caveolae-associated protein 1 OS=Homo sapiens GN=CAVIN1	43.476	390	0	323.31	NaN	NaN	0.54972	0.48144	15943000000	15943000000	0	11952000000	11952000000	0	138560000	138560000	0	954030000	954030000	0	1487500000	0	1223200000	0	220840000	0	615570000	0
Q6IBS0;D6RG15	Twinfilin-2	TWF2	sp|Q6IBS0|TWF2_HUMAN Twinfilin-2 OS=Homo sapiens GN=TWF2 PE=1 SV=2;tr|D6RG15|D6RG15_HUMAN Twinfilin-2 OS=Homo sapiens GN=TWF2 PE=1 SV=1	39.548	349	0	323.31	NaN	NaN	NaN	NaN	37959000000	37878000000	81658000	28819000000	28819000000	0	521250000	516630000	4616400	1304200000	1301200000	2965500	4832800000	4771300000	4028600000	0	1089700000	614320000	986650000	0
Q6DD88	Atlastin-3	ATL3	sp|Q6DD88|ATLA3_HUMAN Atlastin-3 OS=Homo sapiens GN=ATL3 PE=1 SV=1	60.541	541	0	323.31	0.72656	NaN	0.15968	NaN	47424000000	47359000000	65411000	47216000000	46949000000	266240000	3266300000	3074200000	192120000	2425000000	2325800000	99189000	8522700000	2601300000	6906200000	8500800000	5291900000	22791000000	5057600000	9747600000
Q69YN4-3;Q69YN4;Q69YN4-2;Q69YN4-4	Protein virilizer homolog	KIAA1429	sp|Q69YN4-3|VIR_HUMAN Isoform 3 of Protein virilizer homolog OS=Homo sapiens GN=KIAA1429;sp|Q69YN4|VIR_HUMAN Protein virilizer homolog OS=Homo sapiens GN=KIAA1429 PE=1 SV=2;sp|Q69YN4-2|VIR_HUMAN Isoform 2 of Protein virilizer homolog OS=Homo sapiens GN=KIA	201.05	1797	0	323.31	0.69175	NaN	NaN	NaN	104780000000	104340000000	434740000	111140000000	110880000000	265650000	107500000000	104950000000	2547800000	80808000000	79275000000	1532700000	10476000000	4361000000	10753000000	2627000000	102290000000	211180000000	94617000000	189230000000
Q5UIP0-2;Q5UIP0	Telomere-associated protein RIF1	RIF1	sp|Q5UIP0-2|RIF1_HUMAN Isoform 2 of Telomere-associated protein RIF1 OS=Homo sapiens GN=RIF1;sp|Q5UIP0|RIF1_HUMAN Telomere-associated protein RIF1 OS=Homo sapiens GN=RIF1 PE=1 SV=2	271.69	2446	0	323.31	0.63958	NaN	NaN	NaN	27505000000	27451000000	53422000	21383000000	21383000000	0	1613800000	1609800000	4070500	1727800000	1702300000	25463000	2582500000	421810000	2450700000	0	1753800000	0	1473100000	0
Q5SRE5;Q5SRE5-2	Nucleoporin NUP188 homolog	NUP188	sp|Q5SRE5|NU188_HUMAN Nucleoporin NUP188 homolog OS=Homo sapiens GN=NUP188 PE=1 SV=1;sp|Q5SRE5-2|NU188_HUMAN Isoform 2 of Nucleoporin NUP188 homolog OS=Homo sapiens GN=NUP188	196.04	1749	0	323.31	NaN	0.067431	NaN	NaN	78391000000	77952000000	439350000	68474000000	68169000000	304670000	7358400000	7044500000	313840000	17828000000	17225000000	603200000	7129200000	3395300000	6245800000	3581300000	9043400000	46946000000	6428000000	18615000000
Q5JRX3;Q5JRX3-2;Q5JRX3-3;A0A0A0MRX9	Presequence protease, mitochondrial	PITRM1	sp|Q5JRX3|PREP_HUMAN Presequence protease, mitochondrial OS=Homo sapiens GN=PITRM1 PE=1 SV=3;sp|Q5JRX3-2|PREP_HUMAN Isoform 2 of Presequence protease, mitochondrial OS=Homo sapiens GN=PITRM1;sp|Q5JRX3-3|PREP_HUMAN Isoform 3 of Presequence protease, mitocho	117.41	1037	0	323.31	NaN	NaN	NaN	NaN	126860000000	126080000000	780880000	113520000000	113010000000	508630000	15308000000	15062000000	246150000	8445300000	8347000000	98238000	32468000000	27180000000	20685000000	14098000000	19119000000	29404000000	16588000000	26260000000
Q5BKZ1;A0A0A0MRN4;Q5BKZ1-3	DBIRD complex subunit ZNF326	ZNF326	sp|Q5BKZ1|ZN326_HUMAN DBIRD complex subunit ZNF326 OS=Homo sapiens GN=ZNF326 PE=1 SV=2;tr|A0A0A0MRN4|A0A0A0MRN4_HUMAN DBIRD complex subunit ZNF326 OS=Homo sapiens GN=ZNF326 PE=1 SV=1;sp|Q5BKZ1-3|ZN326_HUMAN Isoform 3 of DBIRD complex subunit ZNF326 OS=Homo	65.653	582	0	323.31	NaN	NaN	NaN	NaN	176630000000	175850000000	780260000	163920000000	163620000000	296150000	7635100000	7574000000	61056000	22726000000	22358000000	368640000	11401000000	7587600000	18125000000	3921600000	14997000000	13691000000	14743000000	12853000000
Q53GS9;B9A018;A0A087X1B2;Q53GS9-3;Q53GS9-2	U4/U6.U5 tri-snRNP-associated protein 2	USP39	sp|Q53GS9|SNUT2_HUMAN U4/U6.U5 tri-snRNP-associated protein 2 OS=Homo sapiens GN=USP39 PE=1 SV=2;tr|B9A018|B9A018_HUMAN U4/U6.U5 tri-snRNP-associated protein 2 OS=Homo sapiens GN=USP39 PE=1 SV=1;tr|A0A087X1B2|A0A087X1B2_HUMAN U4/U6.U5 tri-snRNP-associated	65.38	565	0	323.31	NaN	NaN	NaN	NaN	24037000000	24006000000	31039000	29199000000	28884000000	314340000	1525700000	1505200000	20528000	2039400000	2035200000	4248400	3630500000	0	1768800000	6815000000	665980000	3302200000	726460000	0
Q53FZ2;H3BSM0;Q53FZ2-2	Acyl-coenzyme A synthetase ACSM3, mitochondrial	ACSM3	sp|Q53FZ2|ACSM3_HUMAN Acyl-coenzyme A synthetase ACSM3, mitochondrial OS=Homo sapiens GN=ACSM3 PE=1 SV=2;tr|H3BSM0|H3BSM0_HUMAN Acyl-coenzyme A synthetase ACSM3, mitochondrial (Fragment) OS=Homo sapiens GN=ACSM3 PE=1 SV=1;sp|Q53FZ2-2|ACSM3_HUMAN Isoform 2	66.152	586	0	323.31	NaN	NaN	NaN	NaN	141500000000	141380000000	122090000	154480000000	154310000000	169250000	7312100000	7259200000	52954000	11475000000	11442000000	32882000	8636400000	5485000000	21780000000	2608400000	5775000000	3201700000	12275000000	4554400000
Q3ZCQ8;Q3ZCQ8-2;Q3ZCQ8-3;M0R003;M0R2F8;M0R1Y4	Mitochondrial import inner membrane translocase subunit TIM50	TIMM50	sp|Q3ZCQ8|TIM50_HUMAN Mitochondrial import inner membrane translocase subunit TIM50 OS=Homo sapiens GN=TIMM50 PE=1 SV=2;sp|Q3ZCQ8-2|TIM50_HUMAN Isoform 2 of Mitochondrial import inner membrane translocase subunit TIM50 OS=Homo sapiens GN=TIMM50;sp|Q3ZCQ8-3	39.646	353	0	323.31	NaN	NaN	NaN	NaN	22086000000	22086000000	0	27797000000	27753000000	44103000	775910000	766750000	9166700	1005200000	1005200000	0	3221700000	0	4715800000	351540000	962310000	0	329980000	0
Q2TAY7;Q2TAY7-2	WD40 repeat-containing protein SMU1;WD40 repeat-containing protein SMU1, N-terminally processed	SMU1	sp|Q2TAY7|SMU1_HUMAN WD40 repeat-containing protein SMU1 OS=Homo sapiens GN=SMU1 PE=1 SV=2;sp|Q2TAY7-2|SMU1_HUMAN Isoform 2 of WD40 repeat-containing protein SMU1 OS=Homo sapiens GN=SMU1	57.543	513	0	323.31	NaN	NaN	NaN	NaN	167010000000	166300000000	708770000	156870000000	156680000000	192510000	9440900000	9382000000	58909000	17336000000	17258000000	78607000	8578500000	7523900000	17141000000	3473600000	10960000000	5561300000	12422000000	7744000000
Q1KMD3;H3BQZ7	Heterogeneous nuclear ribonucleoprotein U-like protein 2	HNRNPUL2;HNRNPUL2-BSCL2	sp|Q1KMD3|HNRL2_HUMAN Heterogeneous nuclear ribonucleoprotein U-like protein 2 OS=Homo sapiens GN=HNRNPUL2 PE=1 SV=1;tr|H3BQZ7|H3BQZ7_HUMAN HCG2044799 OS=Homo sapiens GN=HNRNPUL2-BSCL2 PE=4 SV=1	85.104	747	0	323.31	NaN	NaN	0.9473	0.81815	40214000000	40175000000	38843000	36485000000	36363000000	121350000	756660000	756660000	0	1125600000	1125600000	0	5192600000	0	8727400000	3841000000	1084300000	0	1194700000	0
Q16891;B9A067;Q16891-3	MICOS complex subunit MIC60	IMMT	sp|Q16891|MIC60_HUMAN MICOS complex subunit MIC60 OS=Homo sapiens GN=IMMT PE=1 SV=1;tr|B9A067|B9A067_HUMAN MICOS complex subunit MIC60 OS=Homo sapiens GN=IMMT PE=1 SV=2;sp|Q16891-3|MIC60_HUMAN Isoform 3 of MICOS complex subunit MIC60 OS=Homo sapiens GN=IMM	83.677	758	0	323.31	NaN	0.23321	0.85375	0.67099	13046000000	12467000000	578850000	9972600000	9930300000	42297000	250990000	250990000	0	179640000	179640000	0	1151300000	5401600000	1233800000	0	220230000	0	169800000	0
Q16836;A0A0D9SFP2;E9PF18;Q16836-3;Q16836-2;A0A0A0MSE2;A0A1W2PQV5;A0A1W2PNM1;A0A1W2PQC2;A0A1W2PRT2	Hydroxyacyl-coenzyme A dehydrogenase, mitochondrial	HADH	sp|Q16836|HCDH_HUMAN Hydroxyacyl-coenzyme A dehydrogenase, mitochondrial OS=Homo sapiens GN=HADH PE=1 SV=3;tr|A0A0D9SFP2|A0A0D9SFP2_HUMAN Hydroxyacyl-coenzyme A dehydrogenase, mitochondrial OS=Homo sapiens GN=HADH PE=1 SV=1;tr|E9PF18|E9PF18_HUMAN Hydroxyac	34.293	314	0	323.31	NaN	NaN	0.45946	NaN	29764000000	29685000000	79288000	27801000000	27801000000	0	3153400000	3114800000	38645000	5626500000	5599900000	26616000	3860700000	5838000000	3784900000	0	2560600000	2260300000	1880000000	1581500000
Q16718;A0A087X1G1;H7BYD0;Q16718-2;F8WAS3	NADH dehydrogenase [ubiquinone] 1 alpha subcomplex subunit 5	NDUFA5	sp|Q16718|NDUA5_HUMAN NADH dehydrogenase [ubiquinone] 1 alpha subcomplex subunit 5 OS=Homo sapiens GN=NDUFA5 PE=1 SV=3;tr|A0A087X1G1|A0A087X1G1_HUMAN NADH dehydrogenase [ubiquinone] 1 alpha subcomplex subunit 5 OS=Homo sapiens GN=NDUFA5 PE=1 SV=1;tr|H7BYD0	13.459	116	0	323.31	NaN	NaN	1.1013	0.78229	21347000000	21322000000	24699000	18563000000	18530000000	33482000	1465600000	1459300000	6282700	1607200000	1604000000	3199600	3052500000	0	2607900000	0	837170000	0	538240000	178060000
Q16698-2;Q16698;E5RFV2;E5RJG7	2,4-dienoyl-CoA reductase, mitochondrial	DECR1	sp|Q16698-2|DECR_HUMAN Isoform 2 of 2,4-dienoyl-CoA reductase, mitochondrial OS=Homo sapiens GN=DECR1;sp|Q16698|DECR_HUMAN 2,4-dienoyl-CoA reductase, mitochondrial OS=Homo sapiens GN=DECR1 PE=1 SV=1;tr|E5RFV2|E5RFV2_HUMAN 2,4-dienoyl-CoA reductase, mitocho	34.994	326	0	323.31	NaN	NaN	0.60806	0.74826	60831000000	59527000000	1304300000	55443000000	53559000000	1883600000	2998000000	2955600000	42385000	3228400000	3156800000	71611000	16893000000	14851000000	17625000000	16943000000	4107800000	11699000000	4143500000	14848000000
Q16630;Q16630-2;F8WJN3;Q16630-3	Cleavage and polyadenylation specificity factor subunit 6	CPSF6	sp|Q16630|CPSF6_HUMAN Cleavage and polyadenylation specificity factor subunit 6 OS=Homo sapiens GN=CPSF6 PE=1 SV=2;sp|Q16630-2|CPSF6_HUMAN Isoform 2 of Cleavage and polyadenylation specificity factor subunit 6 OS=Homo sapiens GN=CPSF6;tr|F8WJN3|F8WJN3_HUMA	59.209	551	0	323.31	NaN	NaN	NaN	NaN	33160000000	33159000000	1191200	28740000000	28723000000	16289000	739340000	738780000	556080	654430000	654430000	0	6208700000	0	1659400000	826100000	403020000	0	474700000	0
Q16576;E9PC52;Q16576-2;Q5JP01	Histone-binding protein RBBP7	RBBP7	sp|Q16576|RBBP7_HUMAN Histone-binding protein RBBP7 OS=Homo sapiens GN=RBBP7 PE=1 SV=1;tr|E9PC52|E9PC52_HUMAN Histone-binding protein RBBP7 OS=Homo sapiens GN=RBBP7 PE=1 SV=1;sp|Q16576-2|RBBP7_HUMAN Isoform 2 of Histone-binding protein RBBP7 OS=Homo sapien	47.82	425	0	323.31	NaN	1.806	NaN	NaN	36816000000	36801000000	15320000	32462000000	32176000000	286510000	892060000	884650000	7405400	694760000	694160000	599040	4101200000	0	3709600000	4010200000	3240900000	6716400000	2967600000	0
Q16539;B4E0K5;Q16539-3;Q16539-5;Q16539-4	Mitogen-activated protein kinase 14	MAPK14	sp|Q16539|MK14_HUMAN Mitogen-activated protein kinase 14 OS=Homo sapiens GN=MAPK14 PE=1 SV=3;tr|B4E0K5|B4E0K5_HUMAN Mitogen-activated protein kinase OS=Homo sapiens GN=MAPK14 PE=1 SV=1;sp|Q16539-3|MK14_HUMAN Isoform Mxi2 of Mitogen-activated protein kinase	41.293	360	0	323.31	NaN	1.3403	NaN	NaN	1289800000	1289800000	0	4836900000	4744300000	92613000	464140000	463550000	590070	4167700000	4165100000	2562900	2027500000	0	3020100000	1667700000	1470900000	0	10620000000	0
Q16222-3;Q16222;Q16222-2	UDP-N-acetylhexosamine pyrophosphorylase;UDP-N-acetylgalactosamine pyrophosphorylase;UDP-N-acetylglucosamine pyrophosphorylase	UAP1	sp|Q16222-3|UAP1_HUMAN Isoform 3 of UDP-N-acetylhexosamine pyrophosphorylase OS=Homo sapiens GN=UAP1;sp|Q16222|UAP1_HUMAN UDP-N-acetylhexosamine pyrophosphorylase OS=Homo sapiens GN=UAP1 PE=1 SV=3;sp|Q16222-2|UAP1_HUMAN Isoform AGX1 of UDP-N-acetylhexosami	58.681	521	0	323.31	NaN	NaN	1.0389	1.7115	177520000000	176640000000	880740000	162460000000	161470000000	985980000	4685900000	4635000000	50823000	19147000000	18870000000	277060000	18230000000	7748600000	16768000000	9373200000	5144200000	20325000000	12381000000	12115000000
Q15833;Q15833-2;Q15833-3;M0R0M7	Syntaxin-binding protein 2	STXBP2	sp|Q15833|STXB2_HUMAN Syntaxin-binding protein 2 OS=Homo sapiens GN=STXBP2 PE=1 SV=2;sp|Q15833-2|STXB2_HUMAN Isoform 2 of Syntaxin-binding protein 2 OS=Homo sapiens GN=STXBP2;sp|Q15833-3|STXB2_HUMAN Isoform 3 of Syntaxin-binding protein 2 OS=Homo sapiens G	66.452	593	0	323.31	NaN	1.4816	NaN	NaN	27644000000	27613000000	31108000	24689000000	24669000000	19741000	2935300000	2913400000	21910000	2726100000	2726100000	0	2759000000	0	2578800000	0	3604900000	1836600000	2609200000	0
Q15785	Mitochondrial import receptor subunit TOM34	TOMM34	sp|Q15785|TOM34_HUMAN Mitochondrial import receptor subunit TOM34 OS=Homo sapiens GN=TOMM34 PE=1 SV=2	34.559	309	0	323.31	NaN	NaN	NaN	NaN	113770000000	113650000000	116560000	99303000000	99174000000	129290000	4883400000	4830300000	53129000	8415900000	8357000000	58866000	13856000000	2051200000	12969000000	2765700000	4338800000	3560200000	5376200000	4053500000
Q15717;Q15717-2;M0QZR9	ELAV-like protein 1	ELAVL1	sp|Q15717|ELAV1_HUMAN ELAV-like protein 1 OS=Homo sapiens GN=ELAVL1 PE=1 SV=2;sp|Q15717-2|ELAV1_HUMAN Isoform 2 of ELAV-like protein 1 OS=Homo sapiens GN=ELAVL1;tr|M0QZR9|M0QZR9_HUMAN ELAV-like protein 1 OS=Homo sapiens GN=ELAVL1 PE=1 SV=1	36.091	326	0	323.31	NaN	NaN	0.85447	0.57019	92127000000	88852000000	3275000000	78093000000	76048000000	2044300000	7435300000	7384600000	50764000	11257000000	11213000000	43761000	1523600000	123670000000	7774700000	13411000000	6833000000	4708600000	6111500000	6808500000
Q15691	Microtubule-associated protein RP/EB family member 1	MAPRE1	sp|Q15691|MARE1_HUMAN Microtubule-associated protein RP/EB family member 1 OS=Homo sapiens GN=MAPRE1 PE=1 SV=3	29.999	268	0	323.31	NaN	NaN	1.0079	1.1783	250060000000	248210000000	1848200000	276590000000	276030000000	556730000	30241000000	29381000000	860020000	21460000000	21073000000	386930000	56419000000	14027000000	30060000000	21247000000	46041000000	108910000000	34782000000	99189000000
Q15645	Pachytene checkpoint protein 2 homolog	TRIP13	sp|Q15645|PCH2_HUMAN Pachytene checkpoint protein 2 homolog OS=Homo sapiens GN=TRIP13 PE=1 SV=2	48.55	432	0	323.31	0.34433	NaN	NaN	NaN	312690000000	311400000000	1289800000	293790000000	292150000000	1630500000	23099000000	22178000000	920760000	23577000000	22715000000	862450000	50660000000	23520000000	43273000000	18644000000	17652000000	86044000000	14949000000	43941000000
Q15631;E9PGT1;H7C1D4	Translin	TSN	sp|Q15631|TSN_HUMAN Translin OS=Homo sapiens GN=TSN PE=1 SV=1;tr|E9PGT1|E9PGT1_HUMAN Translin OS=Homo sapiens GN=TSN PE=1 SV=1;tr|H7C1D4|H7C1D4_HUMAN Translin (Fragment) OS=Homo sapiens GN=TSN PE=1 SV=1	26.183	228	0	323.31	NaN	NaN	0.85752	NaN	8224200000	8098200000	125960000	5949200000	5804500000	144620000	252430000	251860000	571260	1323600000	1307100000	16533000	0	0	0	0	0	0	2264600000	585840000
Q15459;Q15459-2	Splicing factor 3A subunit 1	SF3A1	sp|Q15459|SF3A1_HUMAN Splicing factor 3A subunit 1 OS=Homo sapiens GN=SF3A1 PE=1 SV=1;sp|Q15459-2|SF3A1_HUMAN Isoform 2 of Splicing factor 3A subunit 1 OS=Homo sapiens GN=SF3A1	88.885	793	0	323.31	0.6109	NaN	0.77889	0.68368	27985000000	27957000000	27798000	33468000000	33455000000	13087000	781670000	781670000	0	4346300000	4336900000	9309800	1683800000	2477900000	4125900000	825420000	1534400000	0	2715100000	0
Q15437	Protein transport protein Sec23B	SEC23B	sp|Q15437|SC23B_HUMAN Protein transport protein Sec23B OS=Homo sapiens GN=SEC23B PE=1 SV=2	86.478	767	0	323.31	NaN	8.27	NaN	NaN	10997000000	10844000000	152530000	8362800000	8352000000	10858000	615460000	612800000	2664400	490570000	490570000	0	978510000	339380000	861550000	83896000	576170000	0	473120000	0
Q15404;Q15404-2	Ras suppressor protein 1	RSU1	sp|Q15404|RSU1_HUMAN Ras suppressor protein 1 OS=Homo sapiens GN=RSU1 PE=1 SV=3;sp|Q15404-2|RSU1_HUMAN Isoform 2 of Ras suppressor protein 1 OS=Homo sapiens GN=RSU1	31.54	277	0	323.31	NaN	NaN	1.0836	NaN	40906000000	40825000000	80550000	68794000000	68769000000	24437000	1395700000	1391300000	4387700	5454500000	5413900000	40539000	4379300000	218360000	4822000000	0	2441700000	1646200000	5426700000	1056200000
Q15397	Pumilio domain-containing protein KIAA0020	KIAA0020	sp|Q15397|PUM3_HUMAN Pumilio homolog 3 OS=Homo sapiens GN=PUM3 PE=1 SV=3	73.584	648	0	323.31	NaN	NaN	NaN	NaN	39842000000	39816000000	25907000	56447000000	56447000000	0	3617400000	3617400000	0	3302600000	3300900000	1729800	2002100000	841770000	7286100000	0	3167700000	0	2939700000	0
Q15269;A0A0B4J2E5	Periodic tryptophan protein 2 homolog	PWP2	sp|Q15269|PWP2_HUMAN Periodic tryptophan protein 2 homolog OS=Homo sapiens GN=PWP2 PE=2 SV=2;tr|A0A0B4J2E5|A0A0B4J2E5_HUMAN Uncharacterized protein OS=Homo sapiens GN=LOC102724159 PE=1 SV=1	102.45	919	0	323.31	NaN	NaN	NaN	NaN	70993000000	70930000000	63527000	70948000000	70800000000	148000000	21816000000	21516000000	300280000	9663700000	9585400000	78254000	5917300000	4574000000	11050000000	5142000000	24086000000	22052000000	11370000000	10985000000
Q15185-4;Q15185;A0A087WYT3;Q15185-3;B4DDC6;Q15185-2	Prostaglandin E synthase 3	PTGES3	sp|Q15185-4|TEBP_HUMAN Isoform 4 of Prostaglandin E synthase 3 OS=Homo sapiens GN=PTGES3;sp|Q15185|TEBP_HUMAN Prostaglandin E synthase 3 OS=Homo sapiens GN=PTGES3 PE=1 SV=1;tr|A0A087WYT3|A0A087WYT3_HUMAN Prostaglandin E synthase 3 OS=Homo sapiens GN=PTGES3	16.476	139	0	323.31	NaN	NaN	NaN	NaN	608860000000	604080000000	4776400000	587710000000	582620000000	5084100000	61933000000	60176000000	1757800000	57813000000	56868000000	945510000	53320000000	36887000000	52854000000	32919000000	93816000000	195010000000	80926000000	185960000000
Q15102;M0R389;M0R1K3	Platelet-activating factor acetylhydrolase IB subunit gamma	PAFAH1B3	sp|Q15102|PA1B3_HUMAN Platelet-activating factor acetylhydrolase IB subunit gamma OS=Homo sapiens GN=PAFAH1B3 PE=1 SV=1;tr|M0R389|M0R389_HUMAN Platelet-activating factor acetylhydrolase IB subunit gamma (Fragment) OS=Homo sapiens GN=PAFAH1B3 PE=1 SV=8;tr|M	25.734	231	0	323.31	NaN	NaN	NaN	NaN	5913400000	5913400000	0	5602000000	5602000000	0	963620000	954370000	9250900	700690000	700690000	0	619740000	0	786400000	0	878010000	596140000	1021200000	0
Q15084-5;Q15084-3;Q15084;Q15084-4;Q15084-2	Protein disulfide-isomerase A6	PDIA6	sp|Q15084-5|PDIA6_HUMAN Isoform 5 of Protein disulfide-isomerase A6 OS=Homo sapiens GN=PDIA6;sp|Q15084-3|PDIA6_HUMAN Isoform 3 of Protein disulfide-isomerase A6 OS=Homo sapiens GN=PDIA6;sp|Q15084|PDIA6_HUMAN Protein disulfide-isomerase A6 OS=Homo sapiens G	53.261	488	0	323.31	2.1444	NaN	1.1341	0.10449	173730000000	173070000000	660220000	161580000000	161060000000	525150000	13234000000	13045000000	188880000	9541300000	9352000000	189300000	18280000000	4836800000	17571000000	6145300000	18792000000	19014000000	13479000000	19590000000
Q15075	Early endosome antigen 1	EEA1	sp|Q15075|EEA1_HUMAN Early endosome antigen 1 OS=Homo sapiens GN=EEA1 PE=1 SV=2	162.46	1411	0	323.31	NaN	NaN	1.2607	0.66551	105920000000	104320000000	1605700000	98199000000	94795000000	3403500000	9833200000	9637300000	195870000	11335000000	11206000000	129380000	21718000000	10434000000	8629500000	28894000000	7477900000	41786000000	6287900000	28692000000
Q15067;Q15067-2;Q15067-3	Peroxisomal acyl-coenzyme A oxidase 1	ACOX1	sp|Q15067|ACOX1_HUMAN Peroxisomal acyl-coenzyme A oxidase 1 OS=Homo sapiens GN=ACOX1 PE=1 SV=3;sp|Q15067-2|ACOX1_HUMAN Isoform 2 of Peroxisomal acyl-coenzyme A oxidase 1 OS=Homo sapiens GN=ACOX1;sp|Q15067-3|ACOX1_HUMAN Isoform 3 of Peroxisomal acyl-coenzym	74.423	660	0	323.31	NaN	NaN	NaN	NaN	32094000000	31958000000	135690000	36787000000	36701000000	86646000	3167300000	2976800000	190490000	1336700000	1259600000	77070000	17047000000	3153700000	8646500000	3448000000	3450100000	14500000000	1653000000	14173000000
Q15021;E7EN77	Condensin complex subunit 1	NCAPD2	sp|Q15021|CND1_HUMAN Condensin complex subunit 1 OS=Homo sapiens GN=NCAPD2 PE=1 SV=3;tr|E7EN77|E7EN77_HUMAN Condensin complex subunit 1 (Fragment) OS=Homo sapiens GN=NCAPD2 PE=1 SV=2	157.18	1401	0	323.31	NaN	NaN	0.71757	NaN	77358000000	77217000000	141480000	76509000000	76508000000	850460	3332400000	3321600000	10784000	6962700000	6808700000	154050000	4099000000	3552700000	4963700000	0	2002600000	0	3228300000	0
Q15020;Q15020-4	Squamous cell carcinoma antigen recognized by T-cells 3	SART3	sp|Q15020|SART3_HUMAN Squamous cell carcinoma antigen recognized by T-cells 3 OS=Homo sapiens GN=SART3 PE=1 SV=1;sp|Q15020-4|SART3_HUMAN Isoform 4 of Squamous cell carcinoma antigen recognized by T-cells 3 OS=Homo sapiens GN=SART3	109.93	963	0	323.31	NaN	0.60489	0.63519	NaN	25145000000	25085000000	60231000	27835000000	27835000000	0	10845000000	10775000000	70070000	5881000000	5860800000	20132000	2558600000	0	3274100000	0	26189000000	22606000000	13883000000	10996000000
Q15019;Q15019-2;B5MCX3;Q15019-3;C9J2Q4	Septin-2	37500	sp|Q15019|SEPT2_HUMAN Septin-2 OS=Homo sapiens GN=SEPT2 PE=1 SV=1;sp|Q15019-2|SEPT2_HUMAN Isoform 2 of Septin-2 OS=Homo sapiens GN=SEPT2;tr|B5MCX3|B5MCX3_HUMAN Septin-2 OS=Homo sapiens GN=SEPT2 PE=1 SV=1;sp|Q15019-3|SEPT2_HUMAN Isoform 3 of Septin-2 OS=Hom	41.487	361	0	323.31	NaN	0.48066	0.7376	1.3061	46287000000	46273000000	13970000	47256000000	47256000000	0	6354800000	6162800000	191970000	10045000000	9765600000	279410000	3942700000	0	3732600000	0	3265000000	14018000000	3582100000	11609000000
Q15008;Q15008-4;Q15008-3;Q15008-2	26S proteasome non-ATPase regulatory subunit 6	PSMD6	sp|Q15008|PSMD6_HUMAN 26S proteasome non-ATPase regulatory subunit 6 OS=Homo sapiens GN=PSMD6 PE=1 SV=1;sp|Q15008-4|PSMD6_HUMAN Isoform 4 of 26S proteasome non-ATPase regulatory subunit 6 OS=Homo sapiens GN=PSMD6;sp|Q15008-3|PSMD6_HUMAN Isoform 3 of 26S pr	45.531	389	0	323.31	NaN	0.03537	NaN	NaN	259150000000	257570000000	1578600000	260620000000	258870000000	1755100000	10764000000	10501000000	262900000	24223000000	23829000000	394400000	63766000000	50296000000	63246000000	35665000000	22271000000	48637000000	22604000000	48646000000
Q15007;A0A087X1R4;Q15007-2	Pre-mRNA-splicing regulator WTAP	WTAP	sp|Q15007|FL2D_HUMAN Pre-mRNA-splicing regulator WTAP OS=Homo sapiens GN=WTAP PE=1 SV=2;tr|A0A087X1R4|A0A087X1R4_HUMAN Pre-mRNA-splicing regulator WTAP OS=Homo sapiens GN=WTAP PE=1 SV=1;sp|Q15007-2|FL2D_HUMAN Isoform 2 of Pre-mRNA-splicing regulator WTAP O	44.243	396	0	323.31	NaN	NaN	NaN	NaN	31922000000	31650000000	272000000	27355000000	27103000000	251320000	1745800000	1735200000	10590000	1877900000	1824000000	53989000	3620500000	12506000000	3493100000	8467600000	1746400000	776800000	1314900000	0
Q14C86-5;Q14C86-2;Q14C86;Q14C86-6;Q14C86-3;Q14C86-4;F8W9S7;C9IZ08;B4DGD8;B0QZ65	GTPase-activating protein and VPS9 domain-containing protein 1	GAPVD1	sp|Q14C86-5|GAPD1_HUMAN Isoform 5 of GTPase-activating protein and VPS9 domain-containing protein 1 OS=Homo sapiens GN=GAPVD1;sp|Q14C86-2|GAPD1_HUMAN Isoform 2 of GTPase-activating protein and VPS9 domain-containing protein 1 OS=Homo sapiens GN=GAPVD1;sp|Q	162.23	1452	0	323.31	NaN	NaN	NaN	NaN	38434000000	38358000000	75485000	36279000000	36258000000	21514000	2241800000	2219500000	22258000	5675300000	5652500000	22795000	1946500000	1631700000	3566300000	0	4160500000	2901200000	2948400000	0
Q14997;Q14997-2;Q14997-3	Proteasome activator complex subunit 4	PSME4	sp|Q14997|PSME4_HUMAN Proteasome activator complex subunit 4 OS=Homo sapiens GN=PSME4 PE=1 SV=2;sp|Q14997-2|PSME4_HUMAN Isoform 2 of Proteasome activator complex subunit 4 OS=Homo sapiens GN=PSME4;sp|Q14997-3|PSME4_HUMAN Isoform 3 of Proteasome activator c	211.33	1843	0	323.31	NaN	1.8036	NaN	NaN	138710000000	138370000000	337750000	162740000000	162300000000	444560000	10332000000	10228000000	104670000	17975000000	17867000000	108800000	9249500000	5266800000	17597000000	5469300000	9902100000	6138500000	11660000000	7820500000
Q14980-2;A0A087WY61	Nuclear mitotic apparatus protein 1	NUMA1	sp|Q14980-2|NUMA1_HUMAN Isoform 2 of Nuclear mitotic apparatus protein 1 OS=Homo sapiens GN=NUMA1;tr|A0A087WY61|A0A087WY61_HUMAN Nuclear mitotic apparatus protein 1 OS=Homo sapiens GN=NUMA1 PE=1 SV=1	236.51	2101	0	323.31	NaN	NaN	0.47383	0.45518	24292000000	24160000000	132300000	30049000000	28683000000	1366400000	1009800000	1002500000	7267500	5899700000	5610200000	289440000	3060900000	5672200000	3277500000	53414000000	1890100000	1717800000	2352800000	8433000000
Q14807;H3BRB3;Q14807-2	Kinesin-like protein KIF22;Kinesin-like protein	KIF22	sp|Q14807|KIF22_HUMAN Kinesin-like protein KIF22 OS=Homo sapiens GN=KIF22 PE=1 SV=5;tr|H3BRB3|H3BRB3_HUMAN Kinesin-like protein OS=Homo sapiens GN=KIF22 PE=1 SV=1;sp|Q14807-2|KIF22_HUMAN Isoform 2 of Kinesin-like protein KIF22 OS=Homo sapiens GN=KIF22	73.261	665	0	323.31	NaN	NaN	NaN	NaN	10503000000	10442000000	61028000	14046000000	13983000000	63494000	295710000	274670000	21039000	152640000	138660000	13978000	5560800000	4095100000	5033700000	4114800000	1917300000	5859400000	1273000000	0
Q14683;G8JLG1	Structural maintenance of chromosomes protein 1A;Structural maintenance of chromosomes protein	SMC1A	sp|Q14683|SMC1A_HUMAN Structural maintenance of chromosomes protein 1A OS=Homo sapiens GN=SMC1A PE=1 SV=2;tr|G8JLG1|G8JLG1_HUMAN Structural maintenance of chromosomes protein OS=Homo sapiens GN=SMC1A PE=1 SV=2	143.23	1233	0	323.31	NaN	NaN	1.1106	0.36121	99335000000	99174000000	160330000	106870000000	106560000000	312010000	5057200000	5041000000	16180000	8172100000	8168800000	3249800	17235000000	2762700000	16235000000	3249600000	4316200000	0	5808200000	0
Q14677	Clathrin interactor 1	CLINT1	sp|Q14677|EPN4_HUMAN Clathrin interactor 1 OS=Homo sapiens GN=CLINT1 PE=1 SV=1	68.259	625	0	323.31	0.46843	NaN	NaN	NaN	181950000000	181480000000	476320000	165950000000	165280000000	665990000	2114900000	2112500000	2423100	4653100000	4649400000	3722600	16422000000	11884000000	27927000000	7005500000	5505500000	2319800000	5288600000	574180000
Q14498-2;Q14498;Q14498-3;G3XAC6;A0A0U1RQH7;H0Y4X3	RNA-binding protein 39	RBM39	sp|Q14498-2|RBM39_HUMAN Isoform 2 of RNA-binding protein 39 OS=Homo sapiens GN=RBM39;sp|Q14498|RBM39_HUMAN RNA-binding protein 39 OS=Homo sapiens GN=RBM39 PE=1 SV=2;sp|Q14498-3|RBM39_HUMAN Isoform 3 of RNA-binding protein 39 OS=Homo sapiens GN=RBM39;tr|G3X	58.656	524	0	323.31	NaN	NaN	NaN	NaN	56758000000	56494000000	263780000	62503000000	62163000000	339770000	7683600000	7621000000	62649000	6898200000	6874900000	23316000	5938600000	2677800000	11996000000	3338200000	9939200000	8986000000	7833200000	5197000000
Q14444-2;Q14444;G3V153;E9PLA9	Caprin-1	CAPRIN1	sp|Q14444-2|CAPR1_HUMAN Isoform 2 of Caprin-1 OS=Homo sapiens GN=CAPRIN1;sp|Q14444|CAPR1_HUMAN Caprin-1 OS=Homo sapiens GN=CAPRIN1 PE=1 SV=2;tr|G3V153|G3V153_HUMAN Caprin-1 OS=Homo sapiens GN=CAPRIN1 PE=1 SV=1;tr|E9PLA9|E9PLA9_HUMAN Caprin-1 (Fragment) OS=	76.861	694	0	323.31	1.2565	NaN	1.0693	1.0265	611410000000	608640000000	2772500000	735550000000	732800000000	2751100000	187820000000	184110000000	3707700000	177820000000	175100000000	2724800000	113030000000	53786000000	93397000000	37242000000	122120000000	275340000000	109360000000	205510000000
Q14318-2	Peptidyl-prolyl cis-trans isomerase FKBP8	FKBP8	sp|Q14318-2|FKBP8_HUMAN Isoform 2 of Peptidyl-prolyl cis-trans isomerase FKBP8 OS=Homo sapiens GN=FKBP8	44.648	413	0	323.31	NaN	NaN	NaN	NaN	261250000000	259420000000	1833400000	295900000000	293900000000	1996100000	82859000000	78367000000	4491300000	49087000000	46799000000	2288300000	52560000000	39319000000	48540000000	39593000000	73774000000	362800000000	42229000000	198670000000
Q14254;J3QLD9;E7EMK3;K7EKW9	Flotillin-2	FLOT2	sp|Q14254|FLOT2_HUMAN Flotillin-2 OS=Homo sapiens GN=FLOT2 PE=1 SV=2;tr|J3QLD9|J3QLD9_HUMAN Flotillin-2 OS=Homo sapiens GN=FLOT2 PE=1 SV=1;tr|E7EMK3|E7EMK3_HUMAN Flotillin-2 OS=Homo sapiens GN=FLOT2 PE=1 SV=1;tr|K7EKW9|K7EKW9_HUMAN Flotillin-2 (Fragment) O	47.064	428	0	323.31	NaN	NaN	NaN	NaN	368430000000	366920000000	1510000000	417680000000	415830000000	1853600000	45108000000	44053000000	1055100000	64067000000	63089000000	978010000	31757000000	11103000000	36381000000	9174100000	40187000000	52902000000	40638000000	52974000000
Q14240-2	Eukaryotic initiation factor 4A-II;Eukaryotic initiation factor 4A-II, N-terminally processed	EIF4A2	sp|Q14240-2|IF4A2_HUMAN Isoform 2 of Eukaryotic initiation factor 4A-II OS=Homo sapiens GN=EIF4A2	46.489	408	0	323.31	NaN	NaN	NaN	NaN	20964000000	20752000000	212300000	18214000000	17989000000	225510000	629180000	623680000	5502900	1289800000	1279400000	10410000	2772000000	2510400000	1238000000	1933700000	664390000	0	1102200000	0
Q14166	Tubulin--tyrosine ligase-like protein 12	TTLL12	sp|Q14166|TTL12_HUMAN Tubulin--tyrosine ligase-like protein 12 OS=Homo sapiens GN=TTLL12 PE=1 SV=2	74.403	644	0	323.31	1.166	NaN	NaN	NaN	11070000000	11070000000	0	17324000000	17276000000	47541000	10811000000	10517000000	294390000	3937100000	3895000000	42059000	1051100000	0	1757100000	0	4493800000	8534500000	2253900000	9817200000
Q14165;F5H1S8	Malectin	MLEC	sp|Q14165|MLEC_HUMAN Malectin OS=Homo sapiens GN=MLEC PE=1 SV=1;tr|F5H1S8|F5H1S8_HUMAN Malectin (Fragment) OS=Homo sapiens GN=MLEC PE=1 SV=1	32.233	292	0	323.31	NaN	NaN	NaN	NaN	22756000000	22756000000	0	23394000000	23394000000	0	938370000	938370000	0	2440700000	2440700000	0	1388600000	0	1254900000	0	968540000	0	934160000	0
Q14157;Q14157-5;Q14157-3;F8W726	Ubiquitin-associated protein 2-like	UBAP2L	sp|Q14157|UBP2L_HUMAN Ubiquitin-associated protein 2-like OS=Homo sapiens GN=UBAP2L PE=1 SV=2;sp|Q14157-5|UBP2L_HUMAN Isoform 5 of Ubiquitin-associated protein 2-like OS=Homo sapiens GN=UBAP2L;sp|Q14157-3|UBP2L_HUMAN Isoform 3 of Ubiquitin-associated prote	114.53	1087	0	323.31	NaN	NaN	0.95802	0.56421	15863000000	15863000000	0	17810000000	17810000000	0	664660000	659360000	5295900	1097700000	1097700000	0	836420000	0	907100000	0	456160000	777920000	450130000	0
Q14146	Unhealthy ribosome biogenesis protein 2 homolog	URB2	sp|Q14146|URB2_HUMAN Unhealthy ribosome biogenesis protein 2 homolog OS=Homo sapiens GN=URB2 PE=2 SV=2	170.54	1524	0	323.31	NaN	NaN	NaN	NaN	17538000000	17091000000	447620000	16276000000	16261000000	15052000	684980000	681360000	3616400	720150000	714940000	5213100	2137200000	5119400000	2064300000	0	1043900000	0	1045900000	379820000
Q14137;Q14137-2	Ribosome biogenesis protein BOP1	BOP1	sp|Q14137|BOP1_HUMAN Ribosome biogenesis protein BOP1 OS=Homo sapiens GN=BOP1 PE=1 SV=2;sp|Q14137-2|BOP1_HUMAN Isoform 2 of Ribosome biogenesis protein BOP1 OS=Homo sapiens GN=BOP1	83.629	746	0	323.31	NaN	NaN	NaN	NaN	160370000000	160070000000	291630000	172300000000	172150000000	151570000	16838000000	16795000000	42797000	17758000000	17738000000	19414000	14210000000	9009400000	14789000000	9758800000	14346000000	7449900000	14039000000	1878800000
Q14103-3;Q14103;H0Y8G5;H0YA96;D6RAF8	Heterogeneous nuclear ribonucleoprotein D0	HNRNPD	sp|Q14103-3|HNRPD_HUMAN Isoform 3 of Heterogeneous nuclear ribonucleoprotein D0 OS=Homo sapiens GN=HNRNPD;sp|Q14103|HNRPD_HUMAN Heterogeneous nuclear ribonucleoprotein D0 OS=Homo sapiens GN=HNRNPD PE=1 SV=1;tr|H0Y8G5|H0Y8G5_HUMAN Heterogeneous nuclear ribo	32.834	306	0	323.31	NaN	1.0085	0.86709	0.17987	6160600000	6160600000	0	7414000000	7414000000	0	771030000	764330000	6700700	2156700000	2156700000	0	656670000	0	622380000	0	831150000	537810000	766220000	0
Q14008;Q14008-3;Q14008-2	Cytoskeleton-associated protein 5	CKAP5	sp|Q14008|CKAP5_HUMAN Cytoskeleton-associated protein 5 OS=Homo sapiens GN=CKAP5 PE=1 SV=3;sp|Q14008-3|CKAP5_HUMAN Isoform 3 of Cytoskeleton-associated protein 5 OS=Homo sapiens GN=CKAP5;sp|Q14008-2|CKAP5_HUMAN Isoform 2 of Cytoskeleton-associated protein	225.49	2032	0	323.31	NaN	NaN	NaN	0.47706	173290000000	173120000000	167110000	151350000000	151050000000	295990000	18354000000	18249000000	104680000	37265000000	37013000000	251860000	13094000000	4712400000	10572000000	5868200000	13852000000	10182000000	16861000000	9393100000
Q13895	Bystin	BYSL	sp|Q13895|BYST_HUMAN Bystin OS=Homo sapiens GN=BYSL PE=1 SV=3	49.601	437	0	323.31	NaN	NaN	NaN	NaN	49965000000	49691000000	274060000	61694000000	61302000000	391930000	7472700000	7415400000	57333000	6561900000	6524100000	37855000	7007100000	4932000000	8855600000	3195100000	7588700000	5465500000	4505800000	3006200000
Q13813;A0A0D9SGF6;Q13813-2;Q13813-3;A0A0D9SF54	Spectrin alpha chain, non-erythrocytic 1	SPTAN1	sp|Q13813|SPTN1_HUMAN Spectrin alpha chain, non-erythrocytic 1 OS=Homo sapiens GN=SPTAN1 PE=1 SV=3;tr|A0A0D9SGF6|A0A0D9SGF6_HUMAN Spectrin alpha chain, non-erythrocytic 1 OS=Homo sapiens GN=SPTAN1 PE=1 SV=1;sp|Q13813-2|SPTN1_HUMAN Isoform 2 of Spectrin alp	284.54	2472	0	323.31	NaN	NaN	0.53618	0.4409	24110000000	23830000000	280060000	32938000000	32364000000	573840000	8996100000	7897300000	1098800000	6357900000	6150000000	207970000	18277000000	407160000	2505500000	5261600000	3367800000	51959000000	3192500000	34375000000
Q13619;A0A0A0MR50;Q13619-2	Cullin-4A	CUL4A	sp|Q13619|CUL4A_HUMAN Cullin-4A OS=Homo sapiens GN=CUL4A PE=1 SV=3;tr|A0A0A0MR50|A0A0A0MR50_HUMAN Cullin-4A OS=Homo sapiens GN=CUL4A PE=1 SV=1;sp|Q13619-2|CUL4A_HUMAN Isoform 2 of Cullin-4A OS=Homo sapiens GN=CUL4A	87.679	759	0	323.31	NaN	NaN	NaN	NaN	130800000000	130490000000	314350000	154090000000	153840000000	252250000	6717100000	6709700000	7369000	12865000000	12817000000	48390000	13453000000	2822200000	16578000000	10350000000	2340900000	0	4740300000	1528700000
Q13618;Q13618-2;Q13618-3	Cullin-3	CUL3	sp|Q13618|CUL3_HUMAN Cullin-3 OS=Homo sapiens GN=CUL3 PE=1 SV=2;sp|Q13618-2|CUL3_HUMAN Isoform 2 of Cullin-3 OS=Homo sapiens GN=CUL3;sp|Q13618-3|CUL3_HUMAN Isoform 3 of Cullin-3 OS=Homo sapiens GN=CUL3	88.929	768	0	323.31	NaN	NaN	NaN	NaN	52386000000	52144000000	241720000	46650000000	46306000000	343930000	4156700000	3874000000	282690000	13257000000	12464000000	792540000	3627000000	3045000000	3557300000	5555400000	5486600000	34006000000	5905200000	31514000000
Q13616;A0A0C4DGX4	Cullin-1	CUL1	sp|Q13616|CUL1_HUMAN Cullin-1 OS=Homo sapiens GN=CUL1 PE=1 SV=2;tr|A0A0C4DGX4|A0A0C4DGX4_HUMAN Cullin-1 OS=Homo sapiens GN=CUL1 PE=1 SV=1	89.677	776	0	323.31	NaN	NaN	NaN	NaN	45931000000	45794000000	136650000	63678000000	63456000000	222320000	8876200000	8805200000	71010000	7630600000	7619900000	10702000	4211700000	0	11326000000	9258100000	5144900000	741760000	1769300000	1252100000
Q13610;B4DJV5	Periodic tryptophan protein 1 homolog	PWP1	sp|Q13610|PWP1_HUMAN Periodic tryptophan protein 1 homolog OS=Homo sapiens GN=PWP1 PE=1 SV=1;tr|B4DJV5|B4DJV5_HUMAN Periodic tryptophan protein 1 homolog OS=Homo sapiens GN=PWP1 PE=1 SV=1	55.827	501	0	323.31	NaN	NaN	NaN	NaN	547330000000	544150000000	3180900000	572410000000	570170000000	2231500000	142930000000	131590000000	11345000000	167070000000	156060000000	11010000000	44525000000	31175000000	50607000000	24479000000	100380000000	708960000000	80106000000	580270000000
Q13561;Q13561-3;Q13561-2;H0YI98;F8W1I6;F8VW18	Dynactin subunit 2	DCTN2	sp|Q13561|DCTN2_HUMAN Dynactin subunit 2 OS=Homo sapiens GN=DCTN2 PE=1 SV=4;sp|Q13561-3|DCTN2_HUMAN Isoform 3 of Dynactin subunit 2 OS=Homo sapiens GN=DCTN2;sp|Q13561-2|DCTN2_HUMAN Isoform 2 of Dynactin subunit 2 OS=Homo sapiens GN=DCTN2;tr|H0YI98|H0YI98_H	44.23	401	0	323.31	NaN	NaN	1.0465	1.2008	14027000000	14027000000	0	12453000000	12453000000	0	387670000	385450000	2216600	1462700000	1460000000	2665400	1691900000	0	1656200000	0	342440000	0	969080000	94448000
Q13547;Q5TEE2	Histone deacetylase 1	HDAC1	sp|Q13547|HDAC1_HUMAN Histone deacetylase 1 OS=Homo sapiens GN=HDAC1 PE=1 SV=1;tr|Q5TEE2|Q5TEE2_HUMAN Histone deacetylase 1 (Fragment) OS=Homo sapiens GN=HDAC1 PE=1 SV=1	55.102	482	0	323.31	1.917	NaN	NaN	NaN	21740000000	21716000000	23634000	17900000000	17887000000	12823000	1017100000	1017100000	0	4112000000	4112000000	0	1508200000	294990000	1821000000	0	1239000000	0	1665200000	0
Q13526;K7EN45;K7EMU7	Peptidyl-prolyl cis-trans isomerase NIMA-interacting 1	PIN1	sp|Q13526|PIN1_HUMAN Peptidyl-prolyl cis-trans isomerase NIMA-interacting 1 OS=Homo sapiens GN=PIN1 PE=1 SV=1;tr|K7EN45|K7EN45_HUMAN Peptidyl-prolyl cis-trans isomerase (Fragment) OS=Homo sapiens GN=PIN1 PE=1 SV=1;tr|K7EMU7|K7EMU7_HUMAN Peptidyl-prolyl cis	18.243	163	0	323.31	NaN	NaN	NaN	NaN	119300000000	119180000000	128090000	124120000000	123790000000	329020000	3463700000	3447500000	16194000	6859300000	6859300000	0	14760000000	8766300000	16296000000	8730200000	4804100000	0	6337800000	0
Q13492-2;Q13492-5;Q13492;Q13492-3;Q13492-4	Phosphatidylinositol-binding clathrin assembly protein	PICALM	sp|Q13492-2|PICAL_HUMAN Isoform 2 of Phosphatidylinositol-binding clathrin assembly protein OS=Homo sapiens GN=PICALM;sp|Q13492-5|PICAL_HUMAN Isoform 5 of Phosphatidylinositol-binding clathrin assembly protein OS=Homo sapiens GN=PICALM;sp|Q13492|PICAL_HUMA	68.763	632	0	323.31	NaN	0.20393	0.69794	NaN	27479000000	27446000000	32740000	26116000000	24827000000	1288600000	744080000	744080000	0	2180000000	1997000000	182990000	1649800000	9046900000	2933500000	0	834230000	0	1525500000	0
Q13451	Peptidyl-prolyl cis-trans isomerase FKBP5;Peptidyl-prolyl cis-trans isomerase FKBP5, N-terminally processed	FKBP5	sp|Q13451|FKBP5_HUMAN Peptidyl-prolyl cis-trans isomerase FKBP5 OS=Homo sapiens GN=FKBP5 PE=1 SV=2	51.212	457	0	323.31	NaN	0.66633	NaN	NaN	1639300000000	1630400000000	8939500000	1560600000000	1552300000000	8243300000	180270000000	178190000000	2081700000	241590000000	239520000000	2063200000	175710000000	116870000000	173970000000	76804000000	275410000000	283970000000	316720000000	317010000000
Q13435;E9PPJ0	Splicing factor 3B subunit 2	SF3B2	sp|Q13435|SF3B2_HUMAN Splicing factor 3B subunit 2 OS=Homo sapiens GN=SF3B2 PE=1 SV=2;tr|E9PPJ0|E9PPJ0_HUMAN Splicing factor 3B subunit 2 OS=Homo sapiens GN=SF3B2 PE=1 SV=1	100.23	895	0	323.31	NaN	NaN	0.3698	NaN	11757000000	11630000000	126960000	7964400000	7950400000	14037000	1069100000	1018100000	51036000	526660000	524990000	1670400	1941000000	632120000	881160000	0	617100000	0	514420000	0
Q13423;E9PCX7	NAD(P) transhydrogenase, mitochondrial	NNT	sp|Q13423|NNTM_HUMAN NAD(P) transhydrogenase, mitochondrial OS=Homo sapiens GN=NNT PE=1 SV=3;tr|E9PCX7|E9PCX7_HUMAN NAD(P) transhydrogenase, mitochondrial OS=Homo sapiens GN=NNT PE=1 SV=1	113.89	1086	0	323.31	NaN	NaN	NaN	NaN	79776000000	79742000000	33855000	93110000000	93009000000	101230000	11678000000	11560000000	118570000	10686000000	10643000000	43260000	9406800000	4967800000	4063200000	2211300000	7408600000	8148600000	6279500000	2223800000
Q13409-3;Q13409-6;Q13409-7;Q13409-2;Q13409;Q13409-5;E7EQL5;E7EV09;E7EQU2;E7ESD3	Cytoplasmic dynein 1 intermediate chain 2	DYNC1I2	sp|Q13409-3|DC1I2_HUMAN Isoform 2C of Cytoplasmic dynein 1 intermediate chain 2 OS=Homo sapiens GN=DYNC1I2;sp|Q13409-6|DC1I2_HUMAN Isoform 2F of Cytoplasmic dynein 1 intermediate chain 2 OS=Homo sapiens GN=DYNC1I2;sp|Q13409-7|DC1I2_HUMAN Isoform 3 of Cytop	68.426	612	0	323.31	NaN	NaN	0.52148	NaN	438430000000	436370000000	2063400000	431650000000	430020000000	1627000000	55682000000	54792000000	889880000	52787000000	52013000000	773780000	42399000000	16881000000	44199000000	16514000000	81871000000	122060000000	74255000000	109040000000
Q13363-2;Q13363;D6RAX2;E7ESU7;E7EPF8	C-terminal-binding protein 1	CTBP1	sp|Q13363-2|CTBP1_HUMAN Isoform 2 of C-terminal-binding protein 1 OS=Homo sapiens GN=CTBP1;sp|Q13363|CTBP1_HUMAN C-terminal-binding protein 1 OS=Homo sapiens GN=CTBP1 PE=1 SV=2;tr|D6RAX2|D6RAX2_HUMAN C-terminal-binding protein 1 (Fragment) OS=Homo sapiens	46.404	429	0	323.31	NaN	NaN	NaN	NaN	161130000000	160810000000	320490000	147210000000	146750000000	458780000	9061800000	8837000000	224800000	10159000000	10069000000	90030000	18642000000	15784000000	14133000000	21387000000	28782000000	39775000000	19611000000	23528000000
Q13347	Eukaryotic translation initiation factor 3 subunit I	EIF3I	sp|Q13347|EIF3I_HUMAN Eukaryotic translation initiation factor 3 subunit I OS=Homo sapiens GN=EIF3I PE=1 SV=1	36.501	325	0	323.31	0.74101	NaN	1.3035	1.3242	18037000000	18037000000	0	35221000000	35221000000	0	2274300000	2261500000	12822000	2384700000	2373200000	11513000	2775000000	0	3877200000	0	1508500000	615740000	872470000	0
Q13283	Ras GTPase-activating protein-binding protein 1	G3BP1	sp|Q13283|G3BP1_HUMAN Ras GTPase-activating protein-binding protein 1 OS=Homo sapiens GN=G3BP1 PE=1 SV=1	52.164	466	0	323.31	NaN	0.028255	0.79559	0.1564	151090000000	150360000000	735050000	133840000000	133000000000	831540000	12803000000	12383000000	419660000	21396000000	21214000000	181420000	12880000000	3703000000	14149000000	4429500000	8309200000	16210000000	12484000000	12610000000
Q13177	Serine/threonine-protein kinase PAK 2;PAK-2p27;PAK-2p34	PAK2	sp|Q13177|PAK2_HUMAN Serine/threonine-protein kinase PAK 2 OS=Homo sapiens GN=PAK2 PE=1 SV=3	58.042	524	0	323.31	0.98467	NaN	1.1765	NaN	42076000000	41675000000	401140000	50248000000	50243000000	5180700	2501200000	2492700000	8554600	2665400000	2659000000	6358800	3729700000	5592800000	6338500000	0	4550000000	0	4525400000	0
Q13151	Heterogeneous nuclear ribonucleoprotein A0	HNRNPA0	sp|Q13151|ROA0_HUMAN Heterogeneous nuclear ribonucleoprotein A0 OS=Homo sapiens GN=HNRNPA0 PE=1 SV=1	30.84	305	0	323.31	NaN	NaN	0.64852	0.35994	154810000000	153600000000	1205900000	143870000000	142640000000	1229900000	11758000000	11259000000	498740000	30532000000	29445000000	1086600000	14659000000	11645000000	13544000000	10457000000	12397000000	50491000000	14448000000	49584000000
Q13144	Translation initiation factor eIF-2B subunit epsilon	EIF2B5	sp|Q13144|EI2BE_HUMAN Translation initiation factor eIF-2B subunit epsilon OS=Homo sapiens GN=EIF2B5 PE=1 SV=3	80.379	721	0	323.31	NaN	NaN	NaN	NaN	170420000000	169390000000	1029500000	177080000000	176100000000	985310000	38752000000	37763000000	989060000	26460000000	25904000000	555930000	23655000000	9830700000	23965000000	10918000000	33173000000	59184000000	20571000000	29487000000
Q12907;D6RBV2;D6RIU4;D6RDX1	Vesicular integral-membrane protein VIP36	LMAN2	sp|Q12907|LMAN2_HUMAN Vesicular integral-membrane protein VIP36 OS=Homo sapiens GN=LMAN2 PE=1 SV=1;tr|D6RBV2|D6RBV2_HUMAN Vesicular integral-membrane protein VIP36 OS=Homo sapiens GN=LMAN2 PE=1 SV=1;tr|D6RIU4|D6RIU4_HUMAN Vesicular integral-membrane protei	40.228	356	0	323.31	0.14466	NaN	NaN	NaN	263520000000	261900000000	1624000000	235170000000	233820000000	1355600000	13400000000	13212000000	187920000	34513000000	34087000000	426340000	24163000000	7206800000	22980000000	9050500000	17860000000	19413000000	17446000000	13413000000
Q12904;Q12904-2	Aminoacyl tRNA synthase complex-interacting multifunctional protein 1;Endothelial monocyte-activating polypeptide 2	AIMP1	sp|Q12904|AIMP1_HUMAN Aminoacyl tRNA synthase complex-interacting multifunctional protein 1 OS=Homo sapiens GN=AIMP1 PE=1 SV=2;sp|Q12904-2|AIMP1_HUMAN Isoform 2 of Aminoacyl tRNA synthase complex-interacting multifunctional protein 1 OS=Homo sapiens GN=AIM	34.352	312	0	323.31	NaN	NaN	0.96601	NaN	19304000000	19296000000	8455000	21326000000	21169000000	156370000	644070000	642630000	1435200	741430000	694620000	46817000	2464200000	1599900000	3154200000	2844400000	527510000	0	287360000	0
Q12874	Splicing factor 3A subunit 3	SF3A3	sp|Q12874|SF3A3_HUMAN Splicing factor 3A subunit 3 OS=Homo sapiens GN=SF3A3 PE=1 SV=1	58.848	501	0	323.31	NaN	NaN	0.68836	NaN	883700000	883700000	0	1534600000	1534600000	0	20100000000	19863000000	236700000	41121000000	40554000000	566850000	61848000	0	113570000	0	30954000000	31026000000	17849000000	21679000000
Q12800-3;Q12800;Q12800-2;Q12800-4;F8VWL0;F8VX55	Alpha-globin transcription factor CP2	TFCP2	sp|Q12800-3|TFCP2_HUMAN Isoform 3 of Alpha-globin transcription factor CP2 OS=Homo sapiens GN=TFCP2;sp|Q12800|TFCP2_HUMAN Alpha-globin transcription factor CP2 OS=Homo sapiens GN=TFCP2 PE=1 SV=2;sp|Q12800-2|TFCP2_HUMAN Isoform 2 of Alpha-globin transcripti	51.378	451	0	323.31	NaN	NaN	NaN	NaN	169530000000	168640000000	886250000	197360000000	196500000000	859440000	84719000000	83171000000	1547900000	80610000000	79688000000	922320000	20663000000	7240100000	24475000000	8792800000	66587000000	152430000000	61855000000	174930000000
Q12788;J3KNP2	Transducin beta-like protein 3	TBL3	sp|Q12788|TBL3_HUMAN Transducin beta-like protein 3 OS=Homo sapiens GN=TBL3 PE=1 SV=2;tr|J3KNP2|J3KNP2_HUMAN Transducin beta-like protein 3 (Fragment) OS=Homo sapiens GN=TBL3 PE=1 SV=1	89.034	808	0	323.31	NaN	NaN	NaN	NaN	182410000000	181800000000	612160000	185650000000	185420000000	223770000	25486000000	25210000000	275740000	26802000000	26666000000	135930000	9405000000	6773000000	15350000000	2990500000	26392000000	16532000000	20359000000	10329000000
Q12769;G3V198;E9PR16	Nuclear pore complex protein Nup160	NUP160	sp|Q12769|NU160_HUMAN Nuclear pore complex protein Nup160 OS=Homo sapiens GN=NUP160 PE=1 SV=3;tr|G3V198|G3V198_HUMAN Nuclear pore complex protein Nup160 (Fragment) OS=Homo sapiens GN=NUP160 PE=1 SV=2;tr|E9PR16|E9PR16_HUMAN Nuclear pore complex protein Nup1	162.12	1436	0	323.31	NaN	NaN	NaN	NaN	520730000000	517170000000	3568500000	558330000000	556080000000	2255500000	63724000000	62431000000	1292800000	94727000000	93447000000	1280000000	51990000000	19948000000	58941000000	15890000000	56479000000	103790000000	53865000000	75556000000
Q10570	Cleavage and polyadenylation specificity factor subunit 1	CPSF1	sp|Q10570|CPSF1_HUMAN Cleavage and polyadenylation specificity factor subunit 1 OS=Homo sapiens GN=CPSF1 PE=1 SV=2	160.88	1443	0	323.31	NaN	NaN	NaN	NaN	252000000000	251420000000	577800000	245680000000	245140000000	541720000	21569000000	21281000000	288130000	37545000000	37247000000	298110000	24563000000	4281600000	22617000000	4745600000	14388000000	15485000000	15318000000	12513000000
Q09666	Neuroblast differentiation-associated protein AHNAK	AHNAK	sp|Q09666|AHNK_HUMAN Neuroblast differentiation-associated protein AHNAK OS=Homo sapiens GN=AHNAK PE=1 SV=2	629.09	5890	0	323.31	NaN	NaN	0.76429	0.76206	83521000000	83464000000	56681000	64985000000	64864000000	121080000	1241100000	1236200000	4906700	4843900000	4838500000	5377000	9523100000	936190000	6804800000	872300000	1483300000	0	3156900000	0
Q07666;Q07666-2;Q07666-3	KH domain-containing, RNA-binding, signal transduction-associated protein 1	KHDRBS1	sp|Q07666|KHDR1_HUMAN KH domain-containing, RNA-binding, signal transduction-associated protein 1 OS=Homo sapiens GN=KHDRBS1 PE=1 SV=1;sp|Q07666-2|KHDR1_HUMAN Isoform 2 of KH domain-containing, RNA-binding, signal transduction-associated protein 1 OS=Homo	48.227	443	0	323.31	NaN	NaN	0.67452	NaN	4721100000	4657700000	63415000	3139800000	3139800000	0	1291600000	1222400000	69178000	750150000	743210000	6941600	350290000	0	231520000	0	2265600000	3419700000	906790000	0
Q07021;I3L3Q7;I3L3B0	Complement component 1 Q subcomponent-binding protein, mitochondrial	C1QBP	sp|Q07021|C1QBP_HUMAN Complement component 1 Q subcomponent-binding protein, mitochondrial OS=Homo sapiens GN=C1QBP PE=1 SV=1;tr|I3L3Q7|I3L3Q7_HUMAN Complement component 1 Q subcomponent-binding protein, mitochondrial (Fragment) OS=Homo sapiens GN=C1QBP PE	31.362	282	0	323.31	NaN	NaN	NaN	NaN	32703000000	32680000000	23343000	26944000000	26923000000	20484000	352760000	352140000	620760	1552100000	1545000000	7038100	3219600000	223650000	3199400000	0	278880000	0	598190000	0
Q06210-2;Q06210	Glutamine--fructose-6-phosphate aminotransferase [isomerizing] 1	GFPT1	sp|Q06210-2|GFPT1_HUMAN Isoform 2 of Glutamine--fructose-6-phosphate aminotransferase [isomerizing] 1 OS=Homo sapiens GN=GFPT1;sp|Q06210|GFPT1_HUMAN Glutamine--fructose-6-phosphate aminotransferase [isomerizing] 1 OS=Homo sapiens GN=GFPT1 PE=1 SV=3	76.758	681	0	323.31	2.8286	NaN	NaN	NaN	19205000000	19205000000	0	14844000000	14844000000	0	1140900000	1138000000	2813500	3545800000	3537700000	8162000	2000500000	0	1749100000	0	1222300000	526850000	1511600000	0
Q06187;Q06187-2;U3NG26;Q5JY90	Tyrosine-protein kinase BTK;Non-specific protein-tyrosine kinase	BTK	sp|Q06187|BTK_HUMAN Tyrosine-protein kinase BTK OS=Homo sapiens GN=BTK PE=1 SV=3;sp|Q06187-2|BTK_HUMAN Isoform BTK-C of Tyrosine-protein kinase BTK OS=Homo sapiens GN=BTK;tr|U3NG26|U3NG26_HUMAN Tyrosine-protein kinase OS=Homo sapiens GN=BTK PE=1 SV=1;tr|Q5	76.28	659	0	323.31	1.9947	NaN	NaN	NaN	282700000000	282210000000	481840000	243770000000	243500000000	275690000	18074000000	18037000000	36401000	31595000000	31527000000	68499000	49567000000	5651800000	45276000000	4729500000	2731900000	4401500000	2004500000	4453400000
Q05048;A0A0A0MSZ9	Cleavage stimulation factor subunit 1	CSTF1	sp|Q05048|CSTF1_HUMAN Cleavage stimulation factor subunit 1 OS=Homo sapiens GN=CSTF1 PE=1 SV=1;tr|A0A0A0MSZ9|A0A0A0MSZ9_HUMAN Cleavage stimulation factor subunit 1 (Fragment) OS=Homo sapiens GN=CSTF1 PE=1 SV=1	48.357	431	0	323.31	0.21504	NaN	NaN	NaN	11174000000	11174000000	0	13331000000	13328000000	3081700	1424000000	1397000000	26957000	846600000	826980000	19617000	1482700000	0	1382500000	0	1822800000	2730800000	1578000000	3412800000
Q04917;A2IDB2	14-3-3 protein eta	YWHAH	sp|Q04917|1433F_HUMAN 14-3-3 protein eta OS=Homo sapiens GN=YWHAH PE=1 SV=4;tr|A2IDB2|A2IDB2_HUMAN 14-3-3 protein eta (Fragment) OS=Homo sapiens GN=YWHAH PE=1 SV=1	28.218	246	0	323.31	NaN	NaN	NaN	0.19856	96052000000	95813000000	239440000	87976000000	87424000000	551690000	15194000000	15004000000	189660000	17924000000	17817000000	107600000	5529500000	5045500000	7390100000	3147100000	10109000000	10617000000	6852300000	7189400000
Q04837;A0A0G2JLD8;E7EUY5;C9K0U8	Single-stranded DNA-binding protein, mitochondrial	SSBP1	sp|Q04837|SSBP_HUMAN Single-stranded DNA-binding protein, mitochondrial OS=Homo sapiens GN=SSBP1 PE=1 SV=1;tr|A0A0G2JLD8|A0A0G2JLD8_HUMAN Single-stranded DNA-binding protein, mitochondrial (Fragment) OS=Homo sapiens GN=SSBP1 PE=1 SV=1;tr|E7EUY5|E7EUY5_HUMA	17.259	148	0	323.31	NaN	0.77271	0.60974	0.61682	110210000000	109830000000	380800000	141650000000	141140000000	510970000	4756300000	4662000000	94269000	21720000000	21460000000	259420000	14440000000	2582500000	16516000000	5104600000	3574800000	10593000000	4842400000	6191000000
Q04828;H0Y804	Aldo-keto reductase family 1 member C1	AKR1C1	sp|Q04828|AK1C1_HUMAN Aldo-keto reductase family 1 member C1 OS=Homo sapiens GN=AKR1C1 PE=1 SV=1;tr|H0Y804|H0Y804_HUMAN Aldo-keto reductase family 1 member C1 (Fragment) OS=Homo sapiens GN=AKR1C1 PE=1 SV=1	36.788	323	0	323.31	1.6298	NaN	NaN	NaN	25039000000	24967000000	71575000	35347000000	35266000000	81228000	10704000000	10613000000	91340000	3846900000	3807000000	39819000	1825500000	0	2509200000	0	17390000000	1364900000	2365300000	4356800000
Q03701	CCAAT/enhancer-binding protein zeta	CEBPZ	sp|Q03701|CEBPZ_HUMAN CCAAT/enhancer-binding protein zeta OS=Homo sapiens GN=CEBPZ PE=1 SV=3	120.97	1054	0	323.31	NaN	NaN	NaN	NaN	272530000	272530000	0	811620000	811620000	0	803980000	788150000	15828000	1012600000	1012600000	0	107680000	0	156490000	0	604270000	566240000	491440000	0
Q02880-2;Q02880;E9PCY5	DNA topoisomerase 2-beta;DNA topoisomerase 2	TOP2B	sp|Q02880-2|TOP2B_HUMAN Isoform Beta-1 of DNA topoisomerase 2-beta OS=Homo sapiens GN=TOP2B;sp|Q02880|TOP2B_HUMAN DNA topoisomerase 2-beta OS=Homo sapiens GN=TOP2B PE=1 SV=3;tr|E9PCY5|E9PCY5_HUMAN DNA topoisomerase 2 (Fragment) OS=Homo sapiens GN=TOP2B PE=	182.66	1621	0	323.31	NaN	4.1219	NaN	NaN	57985000000	57983000000	2442600	44110000000	44110000000	0	1112800000	1103000000	9776400	6548200000	6467700000	80541000	4184300000	1109400000	3696400000	0	2054400000	1655300000	3699200000	2792300000
Q02809;Q02809-2	Procollagen-lysine,2-oxoglutarate 5-dioxygenase 1	PLOD1	sp|Q02809|PLOD1_HUMAN Procollagen-lysine,2-oxoglutarate 5-dioxygenase 1 OS=Homo sapiens GN=PLOD1 PE=1 SV=2;sp|Q02809-2|PLOD1_HUMAN Isoform 2 of Procollagen-lysine,2-oxoglutarate 5-dioxygenase 1 OS=Homo sapiens GN=PLOD1	83.549	727	0	323.31	1.6289	NaN	0.70512	NaN	51981000000	51592000000	388820000	47466000000	46989000000	477470000	2250300000	2222900000	27313000	5269000000	5204500000	64542000	6357800000	8316900000	10023000000	7539700000	5247100000	7898800000	5056400000	6187700000
Q02218;A0A0D9SFS3;E9PCR7;E9PDF2;Q02218-2;E9PFG7;Q02218-3	2-oxoglutarate dehydrogenase, mitochondrial	OGDH	sp|Q02218|ODO1_HUMAN 2-oxoglutarate dehydrogenase, mitochondrial OS=Homo sapiens GN=OGDH PE=1 SV=3;tr|A0A0D9SFS3|A0A0D9SFS3_HUMAN 2-oxoglutarate dehydrogenase, mitochondrial OS=Homo sapiens GN=OGDH PE=1 SV=1;tr|E9PCR7|E9PCR7_HUMAN 2-oxoglutarate dehydrogen	115.93	1023	0	323.31	NaN	NaN	NaN	NaN	23002000000	22990000000	11928000	21303000000	21295000000	8620200	2968800000	2924200000	44615000	1833500000	1820800000	12681000	6348300000	9967500000	4058700000	3802200000	5179000000	4974300000	3033600000	3259300000
Q01813;Q01813-2	ATP-dependent 6-phosphofructokinase, platelet type	PFKP	sp|Q01813|PFKAP_HUMAN ATP-dependent 6-phosphofructokinase, platelet type OS=Homo sapiens GN=PFKP PE=1 SV=2;sp|Q01813-2|PFKAP_HUMAN Isoform 2 of ATP-dependent 6-phosphofructokinase, platelet type OS=Homo sapiens GN=PFKP	85.595	784	0	323.31	NaN	NaN	0.7072	0.053316	15819000000	15790000000	28826000	17917000000	17867000000	50452000	374580000	368920000	5657700	3027900000	3013400000	14465000	1979000000	1285300000	2976200000	2346600000	720580000	775120000	2029400000	0
Q01780;Q01780-2	Exosome component 10	EXOSC10	sp|Q01780|EXOSX_HUMAN Exosome component 10 OS=Homo sapiens GN=EXOSC10 PE=1 SV=2;sp|Q01780-2|EXOSX_HUMAN Isoform 2 of Exosome component 10 OS=Homo sapiens GN=EXOSC10	100.83	885	0	323.31	NaN	NaN	0.5492	0.49789	103180000000	103140000000	39789000	99563000000	99532000000	30277000	2344400000	2300000000	44435000	3146100000	3123300000	22808000	8440800000	1299600000	10123000000	884980000	2241900000	2565300000	2619200000	0
Q00013;Q00013-2;Q00013-3;A8MTH1;C9J9J4;C9JB34	55 kDa erythrocyte membrane protein	MPP1	sp|Q00013|EM55_HUMAN 55 kDa erythrocyte membrane protein OS=Homo sapiens GN=MPP1 PE=1 SV=2;sp|Q00013-2|EM55_HUMAN Isoform 2 of 55 kDa erythrocyte membrane protein OS=Homo sapiens GN=MPP1;sp|Q00013-3|EM55_HUMAN Isoform 3 of 55 kDa erythrocyte membrane prote	52.296	466	0	323.31	NaN	NaN	NaN	NaN	105160000000	105050000000	102910000	119460000000	119130000000	321640000	5777500000	5678100000	99409000	6106900000	6048300000	58682000	21536000000	2351000000	20820000000	5250100000	6216800000	5571500000	4684700000	6780000000
P84095	Rho-related GTP-binding protein RhoG	RHOG	sp|P84095|RHOG_HUMAN Rho-related GTP-binding protein RhoG OS=Homo sapiens GN=RHOG PE=1 SV=1	21.308	191	0	323.31	NaN	NaN	NaN	NaN	14950000000	14950000000	0	13174000000	13174000000	0	29989000	29989000	0	777110000	777110000	0	1100600000	0	1105800000	0	106900000	0	467080000	0
P82933	28S ribosomal protein S9, mitochondrial	MRPS9	sp|P82933|RT09_HUMAN 28S ribosomal protein S9, mitochondrial OS=Homo sapiens GN=MRPS9 PE=1 SV=2	45.834	396	0	323.31	NaN	NaN	NaN	NaN	23801000000	23725000000	76507000	22187000000	22187000000	0	4728300000	4702600000	25740000	7539800000	7488500000	51275000	1420400000	1137000000	1826200000	0	4154400000	2713600000	4336300000	2378800000
P78406;E9PQ57;E9PPG9	mRNA export factor	RAE1	sp|P78406|RAE1L_HUMAN mRNA export factor OS=Homo sapiens GN=RAE1 PE=1 SV=1;tr|E9PQ57|E9PQ57_HUMAN mRNA export factor OS=Homo sapiens GN=RAE1 PE=1 SV=1;tr|E9PPG9|E9PPG9_HUMAN mRNA export factor OS=Homo sapiens GN=RAE1 PE=1 SV=1	40.968	368	0	323.31	NaN	NaN	NaN	NaN	524530000000	520910000000	3622200000	580040000000	576010000000	4036200000	31498000000	30002000000	1495300000	130260000000	127190000000	3066900000	41304000000	21174000000	46749000000	25781000000	48767000000	219380000000	67362000000	125300000000
P68363;P68363-2	Tubulin alpha-1B chain	TUBA1B	sp|P68363|TBA1B_HUMAN Tubulin alpha-1B chain OS=Homo sapiens GN=TUBA1B PE=1 SV=1;sp|P68363-2|TBA1B_HUMAN Isoform 2 of Tubulin alpha-1B chain OS=Homo sapiens GN=TUBA1B	50.151	451	0	323.31	NaN	NaN	NaN	NaN	234760000000	234640000000	115530000	299510000000	299510000000	0	52663000000	52663000000	0	95269000000	95269000000	0	32422000000	7609200000	112090000000	0	98140000000	0	223260000000	0
P67936	Tropomyosin alpha-4 chain	TPM4	sp|P67936|TPM4_HUMAN Tropomyosin alpha-4 chain OS=Homo sapiens GN=TPM4 PE=1 SV=3	28.521	248	0	323.31	NaN	NaN	0.74881	0.21493	103940000000	103150000000	791270000	98780000000	98559000000	221610000	3044100000	3033500000	10615000	6080900000	6062800000	18063000	8411400000	7605400000	11628000000	3362400000	3363700000	0	4123500000	2075300000
P67809;H0Y449	Nuclease-sensitive element-binding protein 1	YBX1	sp|P67809|YBOX1_HUMAN Nuclease-sensitive element-binding protein 1 OS=Homo sapiens GN=YBX1 PE=1 SV=3;tr|H0Y449|H0Y449_HUMAN Nuclease-sensitive element-binding protein 1 (Fragment) OS=Homo sapiens GN=YBX1 PE=1 SV=1	35.924	324	0	323.31	NaN	NaN	0.86833	0.21942	207880000000	207500000000	380750000	221930000000	221000000000	930880000	20373000000	20229000000	144350000	53399000000	52976000000	423430000	16185000000	3839200000	18392000000	6011400000	12352000000	14714000000	21936000000	14745000000
P67775;P67775-2	Serine/threonine-protein phosphatase 2A catalytic subunit alpha isoform	PPP2CA	sp|P67775|PP2AA_HUMAN Serine/threonine-protein phosphatase 2A catalytic subunit alpha isoform OS=Homo sapiens GN=PPP2CA PE=1 SV=1;sp|P67775-2|PP2AA_HUMAN Isoform 2 of Serine/threonine-protein phosphatase 2A catalytic subunit alpha isoform OS=Homo sapiens G	35.594	309	0	323.31	NaN	NaN	0.8046	NaN	11421000000	11421000000	0	7068200000	7068200000	0	2630700000	2591800000	38961000	349950000	344110000	5839400	896630000	0	451640000	0	1443000000	1477400000	383110000	0
P63279;H3BQQ9;B0QYN7;H3BPC4	SUMO-conjugating enzyme UBC9	UBE2I	sp|P63279|UBC9_HUMAN SUMO-conjugating enzyme UBC9 OS=Homo sapiens GN=UBE2I PE=1 SV=1;tr|H3BQQ9|H3BQQ9_HUMAN SUMO-conjugating enzyme (Fragment) OS=Homo sapiens GN=UBE2I PE=1 SV=1;tr|B0QYN7|B0QYN7_HUMAN SUMO-conjugating enzyme OS=Homo sapiens GN=UBE2I PE=1 S	18.007	158	0	323.31	NaN	NaN	0.58663	0.5274	230590000000	229360000000	1230200000	249860000000	249030000000	832080000	36216000000	35729000000	487110000	56169000000	55614000000	554680000	26013000000	4988200000	25301000000	4612200000	39770000000	47230000000	30777000000	28079000000
P63167;F8VXL2;F8VRV5	Dynein light chain 1, cytoplasmic	DYNLL1	sp|P63167|DYL1_HUMAN Dynein light chain 1, cytoplasmic OS=Homo sapiens GN=DYNLL1 PE=1 SV=1;tr|F8VXL2|F8VXL2_HUMAN Dynein light chain 1, cytoplasmic OS=Homo sapiens GN=DYNLL1 PE=1 SV=1;tr|F8VRV5|F8VRV5_HUMAN Dynein light chain 1, cytoplasmic OS=Homo sapiens	10.366	89	0	323.31	NaN	NaN	NaN	NaN	32237000000	32237000000	0	42016000000	41998000000	18691000	5201300000	5178400000	22961000	5478400000	5474000000	4336200	5043900000	0	5595200000	0	4319100000	1820300000	5342300000	0
P63151;P63151-2	Serine/threonine-protein phosphatase 2A 55 kDa regulatory subunit B alpha isoform	PPP2R2A	sp|P63151|2ABA_HUMAN Serine/threonine-protein phosphatase 2A 55 kDa regulatory subunit B alpha isoform OS=Homo sapiens GN=PPP2R2A PE=1 SV=1;sp|P63151-2|2ABA_HUMAN Isoform 2 of Serine/threonine-protein phosphatase 2A 55 kDa regulatory subunit B alpha isofor	51.691	447	0	323.31	NaN	NaN	NaN	NaN	163800000000	162400000000	1402300000	160640000000	159830000000	808770000	10524000000	10253000000	270670000	6942700000	6872000000	70704000	23432000000	27156000000	25498000000	23260000000	20782000000	29238000000	17127000000	19917000000
P62888;E5RI99;A0A0C4DH44	60S ribosomal protein L30	RPL30	sp|P62888|RL30_HUMAN 60S ribosomal protein L30 OS=Homo sapiens GN=RPL30 PE=1 SV=2;tr|E5RI99|E5RI99_HUMAN 60S ribosomal protein L30 (Fragment) OS=Homo sapiens GN=RPL30 PE=1 SV=1;tr|A0A0C4DH44|A0A0C4DH44_HUMAN 60S ribosomal protein L30 OS=Homo sapiens GN=RPL	12.784	115	0	323.31	NaN	2.0811	0.65953	1.2649	12752000000	12752000000	0	13352000000	13148000000	203850000	3167400000	3161000000	6448900	1825000000	1815800000	9146800	1710000000	0	3386900000	1073200000	8754100000	0	2546800000	0
P62750;H7BY10;K7EJV9;K7ERT8;A8MUS3	60S ribosomal protein L23a	RPL23A	sp|P62750|RL23A_HUMAN 60S ribosomal protein L23a OS=Homo sapiens GN=RPL23A PE=1 SV=1;tr|H7BY10|H7BY10_HUMAN 60S ribosomal protein L23a (Fragment) OS=Homo sapiens GN=RPL23A PE=1 SV=1;tr|K7EJV9|K7EJV9_HUMAN 60S ribosomal protein L23a (Fragment) OS=Homo sapie	17.695	156	0	323.31	0.94215	NaN	0.24715	0.4673	46049000000	45970000000	79004000	61691000000	60624000000	1067000000	64761000000	63481000000	1280300000	47175000000	46389000000	785880000	4362200000	0	5625000000	7349000000	45293000000	95659000000	28142000000	35617000000
P62316;P62316-2;K7ERG4	Small nuclear ribonucleoprotein Sm D2	SNRPD2	sp|P62316|SMD2_HUMAN Small nuclear ribonucleoprotein Sm D2 OS=Homo sapiens GN=SNRPD2 PE=1 SV=1;sp|P62316-2|SMD2_HUMAN Isoform 2 of Small nuclear ribonucleoprotein Sm D2 OS=Homo sapiens GN=SNRPD2;tr|K7ERG4|K7ERG4_HUMAN Small nuclear ribonucleoprotein Sm D2	13.527	118	0	323.31	NaN	NaN	0.95937	0.91575	217340000000	216020000000	1320600000	230170000000	228660000000	1504100000	86217000000	85195000000	1021600000	53029000000	52567000000	462280000	32556000000	15735000000	25793000000	12899000000	46805000000	39789000000	60389000000	52771000000
P62314;J3QLI9	Small nuclear ribonucleoprotein Sm D1	SNRPD1	sp|P62314|SMD1_HUMAN Small nuclear ribonucleoprotein Sm D1 OS=Homo sapiens GN=SNRPD1 PE=1 SV=1;tr|J3QLI9|J3QLI9_HUMAN Small nuclear ribonucleoprotein Sm D1 OS=Homo sapiens GN=SNRPD1 PE=1 SV=1	13.281	119	0	323.31	NaN	NaN	0.85994	0.075243	175550000000	175160000000	385000000	173440000000	173110000000	333380000	16951000000	16785000000	166090000	27419000000	27272000000	146090000	9945400000	8393800000	18541000000	4768600000	16690000000	13455000000	14027000000	7311900000
P62191;P62191-2	26S protease regulatory subunit 4	PSMC1	sp|P62191|PRS4_HUMAN 26S proteasome regulatory subunit 4 OS=Homo sapiens GN=PSMC1 PE=1 SV=1;sp|P62191-2|PRS4_HUMAN Isoform 2 of 26S proteasome regulatory subunit 4 OS=Homo sapiens GN=PSMC1	49.184	440	0	323.31	2.9168	NaN	0.85486	0.5781	42377000000	42276000000	101060000	37184000000	37044000000	139920000	4572200000	4559500000	12663000	9447000000	9342800000	104170000	5525800000	4415500000	4773900000	5170300000	2971700000	2308700000	5474200000	3059800000
P61289;P61289-2;K9J957;P61289-3;K7ESG5;A0A087WTV2;B3KQ25;K7ENH2	Proteasome activator complex subunit 3	PSME3	sp|P61289|PSME3_HUMAN Proteasome activator complex subunit 3 OS=Homo sapiens GN=PSME3 PE=1 SV=1;sp|P61289-2|PSME3_HUMAN Isoform 2 of Proteasome activator complex subunit 3 OS=Homo sapiens GN=PSME3;tr|K9J957|K9J957_HUMAN Proteasome activator complex subunit	29.506	254	0	323.31	NaN	NaN	NaN	NaN	27863000000	27861000000	2498900	27191000000	27149000000	41980000	2024600000	2000000000	24578000	2935100000	2923600000	11513000	2173700000	0	2799800000	2898300000	1232300000	1047500000	1272000000	629310000
P61221;D6R9I9	ATP-binding cassette sub-family E member 1	ABCE1	sp|P61221|ABCE1_HUMAN ATP-binding cassette sub-family E member 1 OS=Homo sapiens GN=ABCE1 PE=1 SV=1;tr|D6R9I9|D6R9I9_HUMAN ATP-binding cassette sub-family E member 1 OS=Homo sapiens GN=ABCE1 PE=1 SV=1	67.314	599	0	323.31	NaN	1.5787	0.73691	0.86235	46011000000	45907000000	104080000	31648000000	31559000000	89776000	2251500000	2217300000	34183000	9021700000	8961100000	60669000	3445500000	2812600000	2767900000	0	3406900000	3473900000	3337200000	2764800000
P61163;R4GMT0	Alpha-centractin	ACTR1A	sp|P61163|ACTZ_HUMAN Alpha-centractin OS=Homo sapiens GN=ACTR1A PE=1 SV=1;tr|R4GMT0|R4GMT0_HUMAN Alpha-centractin OS=Homo sapiens GN=ACTR1A PE=1 SV=1	42.613	376	0	323.31	NaN	NaN	NaN	NaN	0	0	0	140080000	140080000	0	13786000000	13691000000	95026000	2734900000	2718900000	16025000	0	0	20204000	0	7427100000	4829400000	7138300000	3741500000
P61158;B4DXW1	Actin-related protein 3	ACTR3	sp|P61158|ARP3_HUMAN Actin-related protein 3 OS=Homo sapiens GN=ACTR3 PE=1 SV=3;tr|B4DXW1|B4DXW1_HUMAN Actin-related protein 3 OS=Homo sapiens GN=ACTR3 PE=1 SV=1	47.371	418	0	323.31	NaN	NaN	NaN	NaN	25298000000	25272000000	26623000	27126000000	27126000000	0	2781500000	2768200000	13316000	3417100000	3404000000	13138000	1482700000	873890000	3882300000	0	2160500000	0	2648800000	739270000
P61019;P61019-2;E9PKL7	Ras-related protein Rab-2A	RAB2A	sp|P61019|RAB2A_HUMAN Ras-related protein Rab-2A OS=Homo sapiens GN=RAB2A PE=1 SV=1;sp|P61019-2|RAB2A_HUMAN Isoform 2 of Ras-related protein Rab-2A OS=Homo sapiens GN=RAB2A;tr|E9PKL7|E9PKL7_HUMAN Ras-related protein Rab-2A OS=Homo sapiens GN=RAB2A PE=1 SV=	23.545	212	0	323.31	0.11193	NaN	1.3842	0.80848	38952000000	38704000000	248420000	36974000000	36658000000	316240000	207540000	203580000	3952100	2797100000	2721800000	75367000	5442300000	1522100000	3551100000	0	325160000	0	1510200000	0
P61011;P61011-2;G3V4F7	Signal recognition particle 54 kDa protein	SRP54	sp|P61011|SRP54_HUMAN Signal recognition particle 54 kDa protein OS=Homo sapiens GN=SRP54 PE=1 SV=1;sp|P61011-2|SRP54_HUMAN Isoform 2 of Signal recognition particle 54 kDa protein OS=Homo sapiens GN=SRP54;tr|G3V4F7|G3V4F7_HUMAN Signal recognition particle	55.704	504	0	323.31	NaN	NaN	NaN	NaN	30845000000	30836000000	8588200	30856000000	30841000000	15094000	2427600000	2344800000	82789000	3772100000	3706500000	65543000	3035100000	0	2851900000	0	3239900000	2434900000	2666300000	5105000000
P61006;P61006-2	Ras-related protein Rab-8A	RAB8A	sp|P61006|RAB8A_HUMAN Ras-related protein Rab-8A OS=Homo sapiens GN=RAB8A PE=1 SV=1;sp|P61006-2|RAB8A_HUMAN Isoform 2 of Ras-related protein Rab-8A OS=Homo sapiens GN=RAB8A	23.668	207	0	323.31	0.59106	NaN	NaN	NaN	224470000000	222900000000	1574200000	206480000000	205300000000	1181600000	10446000000	9970900000	474730000	25022000000	24125000000	897340000	16854000000	11218000000	16226000000	9213400000	13418000000	68276000000	4757400000	30271000000
P60891;B1ALA9;P60891-2	Ribose-phosphate pyrophosphokinase 1	PRPS1	sp|P60891|PRPS1_HUMAN Ribose-phosphate pyrophosphokinase 1 OS=Homo sapiens GN=PRPS1 PE=1 SV=2;tr|B1ALA9|B1ALA9_HUMAN Ribose-phosphate pyrophosphokinase 1 OS=Homo sapiens GN=PRPS1 PE=1 SV=1;sp|P60891-2|PRPS1_HUMAN Isoform 2 of Ribose-phosphate pyrophosphoki	34.834	318	0	323.31	NaN	NaN	NaN	NaN	23129000000	23092000000	36551000	24442000000	24342000000	100200000	1152200000	1146400000	5883300	1778600000	1778600000	0	1889700000	0	2070600000	579000000	1469900000	379130000	1177400000	0
P58546	Myotrophin	MTPN	sp|P58546|MTPN_HUMAN Myotrophin OS=Homo sapiens GN=MTPN PE=1 SV=2	12.895	118	0	323.31	NaN	NaN	NaN	NaN	55930000000	54747000000	1182900000	45464000000	44456000000	1007800000	692320000	687170000	5145300	1516300000	1509400000	6905800	13979000000	6308600000	5973400000	17707000000	409320000	14272000000	290060000	0
P56537;P56537-2	Eukaryotic translation initiation factor 6	EIF6	sp|P56537|IF6_HUMAN Eukaryotic translation initiation factor 6 OS=Homo sapiens GN=EIF6 PE=1 SV=1;sp|P56537-2|IF6_HUMAN Isoform 2 of Eukaryotic translation initiation factor 6 OS=Homo sapiens GN=EIF6	26.599	245	0	323.31	NaN	NaN	0.87666	0.51439	10665000000	10488000000	177710000	10022000000	10022000000	0	696340000	693780000	2553400	296460000	296460000	0	2161400000	1588000000	1953700000	0	1311200000	0	1522700000	0
P56192;P56192-2	Methionine--tRNA ligase, cytoplasmic	MARS	sp|P56192|SYMC_HUMAN Methionine--tRNA ligase, cytoplasmic OS=Homo sapiens GN=MARS PE=1 SV=2;sp|P56192-2|SYMC_HUMAN Isoform 2 of Methionine--tRNA ligase, cytoplasmic OS=Homo sapiens GN=MARS	101.11	900	0	323.31	1.0547	NaN	0.22388	NaN	55350000000	55326000000	24127000	52060000000	51969000000	90615000	6736700000	6701400000	35236000	6288100000	6272200000	15967000	4837600000	0	5033300000	3317300000	4480700000	2551000000	4586800000	1690500000
P55735;P55735-2;P55735-4;P55735-3;A8MXL6	Protein SEC13 homolog	SEC13	sp|P55735|SEC13_HUMAN Protein SEC13 homolog OS=Homo sapiens GN=SEC13 PE=1 SV=3;sp|P55735-2|SEC13_HUMAN Isoform 2 of Protein SEC13 homolog OS=Homo sapiens GN=SEC13;sp|P55735-4|SEC13_HUMAN Isoform 4 of Protein SEC13 homolog OS=Homo sapiens GN=SEC13;sp|P55735	35.54	322	0	323.31	NaN	NaN	NaN	NaN	11504000000	11504000000	0	14480000000	14447000000	32278000	1702000000	1691900000	10188000	2815800000	2770500000	45372000	948880000	0	1139100000	0	1273600000	1600400000	1508400000	1887400000
P55265-5;P55265;P55265-4;H0YCK3;P55265-3;P55265-2	Double-stranded RNA-specific adenosine deaminase	ADAR	sp|P55265-5|DSRAD_HUMAN Isoform 5 of Double-stranded RNA-specific adenosine deaminase OS=Homo sapiens GN=ADAR;sp|P55265|DSRAD_HUMAN Double-stranded RNA-specific adenosine deaminase OS=Homo sapiens GN=ADAR PE=1 SV=4;sp|P55265-4|DSRAD_HUMAN Isoform 4 of Doub	103.64	931	0	323.31	NaN	NaN	NaN	NaN	52118000000	52112000000	6110400	47816000000	47790000000	26248000	1737400000	1737100000	358580	2345400000	2344100000	1351600	9061100000	199950000	8554100000	0	1976300000	0	1163400000	0
[truncated: 6,073 more rows]
