# Supplementary material for: Tunneling nanotube-mediated intercellular vesicle and protein transfer in the stroma-provided imatinib resistance in chronic myeloid leukemia cells
Source: Cell Death Dis. 2019 Oct 28;10(11):817. doi: 10.1038/s41419-019-2045-8 (PMC6817823; doi:10.1038/s41419-019-2045-8)
Supplement: Supplementary file 12 — Supplementary Table 2 [file 41419_2019_2045_MOESM12_ESM.xlsx]

## Sheet: Arkusz2
Supplementary Table 2 Incorporation of heavy isotopologues amino acids into K562 and HS-5 cells proteome after 7 and 9 days
% heavy proteins in sample
	7 days	9 days
leukemic K562 cells	96.8189	98.9003
stromal HS-5 cells	95.0368	98.6037
% of heavy proteins in a sample = 100% x (total intensity of "heavy" proteins)/(total intensity of "light" proteins)
