# Supplementary material for: Tunneling nanotube-mediated intercellular vesicle and protein transfer in the stroma-provided imatinib resistance in chronic myeloid leukemia cells
Source: Cell Death Dis. 2019 Oct 28;10(11):817. doi: 10.1038/s41419-019-2045-8 (PMC6817823; doi:10.1038/s41419-019-2045-8)
Supplement: Supplementary file 13 — Supplementary Table 3 [file 41419_2019_2045_MOESM13_ESM.xlsx]

## Sheet: Arkusz1
Supplementary Table 3 Proteins transferred from stromal HS-5 cells to two subpopulations of leukemic K562 cells (DiD+ and DID-) with the trans-SILAC normalized ratio > 0
UNIPROT ID	Protein name	Gene name	Mol. weight [kDa]	DiD-	DiD+
P49588	Alanine--tRNA ligase, cytoplasmic	AARS	106.81	+	+
P53396	ATP-citrate synthase	ACLY	120.84	+	+
P68032	Actin, alpha cardiac muscle 1	ACTC1	42.019	+	+
P63261	Actin, cytoplasmic 2	ACTG1	41.792	+	+
P12814	Alpha-actinin-1	ACTN1	103.06	+	+
O43707	Alpha-actinin-4	ACTN4	104.85	+	+
P61160	Actin-related protein 2	ACTR2	44.76	+	+
P11766	Alcohol dehydrogenase class-3	ADH5	39.724	+	+
P23526	Adenosylhomocysteinase	AHCY	47.716	+	+
P04075	Fructose-bisphosphate aldolase A	ALDOA	39.42	+	+
P15144	Aminopeptidase N	ANPEP	109.54	+	+
P04083	Annexin A1	ANXA1	38.714	+	+
P07355	Annexin A2	ANXA2	38.604	+	+
P08758	Annexin A5	ANXA5	35.936	+	+
P63010	AP-2 complex subunit beta	AP2B1	104.55	+	+
P84077	ADP-ribosylation factor 1	ARF1	20.697	+	+
Q9NVI7-2	ATPase family AAA domain-containing protein 3A	ATAD3A	66.217	+	+
P05023-4	Sodium/potassium-transporting ATPase subunit alpha-1	ATP1A1	113	+	+
P16615	Sarcoplasmic/endoplasmic reticulum calcium ATPase 2	ATP2A2	114.76	+	+
P25705	ATP synthase subunit alpha, mitochondrial	ATP5A1	59.75	+	+
P06576	ATP synthase subunit beta, mitochondrial	ATP5B	56.559	+	+
P36542	ATP synthase subunit gamma, mitochondrial	ATP5C1	32.996	+	+
P24539	ATP synthase F(0) complex subunit B1, mitochondrial	ATP5F1	28.908	+	+
P48047	ATP synthase subunit O, mitochondrial	ATP5O	23.277	+	+
Q9HB71	Calcyclin-binding protein	CACYBP	26.21	+	+
F8VPD4	CAD protein	CAD	236.02	+	+
P27797	Calreticulin	CALR	48.141	+	+
Q86VP6	Cullin-associated NEDD8-dissociated protein 1	CAND1	136.37	+	+
P27824	Calnexin	CANX	67.567	+	+
Q01518	Adenylyl cyclase-associated protein 1	CAP1	51.901	+	+
P78371	T-complex protein 1 subunit beta	CCT2	57.488	+	+
P49368	T-complex protein 1 subunit gamma	CCT3	60.533	+	+
P50991	T-complex protein 1 subunit delta	CCT4	57.924	+	+
P48643	T-complex protein 1 subunit epsilon	CCT5	59.67	+	+
P40227	T-complex protein 1 subunit zeta	CCT6A	58.024	+	+
Q99832	T-complex protein 1 subunit eta	CCT7	59.366	+	+
P50990	T-complex protein 1 subunit theta	CCT8	59.62	+	+
P23528	Cofilin-1	CFL1	18.502	+	+
O00299	Chloride intracellular channel protein 1	CLIC1	26.922	+	+
A0A087WVQ6	Clathrin heavy chain	CLTC	192.06	+	+
P53621	Coatomer subunit alpha	COPA	138.34	+	+
Q08257	Quinone oxidoreductase	CRYZ	35.206	+	+
B4DJV2	Citrate synthase	CS	50.431	+	+
P55060-3	Exportin-2	CSE1L	107.78	+	+
P14868	Aspartate--tRNA ligase, cytoplasmic	DARS	57.136	+	+
Q16531	DNA damage-binding protein 1	DDB1	126.97	+	+
A0A0C4DGS1	Dolichyl-diphosphooligosaccharide--protein glycosyltransferase 48 kDa subunit	DDOST	48.799	+	+
Q9NR30	Nucleolar RNA helicase 2	DDX21	87.343	+	+
Q13838	Spliceosome RNA helicase DDX39B	DDX39B	48.991	+	+
A0A0D9SFB3	ATP-dependent RNA helicase DDX3X	DDX3X	70.839	+	+
P17844	Probable ATP-dependent RNA helicase DDX5	DDX5	69.147	+	+
O43143	Pre-mRNA-splicing factor ATP-dependent RNA helicase DHX15	DHX15	90.932	+	+
Q08211	ATP-dependent RNA helicase A	DHX9	140.96	+	+
A0A140T8Z0	Protein diaphanous homolog 1	DIAPH1	140.3	+	+
P09622	Dihydrolipoyl dehydrogenase, mitochondrial	DLD	54.177	+	+
P31689	DnaJ homolog subfamily A member 1	DNAJA1	44.868	+	+
P50570	Dynamin-2	DNM2	98.063	+	+
Q14204	Cytoplasmic dynein 1 heavy chain 1	DYNC1H1	532.4	+	+
P30084	Enoyl-CoA hydratase, mitochondrial	ECHS1	31.387	+	+
P68104	Elongation factor 1-alpha 1	EEF1A1	50.14	+	+
P26641	Elongation factor 1-gamma	EEF1G	50.118	+	+
P13639	Elongation factor 2	EEF2	95.337	+	+
Q15029-2	116 kDa U5 small nuclear ribonucleoprotein component	EFTUD2	105.38	+	+
A0A024R571	EH domain-containing protein 1	EHD1	61.927	+	+
P41091	Eukaryotic translation initiation factor 2 subunit 3	EIF2S3	51.109	+	+
Q14152	Eukaryotic translation initiation factor 3 subunit A	EIF3A	166.57	+	+
P55884	Eukaryotic translation initiation factor 3 subunit B	EIF3B	92.48	+	+
Q99613	Eukaryotic translation initiation factor 3 subunit C	EIF3C	105.34	+	+
P60228	Eukaryotic translation initiation factor 3 subunit E	EIF3E	52.22	+	+
O00303	Eukaryotic translation initiation factor 3 subunit F	EIF3F	37.563	+	+
B0QY89	Eukaryotic translation initiation factor 3 subunit L	EIF3L	70.901	+	+
P60842	Eukaryotic initiation factor 4A-I	EIF4A1	46.153	+	+
P38919	Eukaryotic initiation factor 4A-III	EIF4A3	46.871	+	+
E7EUU4	Eukaryotic translation initiation factor 4 gamma 1	EIF4G1	171.64	+	+
P63241	Eukaryotic translation initiation factor 5A-1	EIF5A	16.832	+	+
P06733	Alpha-enolase	ENO1	47.168	+	+
P07814	Bifunctional glutamate/proline--tRNA ligase	EPRS	170.59	+	+
Q9BSJ8	Extended synaptotagmin-1	ESYT1	122.85	+	+
E7EQR4	Ezrin	EZR	69.371	+	+
P49327	Fatty acid synthase	FASN	273.42	+	+
P07954-2	Fumarate hydratase, mitochondrial	FH	50.212	+	+
Q02790	Peptidyl-prolyl cis-trans isomerase FKBP4	FKBP4	51.804	+	+
P21333-2	Filamin-A	FLNA	280.01	+	+
Q14315	Filamin-C	FLNC	291.02	+	+
Q16658	Fascin	FSCN1	54.529	+	+
Q14697-2	Neutral alpha-glucosidase AB	GANAB	109.44	+	+
P04406	Glyceraldehyde-3-phosphate dehydrogenase	GAPDH	36.053	+	+
P22102	Trifunctional purine biosynthetic protein adenosine-3	GART	107.77	+	+
Q92616	Translational activator GCN1	GCN1L1	292.75	+	+
P50395	Rab GDP dissociation inhibitor beta	GDI2	50.663	+	+
Q92820	Gamma-glutamyl hydrolase	GGH	35.964	+	+
P04899	Guanine nucleotide-binding protein G(i) subunit alpha-2	GNAI2	40.45	+	+
P63244	Guanine nucleotide-binding protein subunit beta-2-like 1	GNB2L1	35.076	+	+
P00505	Aspartate aminotransferase, mitochondrial	GOT2	47.517	+	+
P06744	Glucose-6-phosphate isomerase	GPI	63.146	+	+
P78417	Glutathione S-transferase omega-1	GSTO1	27.566	+	+
Q9BTM1	Histone H2A.J	H2AFJ	14.019	+	+
P16104	Histone H2AX	H2AFX	15.144	+	+
P40939	Trifunctional enzyme subunit alpha, mitochondrial	HADHA	82.999	+	+
P55084	Trifunctional enzyme subunit beta, mitochondrial	HADHB	51.294	+	+
P12081	Histidine--tRNA ligase, cytoplasmic	HARS	57.41	+	+
P69891	Hemoglobin subunit gamma-1	HBG1	16.14	+	+
P02008	Hemoglobin subunit zeta	HBZ	15.637	+	+
P62807	Histone H2B type 1-C/E/F/G/I	HIST1H2BC	13.906	+	+
P62805	Histone H4	HIST1H4A	11.367	+	+
Q71DI3	Histone H3.2	HIST2H3A	15.388	+	+
P19367	Hexokinase-1	HK1	102.48	+	+
P09651	Heterogeneous nuclear ribonucleoprotein A1	HNRNPA1	38.746	+	+
P22626	Heterogeneous nuclear ribonucleoproteins A2/B1	HNRNPA2B1	37.429	+	+
G3V4W0	Heterogeneous nuclear ribonucleoproteins C1/C2	HNRNPC	28.916	+	+
P52597	Heterogeneous nuclear ribonucleoprotein F	HNRNPF	45.671	+	+
G8JLB6	Heterogeneous nuclear ribonucleoprotein H	HNRNPH1	51.229	+	+
P31942-2	Heterogeneous nuclear ribonucleoprotein H3	HNRNPH3	35.238	+	+
P61978-3	Heterogeneous nuclear ribonucleoprotein K	HNRNPK	48.562	+	+
P14866	Heterogeneous nuclear ribonucleoprotein L	HNRNPL	64.132	+	+
P52272	Heterogeneous nuclear ribonucleoprotein M	HNRNPM	77.515	+	+
O43390	Heterogeneous nuclear ribonucleoprotein R	HNRNPR	70.942	+	+
Q00839	Heterogeneous nuclear ribonucleoprotein U	HNRNPU	90.583	+	+
P07900	Heat shock protein HSP 90-alpha	HSP90AA1	84.659	+	+
P08238	Heat shock protein HSP 90-beta	HSP90AB1	83.263	+	+
P14625	Endoplasmin	HSP90B1	92.468	+	+
A0A0G2JIW1	Heat shock 70 kDa protein 1B	HSPA1B	70.108	+	+
P34932	Heat shock 70 kDa protein 4	HSPA4	94.33	+	+
P11021	78 kDa glucose-regulated protein	HSPA5	72.332	+	+
P11142	Heat shock cognate 71 kDa protein	HSPA8	70.897	+	+
P38646	Stress-70 protein, mitochondrial	HSPA9	73.68	+	+
P10809	60 kDa heat shock protein, mitochondrial	HSPD1	61.054	+	+
P61604	10 kDa heat shock protein, mitochondrial	HSPE1	10.932	+	+
Q92598	Heat shock protein 105 kDa	HSPH1	96.864	+	+
Q9Y4L1	Hypoxia up-regulated protein 1	HYOU1	111.33	+	+
P41252	Isoleucine--tRNA ligase, cytoplasmic	IARS	144.5	+	+
Q9NZI8	Insulin-like growth factor 2 mRNA-binding protein 1	IGF2BP1	63.48	+	+
Q12905	Interleukin enhancer-binding factor 2	ILF2	43.062	+	+
Q12906-7	Interleukin enhancer-binding factor 3	ILF3	95.807	+	+
O00410	Importin-5	IPO5	123.63	+	+
P46940	Ras GTPase-activating-like protein IQGAP1	IQGAP1	189.25	+	+
Q15046	Lysine--tRNA ligase	KARS	68.047	+	+
Q14974	Importin subunit beta-1	KPNB1	97.169	+	+
P05783	Keratin, type I cytoskeletal 18	KRT18	48.057	+	+
P05787	Keratin, type II cytoskeletal 8	KRT8	53.704	+	+
Q9P2J5	Leucine--tRNA ligase, cytoplasmic	LARS	134.46	+	+
P00338	L-lactate dehydrogenase A chain	LDHA	36.688	+	+
P07195	L-lactate dehydrogenase B chain	LDHB	36.638	+	+
P09382	Galectin-1	LGALS1	14.716	+	+
Q03252	Lamin-B2	LMNB2	69.948	+	+
P42704	Leucine-rich PPR motif-containing protein, mitochondrial	LRPPRC	157.9	+	+
Q96AG4	Leucine-rich repeat-containing protein 59	LRRC59	34.93	+	+
P28482	Mitogen-activated protein kinase 1	MAPK1	41.389	+	+
A0A0R4J2E8	Matrin-3	MATR3	94.622	+	+
P49736	DNA replication licensing factor MCM2	MCM2	101.89	+	+
P33992	DNA replication licensing factor MCM5	MCM5	82.285	+	+
Q14566	DNA replication licensing factor MCM6	MCM6	92.888	+	+
P40925	Malate dehydrogenase, cytoplasmic	MDH1	36.426	+	+
P40926	Malate dehydrogenase, mitochondrial	MDH2	35.503	+	+
Q13724	Mannosyl-oligosaccharide glucosidase	MOGS	91.916	+	+
P26038	Moesin	MSN	67.819	+	+
P35579	Myosin-9	MYH9	226.53	+	+
F8VZJ2	Nascent polypeptide-associated complex subunit alpha	NACA	15.016	+	+
P43490	Nicotinamide phosphoribosyltransferase	NAMPT	55.52	+	+
P19338	Nucleolin	NCL	76.613	+	+
Q32Q12	Nucleoside diphosphate kinase	NME1-NME2	32.642	+	+
Q9H6R4-4	Nucleolar protein 6	NOL6	127.32	+	+
Q5JPE7-2	Nodal modulator 2	NOMO2	134.19	+	+
Q15233	Non-POU domain-containing octamer-binding protein	NONO	54.231	+	+
O00567	Nucleolar protein 56	NOP56	66.049	+	+
E9PLK3	Puromycin-sensitive aminopeptidase	NPEPPS	102.99	+	+
P06748	Nucleophosmin	NPM1	32.575	+	+
Q08J23	tRNA (cytosine(34)-C(5))-methyltransferase	NSUN2	86.47	+	+
Q9Y266	Nuclear migration protein nudC	NUDC	38.242	+	+
Q8N1F7	Nuclear pore complex protein Nup93	NUP93	93.487	+	+
P04181	Ornithine aminotransferase, mitochondrial	OAT	48.534	+	+
J3KQ32	Obg-like ATPase 1	OLA1	46.937	+	+
P07237	Protein disulfide-isomerase	P4HB	57.116	+	+
Q9UQ80	Proliferation-associated protein 2G4	PA2G4	43.786	+	+
P11940	Polyadenylate-binding protein 1	PABPC1	70.67	+	+
Q13310-3	Polyadenylate-binding protein 4	PABPC4	72.39	+	+
P22234	Multifunctional protein ADE2	PAICS	47.079	+	+
P09874	Poly [ADP-ribose] polymerase 1	PARP1	113.08	+	+
Q15365	Poly(rC)-binding protein 1	PCBP1	37.497	+	+
Q15366-3	Poly(rC)-binding protein 2	PCBP2	38.221	+	+
Q8WUM4	Programmed cell death 6-interacting protein	PDCD6IP	96.022	+	+
P30101	Protein disulfide-isomerase A3	PDIA3	56.782	+	+
P13667	Protein disulfide-isomerase A4	PDIA4	72.932	+	+
P07737	Profilin-1	PFN1	15.054	+	+
P18669	Phosphoglycerate mutase 1	PGAM1	28.804	+	+
P52209-2	6-phosphogluconate dehydrogenase, decarboxylating	PGD	51.872	+	+
P00558	Phosphoglycerate kinase 1	PGK1	44.614	+	+
P35232	Prohibitin	PHB	29.804	+	+
Q99623	Prohibitin-2	PHB2	33.296	+	+
P14618	Pyruvate kinase PKM	PKM	57.936	+	+
Q15149	Plectin	PLEC	531.78	+	+
Q15181	Inorganic pyrophosphatase	PPA1	32.66	+	+
P62937	Peptidyl-prolyl cis-trans isomerase A	PPIA	18.012	+	+
P23284	Peptidyl-prolyl cis-trans isomerase B	PPIB	23.742	+	+
Q06830	Peroxiredoxin-1	PRDX1	22.11	+	+
P32119	Peroxiredoxin-2	PRDX2	21.892	+	+
P30041	Peroxiredoxin-6	PRDX6	25.035	+	+
K7ELL7	Glucosidase 2 subunit beta	PRKCSH	60.192	+	+
P78527	DNA-dependent protein kinase catalytic subunit	PRKDC	469.08	+	+
Q9UMS4	Pre-mRNA-processing factor 19	PRPF19	55.18	+	+
Q6P2Q9	Pre-mRNA-processing-splicing factor 8	PRPF8	273.6	+	+
P25786	Proteasome subunit alpha type-1	PSMA1	29.555	+	+
P25788-2	Proteasome subunit alpha type-3	PSMA3	27.647	+	+
P25789	Proteasome subunit alpha type-4	PSMA4	29.483	+	+
P28066	Proteasome subunit alpha type-5	PSMA5	26.411	+	+
G3V5Z7	Proteasome subunit alpha type	PSMA6	28.147	+	+
O14818	Proteasome subunit alpha type-7	PSMA7	27.887	+	+
P28074	Proteasome subunit beta type-5	PSMB5	28.48	+	+
P35998	26S protease regulatory subunit 7	PSMC2	48.633	+	+
P62195	26S protease regulatory subunit 8	PSMC5	45.626	+	+
Q99460	26S proteasome non-ATPase regulatory subunit 1	PSMD1	105.84	+	+
O00231	26S proteasome non-ATPase regulatory subunit 11	PSMD11	47.463	+	+
O00487	26S proteasome non-ATPase regulatory subunit 14	PSMD14	34.577	+	+
Q13200	26S proteasome non-ATPase regulatory subunit 2	PSMD2	100.2	+	+
O43242	26S proteasome non-ATPase regulatory subunit 3	PSMD3	60.977	+	+
P26599	Polypyrimidine tract-binding protein 1	PTBP1	57.221	+	+
Q9UHX1-6	Poly(U)-binding-splicing factor PUF60	PUF60	55.399	+	+
P47897	Glutamine--tRNA ligase	QARS	87.798	+	+
P61026	Ras-related protein Rab-10	RAB10	22.541	+	+
P61106	Ras-related protein Rab-14	RAB14	23.897	+	+
P62820	Ras-related protein Rab-1A	RAB1A	22.677	+	+
P51148	Ras-related protein Rab-5C	RAB5C	23.482	+	+
P20340-2	Ras-related protein Rab-6A	RAB6A	23.548	+	+
P51149	Ras-related protein Rab-7a	RAB7A	23.489	+	+
P62826	GTP-binding nuclear protein Ran	RAN	24.423	+	+
P46060	Ran GTPase-activating protein 1	RANGAP1	63.541	+	+
P61224	Ras-related protein Rap-1b	RAP1B	20.825	+	+
P54136	Arginine--tRNA ligase, cytoplasmic	RARS	75.378	+	+
Q09028-3	Histone-binding protein RBBP4	RBBP4	46.158	+	+
X1WI28	60S ribosomal protein L10	RPL10	22.975	+	+
P62906	60S ribosomal protein L10a	RPL10A	24.831	+	+
P62913	60S ribosomal protein L11	RPL11	20.252	+	+
P30050	60S ribosomal protein L12	RPL12	17.818	+	+
P26373	60S ribosomal protein L13	RPL13	24.261	+	+
P40429	60S ribosomal protein L13a	RPL13A	23.577	+	+
P50914	60S ribosomal protein L14	RPL14	23.432	+	+
P61313	60S ribosomal protein L15	RPL15	24.146	+	+
A0A087WXM6	60S ribosomal protein L17	RPL17	19.586	+	+
Q07020	60S ribosomal protein L18	RPL18	21.634	+	+
Q02543	60S ribosomal protein L18a	RPL18A	20.762	+	+
J3QR09	Ribosomal protein L19	RPL19	23.134	+	+
P46778	60S ribosomal protein L21	RPL21	18.565	+	+
P62829	60S ribosomal protein L23	RPL23	14.865	+	+
P61353	60S ribosomal protein L27	RPL27	15.798	+	+
P46776	60S ribosomal protein L27a	RPL27A	16.561	+	+
P46779	60S ribosomal protein L28	RPL28	15.747	+	+
P39023	60S ribosomal protein L3	RPL3	46.108	+	+
P49207	60S ribosomal protein L34	RPL34	13.293	+	+
P42766	60S ribosomal protein L35	RPL35	14.551	+	+
P18077	60S ribosomal protein L35a	RPL35A	12.538	+	+
P36578	60S ribosomal protein L4	RPL4	47.697	+	+
P46777	60S ribosomal protein L5	RPL5	34.362	+	+
Q02878	60S ribosomal protein L6	RPL6	32.728	+	+
P18124	60S ribosomal protein L7	RPL7	29.225	+	+
P62424	60S ribosomal protein L7a	RPL7A	29.995	+	+
P62917	60S ribosomal protein L8	RPL8	28.024	+	+
P32969	60S ribosomal protein L9	RPL9	21.863	+	+
P05388	60S acidic ribosomal protein P0	RPLP0	34.273	+	+
P04843	Dolichyl-diphosphooligosaccharide--protein glycosyltransferase subunit 1	RPN1	68.569	+	+
P04844	Dolichyl-diphosphooligosaccharide--protein glycosyltransferase subunit 2	RPN2	69.283	+	+
A0A1W2PQS6	RPS10-NUDT3 readthrough	RPS10	33.14	+	+
P62280	40S ribosomal protein S11	RPS11	18.431	+	+
P62277	40S ribosomal protein S13	RPS13	17.222	+	+
P62263	40S ribosomal protein S14	RPS14	16.273	+	+
P62244	40S ribosomal protein S15a	RPS15A	14.839	+	+
P62249	40S ribosomal protein S16	RPS16	16.445	+	+
P62269	40S ribosomal protein S18	RPS18	17.718	+	+
P39019	40S ribosomal protein S19	RPS19	16.06	+	+
P15880	40S ribosomal protein S2	RPS2	31.324	+	+
P60866	40S ribosomal protein S20	RPS20	13.373	+	+
P62266	40S ribosomal protein S23	RPS23	15.807	+	+
P62851	40S ribosomal protein S25	RPS25	13.742	+	+
P42677	40S ribosomal protein S27	RPS27	9.461	+	+
P62979	Ubiquitin-40S ribosomal protein S27a	RPS27A	17.965	+	+
P23396	40S ribosomal protein S3	RPS3	26.688	+	+
P61247	40S ribosomal protein S3a	RPS3A	29.945	+	+
P62701	40S ribosomal protein S4, X isoform	RPS4X	29.597	+	+
P62753	40S ribosomal protein S6	RPS6	28.68	+	+
P62081	40S ribosomal protein S7	RPS7	22.127	+	+
P62241	40S ribosomal protein S8	RPS8	24.205	+	+
A0A024R4M0	40S ribosomal protein S9	RPS9	22.591	+	+
C9J9K3	40S ribosomal protein SA	RPSA	29.404	+	+
Q9NQC3-2	Reticulon-4	RTN4	40.317	+	+
Q9NR31	GTP-binding protein SAR1a	SAR1A	22.367	+	+
Q5T5C7	Serine--tRNA ligase, cytoplasmic	SARS	61.312	+	+
O75396	Vesicle-trafficking protein SEC22b	SEC22B	24.593	+	+
P50454	Serpin H1	SERPINH1	46.44	+	+
Q01105-2	Protein SET	SET	32.103	+	+
O75533	Splicing factor 3B subunit 1	SF3B1	145.83	+	+
Q15393	Splicing factor 3B subunit 3	SF3B3	135.58	+	+
P34897-3	Serine hydroxymethyltransferase, mitochondrial	SHMT2	53.454	+	+
Q00325-2	Phosphate carrier protein, mitochondrial	SLC25A3	39.958	+	+
P05141	ADP/ATP translocase 2	SLC25A5	32.852	+	+
P12236	ADP/ATP translocase 3	SLC25A6	32.866	+	+
Q7KZF4	Staphylococcal nuclease domain-containing protein 1	SND1	102	+	+
O75643	U5 small nuclear ribonucleoprotein 200 kDa helicase	SNRNP200	244.5	+	+
P62318-2	Small nuclear ribonucleoprotein Sm D3	SNRPD3	13.291	+	+
A0A0C4DFU2	Superoxide dismutase	SOD2	24.75	+	+
Q01082	Spectrin beta chain, non-erythrocytic 1	SPTBN1	274.61	+	+
P05455	Lupus La protein	SSB	46.836	+	+
P51571	Translocon-associated protein subunit delta	SSR4	18.998	+	+
Q08945	FACT complex subunit SSRP1	SSRP1	81.074	+	+
P31948	Stress-induced-phosphoprotein 1	STIP1	62.639	+	+
Q9UJZ1	Stomatin-like protein 2, mitochondrial	STOML2	38.534	+	+
P46977	Dolichyl-diphosphooligosaccharide--protein glycosyltransferase subunit STT3A	STT3A	80.529	+	+
Q5T8U5	Surfeit locus protein 4	SURF4	21.127	+	+
O60506	Heterogeneous nuclear ribonucleoprotein Q	SYNCRIP	69.602	+	+
P37802	Transgelin-2	TAGLN2	22.391	+	+
P37837	Transaldolase	TALDO1	37.54	+	+
P26639	Threonine--tRNA ligase, cytoplasmic	TARS	83.434	+	+
P17987	T-complex protein 1 subunit alpha	TCP1	60.343	+	+
P02786	Transferrin receptor protein 1	TFRC	84.87	+	+
P29401	Transketolase	TKT	67.877	+	+
Q9Y490	Talin-1	TLN1	269.76	+	+
Q92973-2	Transportin-1	TNPO1	101.31	+	+
P11387	DNA topoisomerase 1	TOP1	90.725	+	+
P11388	DNA topoisomerase 2-alpha	TOP2A	174.38	+	+
P60174-1	Triosephosphate isomerase	TPI1	26.669	+	+
Q12931-2	Heat shock protein 75 kDa, mitochondrial	TRAP1	74.267	+	+
Q13263	Transcription intermediary factor 1-beta	TRIM28	88.549	+	+
F5H5D3	Tubulin alpha-1C chain	TUBA1C	57.73	+	+
Q5JP53	Tubulin beta chain	TUBB	47.766	+	+
P68371	Tubulin beta-4B chain	TUBB4B	49.83	+	+
Q9BUF5	Tubulin beta-6 chain	TUBB6	49.857	+	+
P49411	Elongation factor Tu, mitochondrial	TUFM	49.541	+	+
P10599	Thioredoxin	TXN	11.737	+	+
P26368-2	Splicing factor U2AF 65 kDa subunit	U2AF2	53.12	+	+
P22314-2	Ubiquitin-like modifier-activating enzyme 1	UBA1	113.8	+	+
P68036	Ubiquitin-conjugating enzyme E2 L3	UBE2L3	17.861	+	+
P61088	Ubiquitin-conjugating enzyme E2 N	UBE2N	17.138	+	+
Q5T4S7-3	E3 ubiquitin-protein ligase UBR4	UBR4	571.85	+	+
Q92900-2	Regulator of nonsense transcripts 1	UPF1	123.03	+	+
P31930	Cytochrome b-c1 complex subunit 1, mitochondrial	UQCRC1	52.645	+	+
P22695	Cytochrome b-c1 complex subunit 2, mitochondrial	UQCRC2	48.442	+	+
Q93009	Ubiquitin carboxyl-terminal hydrolase 7	USP7	128.3	+	+
P26640	Valine--tRNA ligase	VARS	140.47	+	+
P18206-2	Vinculin	VCL	116.72	+	+
P55072	Transitional endoplasmic reticulum ATPase	VCP	89.321	+	+
P21796	Voltage-dependent anion-selective channel protein 1	VDAC1	30.772	+	+
P45880	Voltage-dependent anion-selective channel protein 2	VDAC2	31.566	+	+
P08670	Vimentin	VIM	53.651	+	+
O14980	Exportin-1	XPO1	123.38	+	+
P13010	X-ray repair cross-complementing protein 5	XRCC5	82.704	+	+
P12956	X-ray repair cross-complementing protein 6	XRCC6	69.842	+	+
P31946	14-3-3 protein beta/alpha	YWHAB	28.082	+	+
P62258	14-3-3 protein epsilon	YWHAE	29.174	+	+
P61981	14-3-3 protein gamma	YWHAG	28.302	+	+
P63104	14-3-3 protein zeta/delta	YWHAZ	27.745	+	+
B4DLN1	cDNA FLJ60124, highly similar to Mitochondrial dicarboxylate carrier	-	48.099	+	+
P30153	Serine/threonine-protein phosphatase 2A 65 kDa regulatory subunit A alpha isoform	PPP2R1A	65.308	+	+
O75083	WD repeat-containing protein 1	WDR1	66.193	+	+
C9JG97	Angio-associated migratory cell protein	AAMP	44.693	+	-
A6PVN5	Serine/threonine-protein phosphatase 2A activator	PPP2R4	37.375	+	-
Q9GZL7	Ribosome biogenesis protein WDR12	WDR12	47.707	+	-
Q13085	Acetyl-CoA carboxylase 1	ACACA	265.55	+	-
P14550	Alcohol dehydrogenase [NADP(+)]	AKR1A1	36.573	+	-
Q92688	Acidic leucine-rich nuclear phosphoprotein 32 family member B	ANP32B	28.787	+	-
P08243-2	Asparagine synthetase [glutamine-hydrolyzing]	ASNS	62.168	+	-
Q9HD20-2	Manganese-transporting ATPase 13A1	ATP13A1	121.11	+	-
Q9Y679-2	Ancient ubiquitous protein 1	AUP1	45.786	+	-
Q13867	Bleomycin hydrolase	BLMH	52.562	+	-
Q8TDN6	Ribosome biogenesis protein BRX1 homolog	BRIX1	41.401	+	-
F8VNT9	Tetraspanin	CD63	14.265	+	-
O75794	Cell division cycle protein 123 homolog	CDC123	39.134	+	-
P06493	Cyclin-dependent kinase 1	CDK1	34.095	+	-
F5GWX5	Chromodomain-helicase-DNA-binding protein 4	CHD4	217.1	+	-
Q9NZ45	CDGSH iron-sulfur domain-containing protein 1	CISD1	12.199	+	-
P53618	Coatomer subunit beta	COPB1	107.14	+	-
Q5TA45-3	Integrator complex subunit 11	CPSF3L	65.239	+	-
P53634	Dipeptidyl peptidase 1	CTSC	51.853	+	-
Q9NVP1	ATP-dependent RNA helicase DDX18	DDX18	75.406	+	-
P26196	Probable ATP-dependent RNA helicase DDX6	DDX6	54.416	+	-
Q7L2E3-2	Putative ATP-dependent RNA helicase DHX30	DHX30	136.11	+	-
P10515	Dihydrolipoyllysine-residue acetyltransferase component of pyruvate dehydrogenase complex, mitochondrial	DLAT	68.996	+	-
A0A087WV90	Dystrophin	DMD	426.09	+	-
Q8IXB1	DnaJ homolog subfamily C member 10	DNAJC10	91.079	+	-
Q9NY33	Dipeptidyl peptidase 3	DPP3	82.588	+	-
O15371-3	Eukaryotic translation initiation factor 3 subunit D	EIF3D	62.039	+	-
Q7L2H7	Eukaryotic translation initiation factor 3 subunit M	EIF3M	42.502	+	-
P78344	Eukaryotic translation initiation factor 4 gamma 2	EIF4G2	102.36	+	-
P11171-2	Protein 4.1	EPB41	93.237	+	-
P07099	Epoxide hydrolase 1	EPHX1	52.948	+	-
P10768	S-formylglutathione hydrolase	ESD	31.462	+	-
P62495	Eukaryotic peptide chain release factor subunit 1	ETF1	49.03	+	-
O94887-3	FERM, RhoGEF and pleckstrin domain-containing protein 2	FARP2	72.262	+	-
P14324-2	Farnesyl pyrophosphate synthase	FDPS	40.532	+	-
Q86UX7-2	Fermitin family homolog 3	FERMT3	75.429	+	-
P02794	Ferritin heavy chain	FTH1	21.225	+	-
P02792	Ferritin light chain	FTL	20.019	+	-
P11413	Glucose-6-phosphate 1-dehydrogenase	G6PD	59.256	+	-
Q9H3K2	Growth hormone-inducible transmembrane protein	GHITM	37.205	+	-
P62879	Guanine nucleotide-binding protein G(I)/G(S)/G(T) subunit beta-2	GNB2	37.331	+	-
P09211	Glutathione S-transferase P	GSTP1	23.356	+	-
P78347-2	General transcription factor II-I	GTF2I	107.97	+	-
Q9BZE4	Nucleolar GTP-binding protein 1	GTPBP4	73.964	+	-
Q92769	Histone deacetylase 2	HDAC2	55.364	+	-
Q9H583	HEAT repeat-containing protein 1	HEATR1	242.37	+	-
Q16778	Histone H2B type 2-E	HIST2H2BE	13.92	+	-
Q8TCT9-5	Minor histocompatibility antigen H13	HM13	36.813	+	-
Q58FF8	Putative heat shock protein HSP 90-beta 2	HSP90AB2P	44.348	+	-
P11717	Cation-independent mannose-6-phosphate receptor	IGF2R	274.37	+	-
Q9NVH2-3	Integrator complex subunit 7	INTS7	104.7	+	-
Q9UI26	Importin-11	IPO11	112.53	+	-
O95373	Importin-7	IPO7	119.52	+	-
Q96P70	Importin-9	IPO9	115.96	+	-
P52292	Importin subunit alpha-1	KPNA2	57.861	+	-
O00629	Importin subunit alpha-3	KPNA4	57.886	+	-
P13645	Keratin, type I cytoskeletal 10	KRT10	59.51	+	-
P08779	Keratin, type I cytoskeletal 16	KRT16	51.267	+	-
P08727	Keratin, type I cytoskeletal 19	KRT19	44.091	+	-
P13473-2	Lysosome-associated membrane glycoprotein 2	LAMP2	44.955	+	-
Q14739	Lamin-B receptor	LBR	70.702	+	-
K7EKE6	Lon protease homolog, mitochondrial	LONP1	95.179	+	-
H3BPE1	Microtubule-actin cross-linking factor 1, isoforms 1/2/3/5	MACF1	856.87	+	-
Q13257	Mitotic spindle assembly checkpoint protein MAD2A	MAD2L1	23.51	+	-
Q9NU22	Midasin	MDN1	632.81	+	-
O95140	Mitofusin-2	MFN2	86.401	+	-
J3QS48	Mannose-P-dolichol utilization defect 1 protein	MPDU1	10.978	+	-
P43246	DNA mismatch repair protein Msh2	MSH2	104.74	+	-
P52701	DNA mismatch repair protein Msh6	MSH6	152.78	+	-
Q9BQG0	Myb-binding protein 1A	MYBBP1A	148.85	+	-
A0A0C4DGS0	NADH dehydrogenase [ubiquinone] 1 alpha subcomplex subunit 6	NDUFA6	15.136	+	-
P15531	Nucleoside diphosphate kinase A	NME1	17.149	+	-
P30419	Glycylpeptide N-tetradecanoyltransferase 1	NMT1	56.806	+	-
Q9Y2X3	Nucleolar protein 58	NOP58	59.578	+	-
B1AKJ5	Nardilysin	NRD1	139.41	+	-
P57740	Nuclear pore complex protein Nup107	NUP107	106.37	+	-
Q8WUM0	Nuclear pore complex protein Nup133	NUP133	128.98	+	-
Q92621	Nuclear pore complex protein Nup205	NUP205	227.92	+	-
Q8TEM1	Nuclear pore membrane glycoprotein 210	NUP210	205.11	+	-
Q13415	Origin recognition complex subunit 1	ORC1	97.349	+	-
Q14690	Protein RRP5 homolog	PDCD11	208.7	+	-
Q29RF7	Sister chromatid cohesion protein PDS5 homolog A	PDS5A	150.83	+	-
P24928	DNA-directed RNA polymerase II subunit RPB1	POLR2A	217.17	+	-
Q13356	Peptidyl-prolyl cis-trans isomerase-like 2	PPIL2	58.823	+	-
P62136	Serine/threonine-protein phosphatase PP1-alpha catalytic subunit	PPP1CA	37.512	+	-
P48147	Prolyl endopeptidase	PREP	80.699	+	-
Q99873-4	Protein arginine N-methyltransferase 1	PRMT1	40.548	+	-
P43686	26S protease regulatory subunit 6B	PSMC4	47.366	+	-
A0A087X2I1	26S protease regulatory subunit 10B	PSMC6	45.796	+	-
O00232	26S proteasome non-ATPase regulatory subunit 12	PSMD12	52.904	+	-
Q16401	26S proteasome non-ATPase regulatory subunit 5	PSMD5	56.195	+	-
J3KQN4	60S ribosomal protein L36a	RPL36A	16.378	+	-
E9PGT3	Ribosomal protein S6 kinase	RPS6KA1	81.471	+	-
Q5JTH9	RRP12-like protein	RRP12	143.7	+	-
O76021	Ribosomal L1 domain-containing protein 1	RSL1D1	54.972	+	-
O95197-3	Reticulon-3	RTN3	25.609	+	-
P31949	Protein S100-A11	S100A11	11.74	+	-
Q9NZJ4	Sacsin	SACS	521.12	+	-
B4DR61	Protein transport protein Sec61 subunit alpha isoform 1	SEC61A1	52.949	+	-
P58004	Sestrin-2	SESN2	54.493	+	-
Q9H9B4	Sideroflexin-1	SFXN1	35.619	+	-
P53007	Tricarboxylate transport protein, mitochondrial	SLC25A1	34.012	+	-
P11166	Solute carrier family 2, facilitated glucose transporter member 1	SLC2A1	54.083	+	-
P11169	Solute carrier family 2, facilitated glucose transporter member 3	SLC2A3	53.924	+	-
F5GZS6	4F2 cell-surface antigen heavy chain	SLC3A2	64.872	+	-
Q9Y289	Sodium-dependent multivitamin transporter	SLC5A6	68.641	+	-
P18583-5	Protein SON	SON	267.03	+	-
Q8NB90	Spermatogenesis-associated protein 5	SPATA5	97.903	+	-
P08240	Signal recognition particle receptor subunit alpha	SRPR	69.81	+	-
Q9Y5M8	Signal recognition particle receptor subunit beta	SRPRB	29.702	+	-
P42229	Signal transducer and activator of transcription 5A	STAT5A	90.646	+	-
Q13148	TAR DNA-binding protein 43	TARDBP	44.739	+	-
Q969Z0	Protein TBRG4	TBRG4	70.737	+	-
Q9NZ01	Very-long-chain enoyl-CoA reductase	TECR	36.034	+	-
Q8IYQ7	Threonine synthase-like 1	THNSL1	83.069	+	-
P57088	Transmembrane protein 33	TMEM33	27.978	+	-
Q9Y5L0	Transportin-3	TNPO3	104.2	+	-
O96008	Mitochondrial import receptor subunit TOM40 homolog	TOMM40	37.893	+	-
Q9Y5S1	Transient receptor potential cation channel subfamily V member 2	TRPV2	85.98	+	-
P0DN76	Splicing factor U2AF 35 kDa subunit	U2AF1	27.872	+	-
O95155-2	Ubiquitin conjugation factor E4 B	UBE4B	133.27	+	-
P54578	Ubiquitin carboxyl-terminal hydrolase 14	USP14	56.068	+	-
O75691	Small subunit processome component 20 homolog	UTP20	318.38	+	-
Q9Y277	Voltage-dependent anion-selective channel protein 3	VDAC3	30.658	+	-
O75436	Vacuolar protein sorting-associated protein 26A	VPS26A	38.169	+	-
Q96QK1	Vacuolar protein sorting-associated protein 35	VPS35	91.706	+	-
P23381	Tryptophan--tRNA ligase, cytoplasmic	WARS	53.165	+	-
Q9HAV4	Exportin-5	XPO5	136.31	+	-
Q9UIA9	Exportin-7	XPO7	123.91	+	-
P54577	Tyrosine--tRNA ligase, cytoplasmic	YARS	59.143	+	-
P48444	Coatomer subunit delta	ARCN1	57.21	-	+
P12277	Creatine kinase B-type	CKB	42.644	-	+
O43324	Eukaryotic translation elongation factor 1 epsilon-1	EEF1E1	19.81	-	+
P47813	Eukaryotic translation initiation factor 1A, X-chromosomal	EIF1AX	16.46	-	+
Q71UI9	Histone H2A.V	H2AFV	13.509	-	+
P10412	Histone H1.4	HIST1H1E	21.865	-	+
D6RGI3	Septin-11	SEPT11	49.005	-	+
Q15019	Septin-2	SEPT2	41.487	-	+
P61221	ATP-binding cassette sub-family E member 1	ABCE1	67.314	-	+
P21399	Cytoplasmic aconitate hydratase	ACO1	98.398	-	+
A2A274	Aconitate hydratase, mitochondrial	ACO2	87.819	-	+
Q9Y4W6	AFG3-like protein 2	AFG3L2	88.583	-	+
Q09666	Neuroblast differentiation-associated protein AHNAK	AHNAK	629.09	-	+
O95831-3	Apoptosis-inducing factor 1, mitochondrial	AIFM1	66.294	-	+
F8W1A4	Adenylate kinase 2, mitochondrial	AK2	25.63	-	+
P54886-2	Delta-1-pyrroline-5-carboxylate synthase	ALDH18A1	87.088	-	+
P20073-2	Annexin A7	ANXA7	50.315	-	+
O43747	AP-1 complex subunit gamma-1	AP1G1	91.35	-	+
P07741	Adenine phosphoribosyltransferase	APRT	19.608	-	+
P18085	ADP-ribosylation factor 4	ARF4	20.511	-	+
P52565	Rho GDP-dissociation inhibitor 1	ARHGDIA	23.207	-	+
V9GYM8	Rho guanine nucleotide exchange factor 2	ARHGEF2	116.07	-	+
O15144	Actin-related protein 2/3 complex subunit 2	ARPC2	34.333	-	+
F8WCF6	Actin-related protein 2/3 complex subunit 4	ARPC4-TTLL3	21.058	-	+
P31939	Bifunctional purine biosynthesis protein PURH	ATIC	64.615	-	+
P61769	Beta-2-microglobulin	B2M	13.714	-	+
O95816	BAG family molecular chaperone regulator 2	BAG2	23.772	-	+
P80723	Brain acid soluble protein 1	BASP1	22.693	-	+
P51572	B-cell receptor-associated protein 31	BCAP31	27.991	-	+
Q9Y224	UPF0568 protein C14orf166	C14orf166	28.068	-	+
P0DP25	Calmodulin-3	CALM2	16.837	-	+
O43852	Calumenin	CALU	37.106	-	+
P07384	Calpain-1 catalytic subunit	CAPN1	81.889	-	+
A0A0C4DGQ5	Calpain small subunit 1	CAPNS1	33.786	-	+
Q14444-2	Caprin-1	CAPRIN1	76.861	-	+
P52907	F-actin-capping protein subunit alpha-1	CAPZA1	32.922	-	+
P47756-2	F-actin-capping protein subunit beta	CAPZB	30.628	-	+
Q8N163	Cell cycle and apoptosis regulator protein 2	CCAR2	102.9	-	+
Q4VC31	Coiled-coil domain-containing protein 58	CCDC58	16.62	-	+
H0YD13	CD44 antigen	CD44	22.683	-	+
C9JRZ6	MICOS complex subunit MIC19	CHCHD3	26.694	-	+
Q8N5K1	CDGSH iron-sulfur domain-containing protein 2	CISD2	15.278	-	+
Q07065	Cytoskeleton-associated protein 4	CKAP4	66.022	-	+
P30085	UMP-CMP kinase	CMPK1	22.222	-	+
Q96KP4	Cytosolic non-specific dipeptidase	CNDP2	52.878	-	+
F8W031	Uncharacterized protein	CNPY2	29.224	-	+
P35606-2	Coatomer subunit beta	COPB2	99.045	-	+
Q9Y678	Coatomer subunit gamma-1	COPG1	97.717	-	+
Q9ULV4-3	Coronin-1C	CORO1C	58.947	-	+
Q14019	Coactosin-like protein	COTL1	15.945	-	+
P13073	Cytochrome c oxidase subunit 4 isoform 1, mitochondrial	COX4I1	19.576	-	+
P20674	Cytochrome c oxidase subunit 5A, mitochondrial	COX5A	16.762	-	+
O75534	Cold shock domain-containing protein E1	CSDE1	88.884	-	+
E7EU96	Casein kinase II subunit alpha	CSNK2A1	45.31	-	+
P07858	Cathepsin B	CTSB	37.821	-	+
A0A1B0GVD5	Cathepsin D	CTSD	44.237	-	+
Q9UBR2	Cathepsin Z	CTSZ	33.868	-	+
Q14247	Src substrate cortactin	CTTN	61.585	-	+
C9JFR7	Cytochrome c	CYCS	11.333	-	+
F5GXX5	Dolichyl-diphosphooligosaccharide--protein glycosyltransferase subunit DAD1	DAD1	9.5541	-	+
P07108	Acyl-CoA-binding protein	DBI	10.044	-	+
Q16643	Drebrin	DBN1	71.428	-	+
Q13561	Dynactin subunit 2	DCTN2	44.23	-	+
Q92499	ATP-dependent RNA helicase DDX1	DDX1	82.431	-	+
A0A1X7SBZ2	Probable ATP-dependent RNA helicase DDX17	DDX17	80.253	-	+
Q9BUQ8	Probable ATP-dependent RNA helicase DDX23	DDX23	95.581	-	+
A0A0C4DG89	Probable ATP-dependent RNA helicase DDX46	DDX46	117.46	-	+
Q16698-2	2,4-dienoyl-CoA reductase, mitochondrial	DECR1	34.994	-	+
P35659	Protein DEK	DEK	42.674	-	+
O60832	H/ACA ribonucleoprotein complex subunit 4	DKC1	57.673	-	+
P36957	Dihydrolipoyllysine-residue succinyltransferase component of 2-oxoglutarate dehydrogenase complex, mitochondrial	DLST	48.755	-	+
O75937	DnaJ homolog subfamily C member 8	DNAJC8	29.841	-	+
A0A1C7CYX9	Dihydropyrimidinase-related protein 2	DPYSL2	73.502	-	+
Q15075	Early endosome antigen 1	EEA1	162.46	-	+
P24534	Elongation factor 1-beta	EEF1B2	24.763	-	+
P29692	Elongation factor 1-delta	EEF1D	31.121	-	+
P05198	Eukaryotic translation initiation factor 2 subunit 1	EIF2S1	36.112	-	+
Q13347	Eukaryotic translation initiation factor 3 subunit I	EIF3I	36.501	-	+
Q15056	Eukaryotic translation initiation factor 4H	EIF4H	27.385	-	+
P56537	Eukaryotic translation initiation factor 6	EIF6	26.599	-	+
Q15717	ELAV-like protein 1	ELAVL1	36.091	-	+
P84090	Enhancer of rudimentary homolog	ERH	12.259	-	+
P13804	Electron transfer flavoprotein subunit alpha, mitochondrial	ETFA	35.079	-	+
P38117	Electron transfer flavoprotein subunit beta	ETFB	27.843	-	+
Q01780	Exosome component 10	EXOSC10	100.83	-	+
Q01469	Fatty acid-binding protein, epidermal	FABP5	15.164	-	+
Q9NSD9	Phenylalanine--tRNA ligase beta subunit	FARSB	66.115	-	+
P09038-2	Fibroblast growth factor 2	FGF2	17.254	-	+
Q00688	Peptidyl-prolyl cis-trans isomerase FKBP3	FKBP3	25.177	-	+
Q13045	Protein flightless-1 homolog	FLII	144.75	-	+
O75369-2	Filamin-B	FLNB	275.66	-	+
Q96AE4	Far upstream element-binding protein 1	FUBP1	67.56	-	+
P35637-2	RNA-binding protein FUS	FUS	53.354	-	+
Q13283	Ras GTPase-activating protein-binding protein 1	G3BP1	52.164	-	+
P60520	Gamma-aminobutyric acid receptor-associated protein-like 2	GABARAPL2	13.667	-	+
P41250	Glycine--tRNA ligase	GARS	83.165	-	+
O76003	Glutaredoxin-3	GLRX3	37.432	-	+
O94925-3	Glutaminase kidney isoform, mitochondrial	GLS	65.459	-	+
P00367	Glutamate dehydrogenase 1, mitochondrial	GLUD1	61.397	-	+
H7C3P4	N-acetylglucosamine-6-sulfatase	GNS	56.374	-	+
P17174	Aspartate aminotransferase, cytoplasmic	GOT1	46.247	-	+
P06396-2	Gelsolin	GSN	80.64	-	+
P00390-2	Glutathione reductase, mitochondrial	GSR	51.7	-	+
P48637	Glutathione synthetase	GSS	52.384	-	+
O75367-2	Core histone macro-H2A.1	H2AFY	39.183	-	+
P02100	Hemoglobin subunit epsilon	HBE1	16.203	-	+
P51858	Hepatoma-derived growth factor	HDGF	26.788	-	+
A0A024R4E5	Vigilin	HDLBP	141.44	-	+
O14964	Hepatocyte growth factor-regulated tyrosine kinase substrate	HGS	86.191	-	+
P16401	Histone H1.5	HIST1H1B	22.58	-	+
P26583	High mobility group protein B2	HMGB2	24.033	-	+
Q13151	Heterogeneous nuclear ribonucleoprotein A0	HNRNPA0	30.84	-	+
P51991	Heterogeneous nuclear ribonucleoprotein A3	HNRNPA3	39.594	-	+
Q99729-3	Heterogeneous nuclear ribonucleoprotein A/B	HNRNPAB	30.588	-	+
Q14103-3	Heterogeneous nuclear ribonucleoprotein D0	HNRNPD	32.834	-	+
A0A087WUK2	Heterogeneous nuclear ribonucleoprotein D-like	HNRNPDL	40.04	-	+
Q9BUJ2-2	Heterogeneous nuclear ribonucleoprotein U-like protein 1	HNRNPUL1	90.291	-	+
Q1KMD3	Heterogeneous nuclear ribonucleoprotein U-like protein 2	HNRNPUL2	85.104	-	+
Q5SSJ5	Heterochromatin protein 1-binding protein 3	HP1BP3	61.206	-	+
P00492	Hypoxanthine-guanine phosphoribosyltransferase	HPRT1	24.579	-	+
P04792	Heat shock protein beta-1	HSPB1	22.782	-	+
Q16891	MICOS complex subunit MIC60	IMMT	83.677	-	+
P12268	Inosine-5-monophosphate dehydrogenase 2	IMPDH2	55.804	-	+
P05556	Integrin beta-1	ITGB1	88.414	-	+
Q92945	Far upstream element-binding protein 2	KHSRP	73.114	-	+
P33176	Kinesin-1 heavy chain	KIF5B	109.68	-	+
Q86UP2	Kinectin	KTN1	156.27	-	+
O95202	LETM1 and EF-hand domain-containing protein 1, mitochondrial	LETM1	83.353	-	+
P02545	Prelamin-A/C	LMNA	74.139	-	+
P20700	Lamin-B1	LMNB1	66.408	-	+
Q32MZ4-3	Leucine-rich repeat flightless-interacting protein 1	LRRFIP1	82.688	-	+
V9GZ56	U6 snRNA-associated Sm-like protein LSm4	LSM4	25.733	-	+
P62312	U6 snRNA-associated Sm-like protein LSm6	LSM6	9.1275	-	+
Q9Y383	Putative RNA-binding protein Luc7-like 2	LUC7L2	46.513	-	+
Q96A72	Protein mago nashi homolog 2	MAGOHB	17.276	-	+
P46821	Microtubule-associated protein 1B	MAP1B	270.63	-	+
E7EVA0	Microtubule-associated protein	MAP4	245.44	-	+
Q15691	Microtubule-associated protein RP/EB family member 1	MAPRE1	29.999	-	+
P31153	S-adenosylmethionine synthase isoform type-2	MAT2A	43.66	-	+
P25205	DNA replication licensing factor MCM3	MCM3	90.98	-	+
P14174	Macrophage migration inhibitory factor	MIF	12.476	-	+
P00403	Cytochrome c oxidase subunit 2	MT-CO2	25.565	-	+
F5H2F4	C-1-tetrahydrofolate synthase, cytoplasmic	MTHFD1	110.61	-	+
Q14764	Major vault protein	MVP	99.326	-	+
Q969H8	Myeloid-derived growth factor	MYDGF	18.795	-	+
P35580	Myosin-10	MYH10	229	-	+
J3QRS3	Myosin regulatory light chain 12A	MYL12A	20.457	-	+
F8W1R7	Myosin light polypeptide 6	MYL6	16.29	-	+
Q9BXJ9	N-alpha-acetyltransferase 15, NatA auxiliary subunit	NAA15	101.27	-	+
H0YIV4	Nucleosome assembly protein 1-like 1	NAP1L1	44.714	-	+
Q99733	Nucleosome assembly protein 1-like 4	NAP1L4	42.823	-	+
P49321	Nuclear autoantigenic sperm protein	NASP	85.237	-	+
Q9H0A0	N-acetyltransferase 10	NAT10	115.73	-	+
Q92542-2	Nicastrin	NCSTN	76.743	-	+
Q16718	NADH dehydrogenase [ubiquinone] 1 alpha subcomplex subunit 5	NDUFA5	13.459	-	+
P55769	NHP2-like protein 1	NHP2L1	14.173	-	+
P46087	Probable 28S rRNA (cytosine(4447)-C(5))-methyltransferase	NOP2	89.301	-	+
B4DLR8	NAD(P)H dehydrogenase [quinone] 1	NQO1	22.793	-	+
I3L0N3	Vesicle-fusing ATPase	NSF	82.091	-	+
O43809	Cleavage and polyadenylation specificity factor subunit 5	NUDT21	26.227	-	+
Q9UKK9	ADP-sugar pyrophosphatase	NUDT5	24.327	-	+
Q14980-2	Nuclear mitotic apparatus protein 1	NUMA1	236.51	-	+
O60313-2	Dynamin-like 120 kDa protein, mitochondrial	OPA1	115.88	-	+
Q99497	Protein deglycase DJ-1	PARK7	19.891	-	+
O14737	Programmed cell death protein 5	PDCD5	14.285	-	+
P11177-2	Pyruvate dehydrogenase E1 component subunit beta, mitochondrial	PDHB	37.2	-	+
Q15084-5	Protein disulfide-isomerase A6	PDIA6	53.261	-	+
P30086	Phosphatidylethanolamine-binding protein 1	PEBP1	21.057	-	+
O60925	Prefoldin subunit 1	PFDN1	14.21	-	+
Q9UHV9	Prefoldin subunit 2	PFDN2	16.648	-	+
Q01813	ATP-dependent 6-phosphofructokinase, platelet type	PFKP	85.595	-	+
Q96HS1	Serine/threonine-protein phosphatase PGAM5, mitochondrial	PGAM5	32.004	-	+
O43175	D-3-phosphoglycerate dehydrogenase	PHGDH	56.65	-	+
O60664-4	Perilipin-3	PLIN3	45.803	-	+
O00469-2	Procollagen-lysine,2-oxoglutarate 5-dioxygenase 2	PLOD2	87.097	-	+
P00491	Purine nucleoside phosphorylase	PNP	32.118	-	+
Q8TCS8	Polyribonucleotide nucleotidyltransferase 1, mitochondrial	PNPT1	85.95	-	+
P30405	Peptidyl-prolyl cis-trans isomerase F, mitochondrial	PPIF	22.04	-	+
P30048-2	Thioredoxin-dependent peroxide reductase, mitochondrial	PRDX3	25.838	-	+
Q13162	Peroxiredoxin-4	PRDX4	30.54	-	+
P30044	Peroxiredoxin-5, mitochondrial	PRDX5	22.086	-	+
O94906	Pre-mRNA-processing factor 6	PRPF6	106.92	-	+
O75475	PC4 and SFRS1-interacting protein	PSIP1	60.103	-	+
A0A024RA52	Proteasome subunit alpha type	PSMA2	25.898	-	+
P20618	Proteasome subunit beta type-1	PSMB1	26.489	-	+
P28070	Proteasome subunit beta type-4	PSMB4	29.204	-	+
P28072	Proteasome subunit beta type-6	PSMB6	25.357	-	+
Q99436	Proteasome subunit beta type-7	PSMB7	29.965	-	+
P62191	26S protease regulatory subunit 4	PSMC1	49.184	-	+
R4GNH3	26S protease regulatory subunit 6A	PSMC3	47.352	-	+
Q06323	Proteasome activator complex subunit 1	PSME1	28.723	-	+
B8ZZQ6	Prothymosin alpha	PTMA	11.758	-	+
Q6NZI2	Polymerase I and transcript release factor	PTRF	43.476	-	+
Q15907	Ras-related protein Rab-11B	RAB11B	24.488	-	+
P61019	Ras-related protein Rab-2A	RAB2A	23.545	-	+
P54727	UV excision repair protein RAD23 homolog B	RAD23B	43.171	-	+
P11234	Ras-related protein Ral-B	RALB	23.408	-	+
Q9UKM9-2	RNA-binding protein Raly	RALY	30.364	-	+
P43487-2	Ran-specific GTPase-activating protein	RANBP1	23.239	-	+
P49792	E3 SUMO-protein ligase RanBP2	RANBP2	358.2	-	+
P98179	RNA-binding protein 3	RBM3	17.17	-	+
P38159	RNA-binding motif protein, X chromosome	RBMX	42.331	-	+
Q9P258	Protein RCC2	RCC2	56.084	-	+
P35241	Radixin	RDX	68.563	-	+
Q9Y3B8-3	Oligoribonuclease, mitochondrial	REXO2	23.754	-	+
P27694	Replication protein A 70 kDa DNA-binding subunit	RPA1	68.137	-	+
P15927	Replication protein A 32 kDa subunit	RPA2	29.247	-	+
P35268	60S ribosomal protein L22	RPL22	14.787	-	+
P62750	60S ribosomal protein L23a	RPL23A	17.695	-	+
C9JXB8	60S ribosomal protein L24	RPL24	14.369	-	+
P61254	60S ribosomal protein L26	RPL26	17.258	-	+
P47914	60S ribosomal protein L29	RPL29	17.752	-	+
P62888	60S ribosomal protein L30	RPL30	12.784	-	+
P62899	60S ribosomal protein L31	RPL31	14.463	-	+
F8W727	60S ribosomal protein L32	RPL32	17.962	-	+
P05387	60S acidic ribosomal protein P2	RPLP2	11.665	-	+
P25398	40S ribosomal protein S12	RPS12	14.515	-	+
P08708	40S ribosomal protein S17	RPS17	15.55	-	+
E7ETK0	40S ribosomal protein S24	RPS24	15.197	-	+
P62854	40S ribosomal protein S26	RPS26	13.015	-	+
P62857	40S ribosomal protein S28	RPS28	7.8409	-	+
M0R0F0	40S ribosomal protein S5	RPS5	22.391	-	+
A0A0A0MRV0	Ribosome-binding protein 1	RRBP1	152.45	-	+
Q9Y3I0	tRNA-splicing ligase RtcB homolog	RTCB	55.21	-	+
Q9Y265	RuvB-like 1	RUVBL1	50.227	-	+
Q9Y230	RuvB-like 2	RUVBL2	51.156	-	+
P06703	Protein S100-A6	S100A6	10.18	-	+
Q15424	Scaffold attachment factor B1	SAFB	102.64	-	+
P82979	SAP domain-containing ribonucleoprotein	SARNP	23.671	-	+
P22307-7	Non-specific lipid-transfer protein	SCP2	54.415	-	+
P53992	Protein transport protein Sec24C	SEC24C	118.32	-	+
D6REX3	Protein transport protein Sec31A	SEC31A	136.22	-	+
Q16181	Septin-7	SEPT7	50.679	-	+
Q8NC51	Plasminogen activator inhibitor 1 RNA-binding protein	SERBP1	44.965	-	+
P30740	Leukocyte elastase inhibitor	SERPINB1	42.741	-	+
P05120	Plasminogen activator inhibitor 2	SERPINB2	46.596	-	+
Q15459	Splicing factor 3A subunit 1	SF3A1	88.885	-	+
P23246	Splicing factor, proline- and glutamine-rich	SFPQ	76.149	-	+
Q9H299	SH3 domain-binding glutamic acid-rich-like protein 3	SH3BGRL3	10.438	-	+
P42285	Superkiller viralicidic activity 2-like 2	SKIV2L2	117.8	-	+
I3L1P8	Mitochondrial 2-oxoglutarate/malate carrier protein	SLC25A11	32.182	-	+
O60264	SWI/SNF-related matrix-associated actin-dependent regulator of chromatin subfamily A member 5	SMARCA5	121.9	-	+
Q14683	Structural maintenance of chromosomes protein 1A	SMC1A	143.23	-	+
Q9UQE7	Structural maintenance of chromosomes protein 3	SMC3	141.54	-	+
Q9NTJ3	Structural maintenance of chromosomes protein 4	SMC4	147.18	-	+
P09012	U1 small nuclear ribonucleoprotein A	SNRPA	31.279	-	+
P62314	Small nuclear ribonucleoprotein Sm D1	SNRPD1	13.281	-	+
P62316	Small nuclear ribonucleoprotein Sm D2	SNRPD2	13.527	-	+
O60749	Sorting nexin-2	SNX2	58.47	-	+
O60493	Sorting nexin-3	SNX3	18.762	-	+
P00441	Superoxide dismutase [Cu-Zn]	SOD1	15.936	-	+
P61009	Signal peptidase complex subunit 3	SPCS3	20.313	-	+
P02549	Spectrin alpha chain, erythrocytic 1	SPTA1	280.01	-	+
Q13813	Spectrin alpha chain, non-erythrocytic 1	SPTAN1	284.54	-	+
Q9BXP5-4	Serrate RNA effector molecule homolog	SRRT	100.15	-	+
J3KTL2	Serine/arginine-rich splicing factor 1	SRSF1	28.329	-	+
J3KP15	Serine/arginine-rich splicing factor 2	SRSF2	15.371	-	+
Q13247-3	Serine/arginine-rich splicing factor 6	SRSF6	38.418	-	+
A0A0B4J1Z1	Serine/arginine-rich splicing factor 7	SRSF7	15.763	-	+
Q04837	Single-stranded DNA-binding protein, mitochondrial	SSBP1	17.259	-	+
P50502	Hsc70-interacting protein	ST13	41.331	-	+
P42224	Signal transducer and activator of transcription 1-alpha/beta	STAT1	87.334	-	+
P16949	Stathmin	STMN1	17.302	-	+
Q9Y3F4	Serine-threonine kinase receptor-associated protein	STRAP	38.438	-	+
P53999	Activated RNA polymerase II transcriptional coactivator p15	SUB1	14.395	-	+
Q9Y5B9	FACT complex subunit SPT16	SUPT16H	119.91	-	+
Q92804-2	TATA-binding protein-associated factor 2N	TAF15	61.557	-	+
E5RIW3	Tubulin-specific chaperone A	TBCA	10.08	-	+
Q15370	Transcription elongation factor B polypeptide 2	TCEB2	13.133	-	+
O14776-2	Transcription elongation regulator 1	TCERG1	121.69	-	+
P49755	Transmembrane emp24 domain-containing protein 10	TMED10	24.976	-	+
I3L0A0	Ubiquitin-conjugating enzyme E2 variant 1	TMEM189-UBE2V1	42.208	-	+
P42166	Lamina-associated polypeptide 2, isoform alpha	TMPO	75.491	-	+
O43399	Tumor protein D54	TPD52L2	22.237	-	+
H7BYY1	Tropomyosin alpha-1 chain	TPM1	28.747	-	+
P06753-2	Tropomyosin alpha-3 chain	TPM3	29.032	-	+
P67936	Tropomyosin alpha-4 chain	TPM4	28.521	-	+
P12270	Nucleoprotein TPR	TPR	267.29	-	+
Q5W0H4	Translationally-controlled tumor protein	TPT1	21.525	-	+
Q12792	Twinfilin-1	TWF1	40.282	-	+
Q8NBS9	Thioredoxin domain-containing protein 5	TXNDC5	47.628	-	+
O15042-2	U2 snRNP-associated SURP motif-containing protein	U2SURP	118.23	-	+
Q16222-3	UDP-N-acetylhexosamine pyrophosphorylase	UAP1	58.681	-	+
Q14157	Ubiquitin-associated protein 2-like	UBAP2L	114.53	-	+
P63279	SUMO-conjugating enzyme UBC9	UBE2I	18.007	-	+
P09936	Ubiquitin carboxyl-terminal hydrolase isozyme L1	UCHL1	24.824	-	+
Q9NYU2-2	UDP-glucose:glycoprotein glucosyltransferase 1	UGGT1	174.97	-	+
Q16851-2	UTP--glucose-1-phosphate uridylyltransferase	UGP2	55.676	-	+
O14949	Cytochrome b-c1 complex subunit 8	UQCRQ	9.9062	-	+
O60763	General vesicular transport factor p115	USO1	107.89	-	+
P45974-2	Ubiquitin carboxyl-terminal hydrolase 5	USP5	93.307	-	+
Q9P0L0-2	Vesicle-associated membrane protein-associated protein A	VAPA	32.613	-	+
O95292	Vesicle-associated membrane protein-associated protein B/C	VAPB	27.228	-	+
P61758	Prefoldin subunit 3	VBP1	22.658	-	+
P67809	Nuclease-sensitive element-binding protein 1	YBX1	35.924	-	+
Legend: Name - UniProtKB/Swiss-Prot name; ID - UniProtKB/Swiss-Prot database unique identifier; Gene Symbol - NCBI official Gene Symbol, Homo sapiens
