# Supplementary material for: Tunneling nanotube-mediated intercellular vesicle and protein transfer in the stroma-provided imatinib resistance in chronic myeloid leukemia cells
Source: Cell Death Dis. 2019 Oct 28;10(11):817. doi: 10.1038/s41419-019-2045-8 (PMC6817823; doi:10.1038/s41419-019-2045-8)
Supplement: Supplementary file 14 — Supplementary Table 4 [file 41419_2019_2045_MOESM14_ESM.xlsx]

## Sheet: Arkusz1
Supplementary Table 4 Comparison of GeneOntology (GO) enriched terms in the 'biological process' category for proteins from DiD- and DiD+ samples
GeneOntology processes enriched in DiD- and/or DiD+ sample
Sample:	DiD-		DiD+
GO biological process complete	fold enrichment	FDR	fold enrichment	FDR
positive regulation of protein localization to Cajal body (GO:1904871)	10.69	0.00117	7.92	0.00628
positive regulation of establishment of protein localization to telomere (GO:1904851)	8.32	0.00791	7.04	0.00958
positive regulation of telomerase RNA localization to Cajal body (GO:1904874)	6.11	0.0114	6.22	0.00184
SRP-dependent cotranslational protein targeting to membrane (GO:0006614)	6.71	6.04e-20	6.08	1.44e-21
nuclear-transcribed mRNA catabolic process, nonsense-mediated decay (GO:0000184)	6.07	2.78e-20	5.63	9.82e-23
binding of sperm to zona pellucida (GO:0007339)	6.42	0.00443	5.28	0.00853
viral transcription (GO:0019083)	5.85	1.6e-19	5.23	1.86e-20
translational initiation (GO:0006413)	5.43	7.08e-21	5	1.24e-22
interleukin-12-mediated signaling pathway (GO:0035722)	4.5	0.000453	4.79	5.56e-06
cytoplasmic translation (GO:0002181)	5.08	1.93e-05	4.55	1.07e-05
canonical glycolysis (GO:0061621)	5.35	0.0105	4.4	0.0215
regulation of cellular amino acid metabolic process (GO:0006521)	4.37	0.000185	4.32	1.16e-05
'de novo' protein folding (GO:0006458)	5.13	0.00192	4.12	0.00674
gluconeogenesis (GO:0006094)	4.9	0.00475	3.96	0.0139
chaperone-mediated protein folding (GO:0061077)	4.48	0.000146	3.87	0.000211
positive regulation of telomere maintenance via telomerase (GO:0032212)	4.7	0.00598	3.8	0.0179
SCF-dependent proteasomal ubiquitin-dependent protein catabolic process (GO:0031146)	4.23	0.000147	3.79	0.000104
Wnt signaling pathway, planar cell polarity pathway (GO:0060071)	4.2	2.91e-05	3.68	3.71e-05
regulation of transcription from RNA polymerase II promoter in response to hypoxia (GO:0061418)	3.83	0.000428	3.59	0.000128
regulation of hematopoietic stem cell differentiation (GO:1902036)	4.06	4.61e-05	3.55	5.94e-05
tumor necrosis factor-mediated signaling pathway (GO:0033209)	3.84	5.39e-05	3.46	3.53e-05
regulation of mRNA stability (GO:0043488)	3.5	2.18e-07	3.29	2.47e-08
ribosome assembly (GO:0042255)	3.56	0.00215	3.11	0.00343
positive regulation of canonical Wnt signaling pathway (GO:0090263)	3.51	0.000431	3.09	0.000548
NIK/NF-kappaB signaling (GO:0038061)	3.39	0.00149	3.04	0.00148
negative regulation of ubiquitin-protein ligase activity involved in mitotic cell cycle (GO:0051436)	3.74	0.000204	3.04	0.00147
rRNA processing (GO:0006364)	3.3	7.92e-13	2.96	9.43e-13
tRNA aminoacylation for protein translation (GO:0006418)	3.73	0.00363	2.95	0.0208
positive regulation of ubiquitin-protein ligase activity involved in regulation of mitotic cell cycle transition (GO:0051437)	3.56	0.000363	2.89	0.00258
osteoblast differentiation (GO:0001649)	3.85	0.000667	2.85	0.0139
stimulatory C-type lectin receptor signaling pathway (GO:0002223)	3.14	0.00207	2.79	0.00345
T cell receptor signaling pathway (GO:0050852)	3.18	0.000846	2.78	0.00182
anaphase-promoting complex-dependent catabolic process (GO:0031145)	3.4	0.000608	2.76	0.00515
negative regulation of canonical Wnt signaling pathway (GO:0090090)	2.9	0.00626	2.72	0.00429
negative regulation of G2/M transition of mitotic cell cycle (GO:0010972)	3.19	0.00179	2.72	0.00575
ribosomal large subunit biogenesis (GO:0042273)	3.69	0.000398	2.46	0.0494
Fc-epsilon receptor signaling pathway (GO:0038095)	2.77	0.00524	2.44	0.0102
protein stabilization (GO:0050821)	3.14	0.00014	2.41	0.00777
response to unfolded protein (GO:0006986)	2.52	0.0195	2.33	0.0215
neutrophil degranulation (GO:0043312)	2.53	5.34e-08	2.32	4.25e-08
cellular response to toxic substance (GO:0097237)	2.45	0.0321	2.19	0.0495
IRES-dependent viral translational initiation (GO:0075522)	7.48	0.0114
protein folding in endoplasmic reticulum (GO:0034975)	6.42	0.0452
glucose 6-phosphate metabolic process (GO:0051156)	6.24	0.0221
pore complex assembly (GO:0046931)	5.76	0.0305
toxin transport (GO:1901998)	4.5	0.0439
antigen processing and presentation of exogenous peptide antigen via MHC class I, TAP-dependent (GO:0002479)	4.01	9.1e-05
fibroblast growth factor receptor signaling pathway (GO:0008543)	3.56	0.0476
response to ethanol (GO:0045471)	3.49	0.00603
positive regulation of translation (GO:0045727)	2.9	0.00629
viral life cycle (GO:0019058)	2.37	0.0109
protein polyubiquitination (GO:0000209)	2.22	0.0187
response to endoplasmic reticulum stress (GO:0034976)	2.16	0.03
mitochondrial transport (GO:0006839)	2.14	0.0249
transmembrane transport (GO:0055085)	1.76	0.00927
negative regulation of apoptotic process (GO:0043066)	1.73	0.0182
RNA biosynthetic process (GO:0032774)	0.66	0.0486
response to drug (GO:0042493)			1.57	0.0401
regulation of translation (GO:0006417)			1.73	0.0121
RNA localization (GO:0006403)			1.84	0.0385
protein deubiquitination (GO:0016579)			1.87	0.049
MAPK cascade (GO:0000165)			1.97	0.0272
DNA geometric change (GO:0032392)			2.51	0.033
negative regulation of mRNA metabolic process (GO:1903312)			2.59	0.0473
regulation of mRNA splicing, via spliceosome (GO:0048024)			2.59	0.0475
ribonucleoside monophosphate biosynthetic process (GO:0009156)			2.59	0.0474
spliceosomal complex assembly (GO:0000245)			2.93	0.0157
cell redox homeostasis (GO:0045454)			3.02	0.0175
maintenance of protein location in cell (GO:0032507)			3.03	0.047
negative regulation of protein polymerization (GO:0032272)			3.12	0.0388
negative regulation of intrinsic apoptotic signaling pathway (GO:2001243)			3.31	0.00396
regulation of oxidative stress-induced intrinsic apoptotic signaling pathway (GO:1902175)			4.66	0.0163
